# Supplementary material for: Systematic analysis of cuproptosis-related genes in immunological characterization and predictive drugs in Alzheimer’s disease
Source: Front Aging Neurosci. 2023 Oct 18;15:1204530. doi: 10.3389/fnagi.2023.1204530 (PMC10618683; doi:10.3389/fnagi.2023.1204530)
Supplement: Supplementary file 1 [file Table_1.XLSX]

## Sheet: 铜死亡相关基因
FDX1
LIAS
LIPT1
DLD
DLAT
PDHA1
PDHB
MTF1
GLS
CDKN2A
ATP7B
SLC31A1

## Sheet: 铜基因在基因组上的位置
Chromosome	chromStart	chromEnd	Gene
chr13	51405060	51405109	ATP7B
chr9	21964442	21964475	CDKN2A
chr11	107858247	107858296	DLAT
chr7	107346975	107347024	DLD
chr11	106259829	106259878	FDX1
chr2	191538326	191538375	GLS
chr4	39155176	39155225	LIAS
chr2	93537746	93537795	LIPT1
chr1	36398302	36398351	MTF1
chrX	19287714	19287763	PDHA1
chr3	58388579	58388628	PDHB
chr9	85633630	85633679	SLC31A1
