# Supplementary material for: Systematic analysis of cuproptosis-related genes in immunological characterization and predictive drugs in Alzheimer’s disease
Source: Front Aging Neurosci. 2023 Oct 18;15:1204530. doi: 10.3389/fnagi.2023.1204530 (PMC10618683; doi:10.3389/fnagi.2023.1204530)
Supplement: Supplementary file 2 [file Table_2.XLSX]

## Sheet: P<0.05
gene	gene	corsig	pvalsig
ATP7B	ATP7B	1	0
GLS	ATP7B	-0.185334	0.0256298
CDKN2A	CDKN2A	1	0
LIPT1	CDKN2A	-0.195729	0.0183065
DLAT	DLAT	1	0
DLD	DLAT	0.543689	1.58662e-12
FDX1	DLAT	0.184914	0.0259724
GLS	DLAT	0.454916	9.01187e-09
LIAS	DLAT	0.536138	3.66133e-12
LIPT1	DLAT	0.568888	8.32601e-14
MTF1	DLAT	-0.580864	1.8753e-14
PDHA1	DLAT	0.289414	0.00041445
PDHB	DLAT	0.385421	1.69138e-06
SLC31A1	DLAT	-0.418691	1.59802e-07
DLAT	DLD	0.543689	1.58662e-12
DLD	DLD	1	0
FDX1	DLD	0.282918	0.000564721
GLS	DLD	0.359768	8.81268e-06
LIAS	DLD	0.508073	6.87771e-11
LIPT1	DLD	0.38281	2.01379e-06
MTF1	DLD	-0.506352	8.16323e-11
PDHA1	DLD	0.270114	0.00101711
PDHB	DLD	0.219613	0.00795249
SLC31A1	DLD	-0.358451	9.55634e-06
DLAT	FDX1	0.184914	0.0259724
DLD	FDX1	0.282918	0.000564721
FDX1	FDX1	1	0
LIAS	FDX1	0.181907	0.0285391
LIPT1	FDX1	0.215826	0.00912863
MTF1	FDX1	-0.25649	0.0018452
ATP7B	GLS	-0.185334	0.0256298
DLAT	GLS	0.454916	9.01187e-09
DLD	GLS	0.359768	8.81268e-06
GLS	GLS	1	0
LIAS	GLS	0.425642	9.44409e-08
MTF1	GLS	-0.413852	2.28881e-07
PDHA1	GLS	0.325102	6.61295e-05
PDHB	GLS	0.187915	0.0236101
SLC31A1	GLS	-0.408056	3.49374e-07
DLAT	LIAS	0.536138	3.66133e-12
DLD	LIAS	0.508073	6.87771e-11
FDX1	LIAS	0.181907	0.0285391
GLS	LIAS	0.425642	9.44409e-08
LIAS	LIAS	1	0
LIPT1	LIAS	0.250347	0.0023895
MTF1	LIAS	-0.330845	4.81392e-05
PDHA1	LIAS	0.229091	0.00557627
PDHB	LIAS	0.168599	0.0426453
SLC31A1	LIAS	-0.279312	0.000668402
CDKN2A	LIPT1	-0.195729	0.0183065
DLAT	LIPT1	0.568888	8.32601e-14
DLD	LIPT1	0.38281	2.01379e-06
FDX1	LIPT1	0.215826	0.00912863
LIAS	LIPT1	0.250347	0.0023895
LIPT1	LIPT1	1	0
MTF1	LIPT1	-0.541709	1.97971e-12
PDHB	LIPT1	0.535815	3.79308e-12
SLC31A1	LIPT1	-0.231757	0.00503384
DLAT	MTF1	-0.580864	1.8753e-14
DLD	MTF1	-0.506352	8.16323e-11
FDX1	MTF1	-0.25649	0.0018452
GLS	MTF1	-0.413852	2.28881e-07
LIAS	MTF1	-0.330845	4.81392e-05
LIPT1	MTF1	-0.541709	1.97971e-12
MTF1	MTF1	1	0
PDHA1	MTF1	-0.29403	0.000331155
PDHB	MTF1	-0.488211	4.69149e-10
SLC31A1	MTF1	0.510188	5.56521e-11
DLAT	PDHA1	0.289414	0.00041445
DLD	PDHA1	0.270114	0.00101711
GLS	PDHA1	0.325102	6.61295e-05
LIAS	PDHA1	0.229091	0.00557627
MTF1	PDHA1	-0.29403	0.000331155
PDHA1	PDHA1	1	0
SLC31A1	PDHA1	-0.365675	6.10137e-06
DLAT	PDHB	0.385421	1.69138e-06
DLD	PDHB	0.219613	0.00795249
GLS	PDHB	0.187915	0.0236101
LIAS	PDHB	0.168599	0.0426453
LIPT1	PDHB	0.535815	3.79308e-12
MTF1	PDHB	-0.488211	4.69149e-10
PDHB	PDHB	1	0
SLC31A1	PDHB	-0.201054	0.0153141
DLAT	SLC31A1	-0.418691	1.59802e-07
DLD	SLC31A1	-0.358451	9.55634e-06
GLS	SLC31A1	-0.408056	3.49374e-07
LIAS	SLC31A1	-0.279312	0.000668402
LIPT1	SLC31A1	-0.231757	0.00503384
MTF1	SLC31A1	0.510188	5.56521e-11
PDHA1	SLC31A1	-0.365675	6.10137e-06
PDHB	SLC31A1	-0.201054	0.0153141
SLC31A1	SLC31A1	1	0
