# Supplementary material for: Systematic analysis of cuproptosis-related genes in immunological characterization and predictive drugs in Alzheimer’s disease
Source: Front Aging Neurosci. 2023 Oct 18;15:1204530. doi: 10.3389/fnagi.2023.1204530 (PMC10618683; doi:10.3389/fnagi.2023.1204530)
Supplement: Supplementary file 3 [file Table_3.XLSX]

## Sheet: 系数
gene	coef
CDKN2A	0.431469
DLD	1.47198
FDX1	-0.176529
PDHA1	0.0481816
PDHB	1.80831

## Sheet: 实验组riskscore
geneNames	group	CDKN2A	DLD	FDX1	PDHA1	PDHB	riskscore
GSM1539119	Control	7.43242	8.34936	7.45297	8.13841	10.5529	33.6564
GSM1539120	Control	7.44419	8.18515	7.43497	8.24909	10.5253	33.3784
GSM1539121	Control	7.50578	8.04406	7.46249	7.92482	10.7493	33.5818
GSM1539122	Control	7.44539	8.14749	7.41636	8.18365	10.5851	33.4317
GSM1539123	Control	7.42639	7.97073	7.47779	8.24389	10.963	33.8387
GSM1539124	Control	7.53913	8.13966	7.54086	8.2671	10.1525	32.6604
GSM1539125	Control	7.45765	7.84771	7.61183	7.95248	10.769	33.2826
GSM1539126	Control	7.45589	7.86464	7.60702	8.17821	10.4842	32.8034
GSM1539127	Control	7.41999	8.33896	7.465	7.85585	10.4774	33.4834
GSM1539128	Control	7.48692	8.11522	7.47157	8.09329	10.2212	32.7299
GSM1539129	Control	7.4873	7.91417	7.55346	8.0631	10.8121	33.4868
GSM1539130	Control	7.49184	8.20701	7.5534	8.11235	10.3319	33.0539
GSM1539131	Control	7.50571	7.6608	7.45905	8.19559	10.8493	33.2121
GSM1539132	Control	7.44733	7.82364	7.48172	8.03152	10.8271	33.3746
GSM1539133	Control	7.51673	7.80182	7.40944	8.175	11.0496	33.7943
GSM1539134	Control	7.52861	8.28109	7.53034	8.20168	10.8407	34.1072
GSM1539135	Control	7.444	7.92006	7.58397	7.89553	10.1227	32.2166
GSM1539136	Control	7.45582	7.86664	7.43348	8.09216	10.3773	32.6396
GSM1539137	Control	7.49412	7.52848	7.49075	8.06012	10.3733	32.1395
GSM1539138	Control	7.45997	7.967	7.60519	8.21319	10.5047	32.9949
GSM1539139	Control	7.46366	7.82356	7.58774	8.09201	10.7989	33.3148
GSM1539140	Control	7.45842	8.22491	7.54955	8.00121	10.5661	33.4846
GSM1539141	Control	7.47376	8.14446	7.48339	8.31322	10.4989	33.2781
GSM1539142	Control	7.48113	7.81989	7.53773	7.98792	10.5035	32.7865
GSM1539143	Control	7.47218	7.85052	7.54446	7.97769	10.3663	32.578
GSM1539144	Control	7.49716	7.89342	7.53753	8.10145	10.5996	33.0809
GSM1539145	Control	7.55368	7.98012	7.49885	8.19951	10.3401	32.7753
GSM1539146	Control	7.5721	7.93803	7.62449	8.078	10.6009	33.1647
GSM1539147	Control	7.44348	7.81599	7.57177	8.17271	10.4944	32.7509
GSM1539148	Control	7.40138	7.84414	7.40796	8.24389	10.1775	32.2334
GSM1539149	Control	7.52413	7.57146	7.5502	8.07699	10.36	32.182
GSM1539150	Control	7.45974	7.96734	7.52477	7.98131	10.316	32.6572
GSM1539151	Control	7.38865	8.10563	7.59888	8.24927	10.7093	33.5412
GSM1539152	Control	7.52441	7.82771	7.49929	8.10354	10.2175	32.3118
GSM1539153	Control	7.50169	7.66228	7.5628	7.98553	10.4444	32.4519
GSM1539154	Control	7.43991	7.85593	7.46623	8.01474	10.0004	31.9258
GSM1539155	Control	7.4331	7.74588	7.49734	8.21511	10.0082	31.7793
GSM1539156	Control	7.51376	7.95497	7.55216	7.98541	10.1827	32.4167
GSM1539157	Control	7.47685	7.83381	7.48055	8.03039	10.3453	32.5311
GSM1539158	Control	7.50452	7.83412	7.42362	7.94063	10.44	32.7206
GSM1539159	Control	7.47686	7.65871	7.54387	7.84797	10.6326	32.773
GSM1539160	Control	7.48801	7.98203	7.49266	8.18696	10.662	33.3323
GSM1539161	Control	7.42228	8.08699	7.45515	8.01948	10.5253	33.2098
GSM1539162	Control	7.47832	8.08941	7.57066	8.08914	10.5229	33.2161
GSM1539163	Control	7.55493	7.81989	7.4978	7.6822	11.2577	34.1745
GSM1539164	Control	7.47094	7.97132	7.54748	7.90424	11.3043	34.4473
GSM1539165	Control	7.51322	7.69383	7.63554	8.23055	10.7002	32.965
GSM1539166	Control	7.52209	7.81362	7.47499	8.13827	10.7132	33.1925
GSM1539167	Control	7.48555	7.91035	7.53979	8.09797	10.1809	32.3432
GSM1539168	Control	7.42199	8.05253	7.52463	8.07869	10.3805	32.8876
GSM1539169	Control	7.44887	8.11887	7.48268	8.18515	10.5012	33.2278
GSM1539170	Control	7.46783	7.73521	7.49611	7.9229	10.657	32.9379
GSM1539171	Control	7.45609	7.58918	7.41497	8.37146	9.97509	31.5207
GSM1539172	Control	7.4107	8.28016	7.54044	8.13378	10.3278	33.1224
GSM1539173	Control	7.49379	7.90075	7.36739	7.92914	10.6167	33.1429
GSM1539174	Control	7.45824	7.83428	7.56211	8.18283	10.408	32.6302
GSM1539175	Control	7.51763	7.9401	7.54616	8.05092	10.6302	33.2098
GSM1539176	Control	7.48121	7.92772	7.61012	8.24465	10.5636	33.0535
GSM1539177	Control	7.5375	7.8923	7.55759	8.14273	11.0121	33.841
GSM1539178	Control	7.43721	8.11402	7.55081	8.19951	10.4629	33.1349
GSM1539179	Control	7.46695	7.67387	7.46993	8.15612	10.2687	32.1609
GSM1539180	Control	7.488	7.56386	7.52916	8.16301	10.2277	31.9238
GSM1539181	Control	7.44656	8.06528	7.65921	8.08125	10.3652	32.8658
GSM1539182	Control	7.49084	7.87343	7.53339	8.32936	10.5241	32.924
GSM1539183	Control	7.50761	8.08529	7.63102	8.12855	10.607	33.366
GSM1539184	Control	7.40815	7.60585	7.46088	7.94296	10.0801	31.6857
GSM1539185	Control	7.40226	7.55975	7.39255	8.03039	10.1159	31.6963
GSM1539331	Control	7.62898	7.70846	7.6128	7.52567	10.6483	32.9126
GSM1539332	Control	7.4507	7.65411	7.51977	7.48544	10.5851	32.6559
GSM1539333	Control	7.47833	8.12158	7.45423	8.00794	10.3899	33.0397
GSM1539334	Control	7.56783	7.85475	7.57803	8.20804	10.4475	32.7775
GSM1539335	Control	7.53186	7.58114	7.54399	8.02741	10.1728	31.8598
GSM1539336	Control	7.46388	7.79112	7.54049	7.95529	10.4379	32.6159
GSM1539337	Control	7.50202	8.11117	7.48824	8.08427	10.5817	33.3791
GSM1539338	Control	7.42409	8.01347	7.56265	8.05649	10.3491	32.7665
GSM1539339	Control	7.48208	8.02688	7.45588	8.04222	10.2905	32.7235
GSM1539340	Control	7.44836	7.85103	7.54839	7.94307	10.7326	33.2284
GSM1539341	Control	7.48572	8.15405	7.5822	8.19166	10.5205	33.313
GSM1539342	Control	7.40523	7.99242	7.44027	8.14602	10.5218	33.0655
GSM1539343	Control	7.48553	8.13782	7.61846	8.07956	10.3072	32.8916
GSM1539344	Control	7.47377	8.40563	7.5679	8.24522	10.8229	34.2301
GSM1539345	Control	7.46928	8.20857	7.69364	8.2943	10.6265	33.5631
GSM1539346	Control	7.47503	7.83788	7.48152	8.22114	10.2789	32.4253
GSM1539347	Control	7.50877	8.1939	7.53362	8.29649	10.7416	33.7951
GSM1539348	Control	7.53305	8.36367	7.47864	8.10325	10.6338	33.8609
GSM1539349	Control	7.50496	7.94877	7.44042	8.15788	10.2668	32.5839
GSM1539350	Control	7.5552	7.74727	7.39115	8.09607	9.96868	31.7755
GSM1539351	Control	7.41412	7.67042	7.4992	8.12778	10.5745	32.6795
GSM1539352	Control	7.44399	7.79548	7.46986	8.05703	10.6761	33.0619
GSM1539353	Control	7.47083	7.58098	7.46686	8.03164	10.5542	32.5366
GSM1539354	Control	7.47088	7.69006	7.44833	8.07294	10.6471	32.8705
GSM1539355	Control	7.44747	7.6352	7.52366	8.00498	10.7211	32.8968
GSM1539356	Control	7.46082	7.56011	7.54088	8.31121	10.4796	32.3671
GSM1539357	Control	7.49347	7.69517	7.42049	7.73605	10.3753	32.385
GSM1539358	Control	7.51048	7.94394	7.33305	8.1443	10.5565	33.1212
GSM1539359	Control	7.51769	7.67537	7.51653	8.01373	10.3784	32.3683
GSM1539360	Control	7.50899	7.80272	7.48313	8.22008	10.3971	32.6017
GSM1539361	Control	7.45862	7.96099	7.48064	8.08783	10.8724	33.6663
GSM1539362	Control	7.47714	7.92339	7.62086	7.92369	10.5829	33.063
GSM1539363	Control	7.51282	7.76219	7.47355	8.07655	10.7275	33.1358
GSM1539364	Control	7.54213	7.71392	7.74638	8.13827	10.6748	32.937
GSM1539365	Control	7.4746	7.89571	7.51361	7.85278	10.0554	32.0827
GSM1539366	Control	7.52825	7.91665	7.42212	8.27205	10.5996	33.1571
GSM1539367	Control	7.46108	7.74969	7.53824	7.92091	10.6898	33.008
GSM1539186	AD	7.48046	7.64916	7.63446	7.95302	10.2442	32.0472
GSM1539187	AD	7.47577	7.67232	7.43037	8.1034	10.2369	32.1093
GSM1539188	AD	7.38581	7.8507	7.63217	7.94372	10.0416	31.9366
GSM1539189	AD	7.50026	7.87812	7.56015	8.085	9.83295	31.6686
GSM1539190	AD	7.5648	7.57634	7.45666	7.99674	10.0694	31.6938
GSM1539191	AD	7.38654	7.75008	7.56431	8.0233	10.4498	32.5428
GSM1539192	AD	7.46675	7.79496	7.60254	7.97943	10.0587	31.9273
GSM1539193	AD	7.44264	7.77505	7.44795	8.13059	9.88131	31.6015
GSM1539194	AD	7.62446	7.57927	7.48237	8.2943	10.6254	32.739
GSM1539195	AD	7.45877	7.91625	7.44051	8.15868	10.6508	33.2104
GSM1539196	AD	7.43464	7.59962	7.48929	7.83163	11.1305	33.577
GSM1539197	AD	7.48078	7.83196	7.32976	8.04785	10.1854	32.2684
GSM1539198	AD	7.55134	7.96552	7.48997	8.24065	10.1594	32.4295
GSM1539199	AD	7.45499	7.91398	7.50853	8.17468	10.8394	33.5352
GSM1539200	AD	7.43254	7.78786	7.53973	8.23571	9.88202	31.6061
GSM1539201	AD	7.46551	7.52992	7.51254	7.96325	10.0611	31.5562
GSM1539202	AD	7.51362	7.927	7.60044	8.1205	10.2489	32.4931
GSM1539203	AD	7.47877	7.74807	7.47304	7.93017	9.80456	31.4245
GSM1539204	AD	7.50213	7.88439	7.47193	8.18532	10.1465	32.2661
GSM1539205	AD	7.47285	7.9313	7.47917	8.28509	10.317	32.6342
GSM1539206	AD	7.47127	7.75933	7.48515	8.09883	10.6398	32.9541
GSM1539207	AD	7.41231	7.91594	7.55519	7.85432	9.86341	31.7311
GSM1539208	AD	7.46117	7.77157	7.50318	7.93027	9.98389	31.7704
GSM1539209	AD	7.43488	7.74476	7.61124	8.03867	10.4358	32.5229
GSM1539210	AD	7.43166	7.81369	7.43133	7.87693	10.1127	32.0627
GSM1539211	AD	7.48498	7.83533	7.46853	8.09579	10.6398	33.0747
GSM1539212	AD	7.4601	7.63275	7.59673	7.8463	10.5322	32.5366
GSM1539213	AD	7.44415	7.71781	7.47566	7.98024	10.3753	32.3991
GSM1539214	AD	7.42346	7.91487	7.5315	7.92934	10.3015	32.5344
GSM1539215	AD	7.41838	7.91193	7.53139	8.12172	10.4774	32.8552
GSM1539216	AD	7.42709	8.21389	7.6645	8.13197	10.6411	33.5765
GSM1539217	AD	7.48145	7.62828	7.5993	7.89828	10.4337	32.3631
GSM1539218	AD	7.45102	7.77848	7.41082	8.15339	10.4762	32.6935
GSM1539219	AD	7.48939	7.82266	7.62038	8.01632	10.4262	32.6411
GSM1539220	AD	7.46955	7.61632	7.46805	7.96734	10.2714	32.0734
GSM1539221	AD	7.48257	7.64435	7.64861	7.89046	10.3219	32.1761
GSM1539222	AD	7.46353	7.71977	7.50188	8.01835	10.3983	32.4491
GSM1539223	AD	7.41637	7.6606	7.53548	7.86216	10.144	31.8682
GSM1539224	AD	7.4946	7.58495	7.69248	8.02741	9.99875	31.5083
GSM1539225	AD	7.50874	7.81158	7.47809	8.07927	10.4739	32.7475
GSM1539226	AD	7.45582	7.95819	7.54722	7.98037	10.8271	33.5623
GSM1539227	AD	7.51563	7.73072	7.44304	8.26636	10.5709	32.8222
GSM1539228	AD	7.3709	7.51385	7.38587	8.01099	9.99094	31.3895
GSM1539229	AD	7.45035	7.69256	7.59109	7.88393	10.3693	32.3287
GSM1539230	AD	7.43048	7.80906	7.62061	8.06734	10.2549	32.2883
GSM1539231	AD	7.53067	7.57104	7.48053	7.77994	10.0353	31.5949
GSM1539232	AD	7.45024	7.82932	7.48701	8.15339	10.0711	32.0219
GSM1539233	AD	7.45516	7.87794	7.5679	8.12368	10.5733	32.9881
GSM1539234	AD	7.56335	7.78709	7.5298	8.04286	10.4229	32.632
GSM1539235	AD	7.50299	7.57987	7.58335	7.5954	10.5265	32.4572
GSM1539236	AD	7.49332	7.87488	7.55681	7.95096	10.4091	32.6968
GSM1539237	AD	7.44378	7.92659	7.60277	7.84763	10.1084	32.1947
GSM1539238	AD	7.44424	7.77686	7.48551	8.01609	10.1702	32.115
GSM1539239	AD	7.4178	7.61795	7.45314	7.99325	10.0376	31.6345
GSM1539240	AD	7.50099	7.80437	7.48767	8.05717	10.009	31.8902
GSM1539241	AD	7.4227	7.75628	7.42314	8.03541	9.9703	31.7259
GSM1539242	AD	7.47975	7.66198	7.43753	7.85764	10.1933	32.004
GSM1539243	AD	7.4834	7.66838	7.51247	7.97664	10.3878	32.3591
GSM1539244	AD	7.42707	7.64584	7.44938	8.05486	9.97108	31.563
GSM1539245	AD	7.40373	7.82815	7.50106	7.94597	10.1775	32.1801
GSM1539246	AD	7.5107	7.68205	7.57622	7.87506	10.3359	32.2811
GSM1539247	AD	7.48332	8.03958	7.44892	8.03164	10.4672	33.0629
GSM1539248	AD	7.45901	8.47449	7.70725	8.02638	10.2471	33.2487
GSM1539249	AD	7.46406	8.10607	7.59811	8.15804	10.5169	33.2221
GSM1539250	AD	7.41204	7.97664	7.50828	7.89543	10.3082	32.6349
GSM1539251	AD	7.48571	7.74819	7.66825	8.02268	9.9017	31.5733
GSM1539252	AD	7.514	7.7411	7.58378	8.16801	10.4887	32.6585
GSM1539253	AD	7.46778	8.06514	7.68145	8.18365	10.1354	32.4601
GSM1539254	AD	7.48875	7.99185	7.60527	8.08769	10.1431	32.384
GSM1539255	AD	7.48423	8.11013	7.66365	8.20221	10.5393	33.2678
GSM1539256	AD	7.46259	8.10935	7.64599	8.12005	10.4057	33.0149
GSM1539257	AD	7.44554	7.68562	7.50328	8.01423	9.85237	31.4034
GSM1539258	AD	7.47138	7.83596	7.45275	8.12261	10.1933	32.2665
GSM1539259	AD	7.47016	7.99758	7.55484	8.19251	10.3511	32.7746
GSM1539260	AD	7.52042	8.05419	7.54403	8.08181	10.4899	33.1272
GSM1539261	AD	7.47652	7.87235	7.48204	8.13841	10.2751	32.4658
GSM1539262	AD	7.48208	7.81346	7.70837	8.02457	10.3249	32.4261
GSM1539263	AD	7.47287	7.70895	7.51474	7.89733	10.2956	32.2433
GSM1539264	AD	7.51484	7.63362	7.56442	8.1158	10.4956	32.514
GSM1539265	AD	7.52625	7.78274	7.56486	7.88152	10.4651	32.6718
GSM1539266	AD	7.50328	7.67112	7.55231	8.14336	10.8003	33.1187
GSM1539267	AD	7.49913	7.86681	7.50306	7.97757	10.6191	33.078
GSM1539268	AD	7.42297	7.75927	7.52915	8.14618	10.3229	32.3546
GSM1539269	AD	7.48214	7.74545	7.49484	7.9687	10.0498	31.8635
GSM1539270	AD	7.49655	7.75788	7.56702	8.1022	10.5899	32.8584
GSM1539271	AD	7.45512	7.74671	7.36951	8.05649	10.1577	32.0751
GSM1539272	AD	7.43523	7.82671	7.47093	7.85012	10.8739	33.4517
GSM1539273	AD	7.44369	7.61368	7.52484	8.13482	10.4208	32.3266
GSM1539274	AD	7.45003	7.82084	7.75115	8.02649	10.6167	32.9434
GSM1539275	AD	7.47709	7.66041	7.55994	8.01262	10.2846	32.1513
GSM1539276	AD	7.5364	7.86277	7.3872	8.01324	10.2975	32.5287
GSM1539277	AD	7.43307	7.84622	7.56579	8.0044	10.4024	32.6174
GSM1539278	AD	7.49388	7.61632	7.47025	8.06459	10.0312	31.6539
GSM1539279	AD	7.47834	7.68462	7.45897	8.00302	10.2529	32.1476
GSM1539280	AD	7.45074	7.75313	7.48717	8.02625	10.2054	32.1468
GSM1539281	AD	7.45309	7.85568	7.51454	7.96803	10.5624	32.9367
GSM1539282	AD	7.44884	7.88922	7.54327	8.02817	10.3421	32.5837
GSM1539283	AD	7.43675	8.18468	7.72468	8.05266	10.6583	33.5542
GSM1539284	AD	7.5169	7.69002	7.49285	8.17239	10.0924	31.8841
GSM1539285	AD	7.47861	7.92585	7.59243	8.09812	10.5829	33.0806
GSM1539286	AD	7.51927	7.81525	7.41515	7.9452	10.318	32.4801
GSM1539287	AD	7.38803	7.67615	7.44679	7.8959	10.2423	32.0741
GSM1539288	AD	7.6068	7.63399	7.50022	8.06284	10.2539	32.1259
GSM1539289	AD	7.41381	7.88829	7.51232	8.00083	10.6459	33.1206
GSM1539290	AD	7.45753	7.85169	7.59658	8.08154	10.5577	32.9151
GSM1539291	AD	7.50167	7.77629	7.47605	8.16301	10.3421	32.4586
GSM1539292	AD	7.48055	7.83525	7.58335	7.98298	10.149	32.1595
GSM1539293	AD	7.45504	7.8661	7.43761	8.01935	10.2433	32.3919
GSM1539294	AD	7.4641	8.07089	7.50145	7.97165	10.0562	32.3454
GSM1539295	AD	7.46793	7.75319	7.5111	8.09386	10.149	32.0514
GSM1539296	AD	7.43825	7.68063	7.43022	8.04613	10.5101	32.5967
GSM1539297	AD	7.53285	7.77327	7.57838	8.05105	10.0686	31.9496
GSM1539298	AD	7.46047	7.94597	7.43451	7.93687	10.3481	32.6979
GSM1539299	AD	7.45451	8.07339	7.45592	7.91085	10.3794	32.9345
GSM1539300	AD	7.46983	7.86146	7.53771	8.06651	10.4284	32.7108
GSM1539301	AD	7.47558	8.07239	7.51753	8.15742	10.3816	32.9471
GSM1539302	AD	7.45322	7.69371	7.42087	8.13611	10.3713	32.3774
GSM1539303	AD	7.46029	7.97096	7.55979	8.18433	10.3531	32.7335
GSM1539304	AD	7.48324	8.05446	7.57095	8.20391	10.164	32.5232
GSM1539305	AD	7.46209	7.55089	7.5275	7.97943	9.97346	31.4252
GSM1539306	AD	7.50026	7.8314	7.52066	7.84878	10.0416	31.9727
GSM1539307	AD	7.46198	7.89444	7.47771	8.10592	10.3349	32.5993
GSM1539308	AD	7.52431	8.04273	7.57304	8.03451	10.4967	33.1168
GSM1539309	AD	7.44405	8.29196	7.54852	8.11977	10.5805	33.609
GSM1539310	AD	7.51023	7.84136	7.62489	8.24317	10.4134	32.6647
GSM1539311	AD	7.46203	7.87684	7.53786	8.03387	10.7466	33.3039
GSM1539312	AD	7.44182	7.69916	7.4451	8.12307	10.6386	32.8589
GSM1539313	AD	7.48411	7.59613	7.43956	8.04142	10.315	32.1374
GSM1539314	AD	7.44764	7.91665	7.43389	8.21336	10.9101	33.6789
GSM1539315	AD	7.44999	7.587	7.56829	8.17287	10.3713	32.1947
GSM1539316	AD	7.4601	7.68443	7.59452	8.1555	10.3611	32.3185
GSM1539317	AD	7.40212	7.72375	7.42972	7.86311	10.4326	32.4956
GSM1539318	AD	7.4884	7.60655	7.46794	7.84714	10.1268	31.8
GSM1539319	AD	7.51073	7.64802	7.61007	8.00585	10.0145	31.6501
GSM1539320	AD	7.37418	7.5853	7.51061	7.87102	10.1252	31.71
GSM1539321	AD	7.53202	7.5668	7.56756	8.12097	10.1809	31.8537
GSM1539322	AD	7.50319	7.79154	7.46547	7.97551	10.5673	32.8817
GSM1539323	AD	7.40071	7.50207	7.53934	7.90104	9.98389	31.3398
GSM1539324	AD	7.43792	7.72581	7.45871	8.04299	10.5829	32.7896
GSM1539325	AD	7.52286	7.6944	7.57119	7.93057	10.4718	32.5537
GSM1539326	AD	7.51301	7.66201	7.50563	8.28109	10.6096	32.7794
GSM1539327	AD	7.41351	7.87136	7.56706	8.49382	10.2258	32.3501
GSM1539328	AD	7.43117	7.58185	7.485	8.06706	10.1693	31.8233
GSM1539329	AD	7.47436	7.60953	7.47396	8.00315	10.0882	31.7348
GSM1539330	AD	7.43185	7.8613	7.46155	8.15065	10.3141	32.5049

## Sheet: 验证组riskscore
geneNames	group	CDKN2A	DLD	FDX1	PDHA1	PDHB	riskscore
GSM1539439	Control	6.03543	6.79546	6.11339	6.91187	9.03111	28.1918
GSM1539440	Control	6.06033	6.85663	6.08336	6.74754	8.68396	27.6622
GSM1539441	Control	6.05363	6.48236	6.08305	6.99385	8.83706	27.3972
GSM1539442	Control	6.01835	6.58473	6.11427	7.07368	8.75712	27.3864
GSM1539443	Control	6.02469	6.55065	6.06615	6.62236	8.35041	26.5903
GSM1539444	Control	6.02424	6.58861	6.08555	6.9918	8.87754	27.6135
GSM1539445	Control	6.01968	6.77223	6.0613	6.58775	8.79504	27.7175
GSM1539446	Control	6.05024	6.59067	6.0697	6.88338	8.99169	27.8318
GSM1539447	Control	6.02724	6.52504	6.07643	6.7488	9.20762	28.1081
GSM1539448	Control	6.06611	6.53339	6.10732	6.60268	8.68948	27.1877
GSM1539449	Control	6.01843	6.55645	6.078	6.94008	8.80635	27.4338
GSM1539450	Control	6.01672	6.62755	6.04794	6.73117	8.52738	27.0285
GSM1539451	Control	6.04204	6.75882	6.10094	6.82268	8.79829	27.7176
GSM1539452	Control	6.032	6.75895	6.14313	6.63074	8.80845	27.7151
GSM1539453	Control	6.05832	6.68389	6.05345	7.08766	8.63956	27.3484
GSM1539454	Control	6.03831	6.419	6.04581	6.95076	8.73669	27.1203
GSM1539455	Control	6.02817	6.45664	6.05107	6.76323	8.68348	27.0651
GSM1539456	Control	6.07362	6.3884	6.14163	6.82825	9.0289	27.5961
GSM1539457	Control	6.05859	6.43585	6.17346	6.71257	8.902	27.4188
GSM1539458	Control	6.08906	6.49828	6.06663	6.81488	8.78607	27.338
GSM1539459	Control	6.0383	6.32316	6.04201	6.89196	8.86067	27.2012
GSM1539460	Control	6.03984	6.58585	6.08498	6.97901	8.73065	27.3501
GSM1539461	Control	6.03139	6.76486	6.09032	6.70342	8.88878	27.8817
GSM1539462	Control	6.07212	6.66947	6.13638	6.73917	8.56139	27.1604
GSM1539463	Control	6.06475	6.58726	6.02604	6.85524	8.76113	27.4224
GSM1539464	Control	6.01764	6.54149	6.05323	6.62909	8.70031	27.2091
GSM1539465	Control	6.03192	6.88757	6.06101	6.87036	8.7182	27.7673
GSM1539466	Control	6.09259	6.48744	6.17966	6.62811	8.97776	27.6412
GSM1539467	Control	6.06505	6.79177	6.14391	6.82596	9.15855	28.4201
GSM1539468	Control	6.05239	6.85785	6.0429	6.89359	8.58196	27.4903
GSM1539469	Control	6.17153	6.4658	6.08979	6.75142	8.88355	27.4949
GSM1539470	Control	6.09469	6.368	6.14041	6.761	8.56543	26.734
GSM1539471	Control	6.02931	6.83519	6.157	6.95402	8.71911	27.6778
GSM1539472	Control	6.03695	6.77156	6.15366	6.91751	9.14748	28.3609
GSM1539473	Control	6.08261	6.51481	6.20335	7.19173	9.08058	27.8861
GSM1539474	Control	6.04303	6.6321	6.11127	6.97523	8.8208	27.5777
GSM1539475	Control	6.03523	6.55216	6.04322	6.55243	8.89192	27.5769
GSM1539476	Control	6.03986	6.35319	6.14614	6.77333	8.64729	26.8362
GSM1539477	Control	6.0353	6.71525	6.17915	7.03507	8.99614	28.0047
GSM1539478	Control	6.05525	6.55123	6.04795	7.04235	8.87751	27.5809
GSM1539479	Control	6.05301	6.45945	6.05498	6.55444	8.29726	26.3708
GSM1539480	Control	6.03646	6.58254	6.14305	7.07585	8.94972	27.7343
GSM1539481	Control	6.02451	6.65632	6.08526	6.8725	8.80412	27.5749
GSM1539482	Control	6.02536	6.78576	6.1157	6.81717	8.74893	27.6579
GSM1539483	Control	6.03304	6.43476	6.05144	6.57276	9.19769	27.9556
GSM1539484	Control	6.05392	6.41496	6.01478	7.01176	9.05544	27.7059
GSM1539485	Control	6.0522	6.67508	6.11083	6.76285	8.76742	27.5383
GSM1539486	Control	6.05462	6.52676	6.06999	6.78206	8.97805	27.71
GSM1539487	Control	6.01077	6.87826	6.13015	6.7315	8.65552	27.6122
GSM1539488	Control	6.02146	6.53828	6.06729	6.85838	8.85176	27.4884
GSM1539489	Control	6.08676	6.63942	6.02598	6.76126	8.47215	26.9816
GSM1539490	Control	6.0229	6.56072	6.16962	6.92766	9.0983	27.9532
GSM1539491	Control	6.01214	6.39623	6.02988	6.88529	8.89413	27.3598
GSM1539492	Control	6.01562	6.54951	6.01995	6.81826	8.89653	27.5898
GSM1539493	Control	6.04178	6.80657	6.05101	6.82689	8.79774	27.7958
GSM1539494	Control	6.06448	6.81548	6.10559	6.81578	8.77379	27.7652
GSM1539495	Control	6.02866	6.93661	6.10779	7.12659	8.74423	27.8892
GSM1539496	Control	6.07804	6.35879	6.03661	6.66055	8.7539	27.0676
GSM1539497	Control	6.01979	6.62826	6.03476	6.76006	8.74291	27.4243
GSM1539498	Control	6.02917	6.70695	6.06498	6.62402	9.03732	28.0647
GSM1539499	Control	6.03706	6.52005	6.03349	7.12351	8.63958	27.1034
GSM1539500	Control	6.03149	6.89828	6.15127	6.69165	8.89081	28.0704
GSM1539501	Control	6.05108	6.75163	6.11448	6.83208	8.74159	27.6064
GSM1539502	Control	6.05255	6.77062	6.13346	6.99868	8.97609	28.0637
GSM1539503	Control	6.02155	6.55611	6.05041	6.74085	8.70621	27.2488
GSM1539504	Control	6.05682	6.54712	6.12474	6.99618	8.96018	27.7093
GSM1539505	Control	6.04166	6.82355	6.04443	6.73956	8.94916	28.0915
GSM1539506	Control	6.05293	6.51152	6.03788	6.62425	8.71788	27.2144
GSM1539507	Control	6.03776	6.91873	6.07226	6.81126	8.83071	28.0143
GSM1539508	Control	6.02192	6.90075	6.04414	6.87531	8.91699	28.145
GSM1539509	Control	6.01603	6.65687	6.07624	6.79609	9.0114	27.9447
GSM1539510	Control	6.0284	6.65311	6.03936	6.98564	8.70243	27.4015
GSM1539552	Control	6.05134	6.76458	6.07906	6.9822	9.07873	28.2488
GSM1539553	Control	6.06914	6.60534	6.07618	6.9598	8.56439	27.0914
GSM1539555	Control	6.06146	6.98508	6.18602	6.84962	8.9487	28.3173
GSM1539569	Control	6.01324	6.43175	6.17176	6.95652	8.96343	27.5163
GSM1539573	Control	6.02485	6.6126	6.12081	6.91352	8.72185	27.3576
GSM1539578	Control	6.04919	6.8764	6.07306	6.77821	8.62776	27.5882
GSM1539580	Control	6.10827	6.46773	6.03109	6.94461	8.41178	26.637
GSM1539585	Control	6.03956	6.4742	6.08207	6.74634	8.84329	27.3786
GSM1539588	Control	6.03799	6.78948	6.07024	6.79072	8.77154	27.7165
GSM1539595	Control	6.12549	6.65295	6.21942	6.82622	9.1024	28.127
GSM1539596	Control	6.03697	6.86647	6.05671	6.72272	8.7849	27.8526
GSM1539597	Control	6.09282	6.45361	6.05606	6.5022	8.51851	26.7768
GSM1539600	Control	6.01281	6.79727	6.11022	6.91089	8.95805	28.0531
GSM1539601	Control	6.0165	6.33261	6.08075	6.86205	8.40056	26.3655
GSM1539603	Control	6.02728	6.77783	6.16323	6.84073	8.83818	27.8012
GSM1539605	Control	6.07452	6.37975	6.04311	6.87786	8.819	27.224
GSM1539607	Control	6.0698	6.63204	6.03597	7.13339	8.87121	27.7012
GSM1539615	Control	6.03762	6.42089	6.043	6.55648	8.48476	26.6487
GSM1539617	Control	6.05901	6.44388	6.06159	6.90672	9.05494	27.7364
GSM1539621	Control	6.05115	6.76386	6.08681	6.89944	8.83424	27.8001
GSM1539649	Control	6.05791	6.61128	6.03452	6.87985	8.66188	27.2751
GSM1539651	Control	6.10128	6.56557	6.08565	6.74201	8.76703	27.401
GSM1539652	Control	6.05591	6.57175	6.06125	6.62999	8.7937	27.4376
GSM1539653	Control	6.03575	6.56966	6.06888	7.0315	8.91248	27.6587
GSM1539655	Control	6.03315	6.56088	6.09755	6.93522	9.01683	27.8236
GSM1539664	Control	6.03494	6.45316	6.05118	6.99566	8.81788	27.3171
GSM1539668	Control	6.06602	6.55074	6.08239	6.9543	8.80969	27.4519
GSM1539670	Control	6.04834	6.9244	6.04168	6.84999	8.80487	27.9877
GSM1539671	Control	6.0264	7.00383	6.08208	6.81362	8.92772	28.3084
GSM1539677	Control	6.05218	6.49286	6.09743	6.73552	8.78066	27.295
GSM1539685	Control	6.04836	6.39029	6.02462	6.9197	8.58981	26.819
GSM1539686	Control	6.06935	6.6568	6.1991	6.83767	8.99749	27.9228
GSM1539694	Control	6.03881	6.50316	6.04711	7.03437	8.83118	27.4191
GSM1539696	Control	6.05542	6.3357	6.07483	6.6818	8.36699	26.3184
GSM1539699	Control	6.03392	6.62453	6.08125	6.97724	8.87254	27.6616
GSM1539702	Control	6.03159	6.65494	6.05525	6.5633	8.86367	27.674
GSM1539704	Control	6.11435	6.68548	6.10341	6.69969	8.99419	27.9887
GSM1539706	Control	6.04868	6.40097	6.11444	7.01037	8.44619	26.5637
GSM1539707	Control	6.04552	6.59603	6.03042	6.97782	8.84353	27.5812
GSM1539709	Control	6.04679	6.61823	6.02031	7.00386	8.56928	27.1215
GSM1539710	Control	6.0229	6.61786	6.14187	6.93504	8.87903	27.646
GSM1539711	Control	6.07793	6.54076	6.02432	6.93168	8.98432	27.7673
GSM1539712	Control	6.04159	7.06853	6.068	6.86111	8.66271	27.9358
GSM1539714	Control	6.01912	6.55625	6.14525	6.93617	8.66358	27.1636
GSM1539715	Control	6.05188	6.82001	6.07753	6.84052	8.70566	27.6494
GSM1539716	Control	6.03019	6.79459	6.14443	7.0436	8.90563	27.9622
GSM1539731	Control	6.08784	6.54539	6.02198	7.09396	9.12205	28.0357
GSM1539738	Control	6.07603	6.33589	6.01199	6.84235	8.92403	27.3537
GSM1539740	Control	6.08619	6.77306	6.06558	6.60704	8.66155	27.5062
GSM1539745	Control	6.03183	6.49331	6.09791	6.70407	8.63375	27.0196
GSM1539754	Control	6.05909	6.61164	6.03715	6.91695	8.82371	27.5701
GSM1539757	Control	6.10176	6.72586	6.12824	7.02731	9.01544	28.0926
GSM1539758	Control	6.05527	6.67818	6.15751	6.85476	8.88378	27.7508
GSM1539759	Control	6.07875	6.71671	6.02251	6.77931	8.75308	27.6015
GSM1539762	Control	6.05729	6.77358	6.07157	6.94988	9.20429	28.4914
GSM1539764	Control	6.02465	6.98304	6.05591	6.97093	9.0499	28.5102
GSM1539770	Control	6.00396	6.4951	6.06653	6.66673	8.78012	27.2787
GSM1539775	Control	6.04415	6.43301	6.14838	6.92996	8.89657	27.4134
GSM1539779	Control	6.02759	6.98031	6.05851	6.64268	8.84892	28.1278
GSM1539781	Control	6.03573	6.42644	6.08019	6.64788	8.61279	26.8854
GSM1539795	Control	6.08729	6.42274	6.09913	6.8922	8.56935	26.8321
GSM1539796	Control	6.02576	6.54665	6.06615	6.83009	8.70599	27.2379
GSM1539511	AD	6.05759	6.51811	6.06017	7.00193	8.6386	27.0971
GSM1539512	AD	6.05643	6.92991	6.10604	6.96659	8.99782	28.3425
GSM1539513	AD	6.02423	6.60008	6.0302	6.71902	8.81586	27.5155
GSM1539514	AD	6.02304	6.59937	6.03187	6.5755	8.83973	27.5499
GSM1539515	AD	6.04306	6.38611	6.03226	6.70997	8.63272	26.8767
GSM1539516	AD	6.02568	6.50888	6.07354	6.85867	9.17567	28.0316
GSM1539517	AD	6.05825	6.35727	6.10233	6.88283	8.8867	27.296
GSM1539518	AD	6.0255	6.52579	6.03559	6.90329	8.48537	26.817
GSM1539519	AD	6.07419	6.43816	6.019	6.84022	8.31472	26.4003
GSM1539520	AD	6.07438	6.65176	6.10107	6.92047	8.96383	27.878
GSM1539521	AD	6.03622	6.49511	6.07459	7.06377	8.84928	27.4354
GSM1539522	AD	6.02166	6.53906	6.11617	6.76024	9.08667	27.9011
GSM1539523	AD	6.10683	6.17419	6.0429	6.83777	8.72549	26.7643
GSM1539524	AD	6.02926	6.52588	6.03326	6.83678	8.3233	26.5229
GSM1539525	AD	6.061	6.58504	6.04433	6.82729	8.61748	27.1532
GSM1539526	AD	6.04537	6.5062	6.18301	6.95172	8.70707	27.1739
GSM1539527	AD	6.07582	6.40424	6.04589	7.09699	9.01562	27.6262
GSM1539528	AD	6.03626	6.3235	6.12951	6.859	8.84218	27.1504
GSM1539529	AD	6.03664	6.72523	6.04699	7.0229	8.81018	27.7065
GSM1539530	AD	6.05565	6.53467	6.02197	6.80236	8.29352	26.4937
GSM1539531	AD	6.07848	6.25746	6.15155	6.7573	8.36711	26.2035
GSM1539532	AD	6.02564	6.87719	6.17685	6.49254	8.88074	28.0045
GSM1539533	AD	6.01645	6.44976	6.05726	6.84581	8.9598	27.5525
GSM1539534	AD	6.02282	6.73468	6.14949	6.94963	9.00789	28.0503
GSM1539535	AD	6.02608	6.69421	6.04902	7.01401	8.91993	27.854
GSM1539536	AD	6.0378	6.53939	6.02118	6.79562	8.51564	26.8944
GSM1539537	AD	6.02156	6.57565	6.09027	6.71819	8.87346	27.5719
GSM1539538	AD	6.02951	6.76422	6.07174	6.80765	8.87265	27.859
GSM1539539	AD	6.03392	6.38853	6.11139	6.97099	8.57213	26.7654
GSM1539540	AD	6.04316	6.50258	6.03941	6.61005	9.16658	28.0075
GSM1539541	AD	6.02087	6.49172	6.05646	6.89642	8.39573	26.5987
GSM1539542	AD	6.06682	6.74226	6.1347	6.81219	9.02392	28.1055
GSM1539543	AD	6.03341	6.38255	6.00665	6.91077	8.75695	27.1061
GSM1539544	AD	6.01433	7.05317	6.22297	6.83289	9.1052	28.6729
GSM1539545	AD	6.0166	6.65979	6.08973	6.9868	8.83226	27.6322
GSM1539546	AD	6.05937	6.45565	6.0565	6.8605	8.67939	27.0735
GSM1539547	AD	6.03125	6.42287	6.05615	7.08123	9.11225	27.8065
GSM1539548	AD	6.01191	6.55986	6.1105	6.97259	8.81943	27.4555
GSM1539549	AD	6.04301	6.6373	6.07968	6.93793	8.96869	27.8566
GSM1539550	AD	6.04241	6.88608	6.09076	6.65347	8.49376	27.3481
GSM1539554	AD	6.0338	6.40406	6.09564	6.86934	8.84222	27.2745
GSM1539560	AD	6.04976	6.73474	6.1731	6.94017	8.9587	27.9685
GSM1539562	AD	6.06486	6.41378	6.09005	6.70916	8.30612	26.326
GSM1539563	AD	6.02287	6.40491	6.01927	6.75597	8.57361	26.7933
GSM1539570	AD	6.05916	6.50293	6.03126	6.8476	8.7449	27.2653
GSM1539571	AD	6.07856	6.593	6.07426	6.67792	8.4472	26.8521
GSM1539575	AD	6.03995	6.61305	6.0503	6.89923	8.78799	27.4961
GSM1539576	AD	6.06591	6.67723	6.0529	6.94108	8.77774	27.5848
GSM1539577	AD	6.01526	6.61862	6.1337	6.91154	8.78005	27.4652
GSM1539579	AD	6.02855	6.39355	6.02695	6.82354	8.79322	27.178
GSM1539581	AD	6.04303	6.83868	6.18699	6.9266	8.97345	28.1421
GSM1539582	AD	6.03006	6.50005	6.14043	6.96529	8.70216	27.1576
GSM1539583	AD	6.02154	6.82118	6.06506	7.05276	8.9604	28.1111
GSM1539586	AD	6.0478	6.51975	6.04003	6.47823	8.97196	27.6764
GSM1539587	AD	6.00113	6.52529	6.01435	6.77297	8.63008	27.0649
GSM1539589	AD	6.03232	6.5963	6.04785	6.9205	8.55058	27.0403
GSM1539593	AD	6.0376	6.50695	6.05356	6.96317	8.64633	27.0853
GSM1539599	AD	6.06631	6.37618	6.03866	6.749	8.35658	26.3735
GSM1539604	AD	6.05096	6.67935	6.16314	6.90846	9.13248	28.2019
GSM1539606	AD	6.03987	6.70784	6.08142	6.92852	8.48281	27.0797
GSM1539613	AD	6.10693	6.6639	6.03463	6.83131	9.15258	28.2587
GSM1539616	AD	6.03223	6.56646	6.06866	6.68999	8.96747	27.7354
GSM1539619	AD	6.01728	6.28642	6.06066	6.77932	8.25188	26.0285
GSM1539623	AD	6.02699	6.56611	6.05124	7.05153	8.9058	27.6416
GSM1539624	AD	6.0424	6.67883	6.05623	6.87285	8.39737	26.8853
GSM1539626	AD	6.06774	6.43744	6.0601	6.88784	8.6922	27.0741
GSM1539627	AD	6.01975	6.45867	6.03597	6.95873	8.56306	26.8588
GSM1539629	AD	6.0368	6.72514	6.20584	6.86964	8.9101	27.8517
GSM1539630	AD	6.05262	6.55822	6.04561	6.70604	8.53712	26.9587
GSM1539632	AD	6.0311	6.85394	6.19864	7.06171	9.0098	28.2296
GSM1539634	AD	6.03581	6.57583	6.092	6.56521	8.72626	27.3045
GSM1539637	AD	6.0514	6.74459	6.12116	6.92472	8.79121	27.6892
GSM1539641	AD	6.03609	6.75671	6.05773	7.13531	9.05779	28.2039
GSM1539643	AD	6.07053	6.37742	6.03138	6.60603	8.32808	26.32
GSM1539644	AD	6.03651	6.57995	6.0533	6.81874	8.73882	27.3526
GSM1539646	AD	6.04245	6.55166	6.0733	6.87864	8.2035	26.3449
GSM1539647	AD	6.02409	6.53341	6.04825	6.89323	8.72697	27.2618
GSM1539648	AD	6.01806	6.50881	6.05007	6.88982	8.84305	27.4324
GSM1539650	AD	6.06372	6.52212	6.04927	6.55217	8.91012	27.5768
GSM1539656	AD	6.03012	6.47509	6.065	6.99612	8.64267	27.0281
GSM1539661	AD	6.04691	6.46791	6.0695	6.86526	9.08015	27.8088
GSM1539662	AD	6.01276	6.86873	6.21119	6.69618	8.74086	27.7373
GSM1539663	AD	6.06633	6.44889	6.02562	7.03068	8.82766	27.3483
GSM1539665	AD	6.02805	6.62882	6.04124	6.92293	8.6623	27.2897
GSM1539666	AD	6.02704	6.60051	6.11338	6.92947	8.98783	27.8238
GSM1539673	AD	6.02212	6.47555	6.04717	6.72814	8.7293	27.1722
GSM1539674	AD	6.03584	6.65865	6.22572	6.9517	8.91007	27.7538
GSM1539675	AD	6.04152	6.46618	6.09315	6.91565	8.51302	26.7766
GSM1539676	AD	6.10982	6.61191	6.11368	7.06915	8.89286	27.7112
GSM1539678	AD	6.02636	6.52198	6.1216	6.95289	8.89408	27.5381
GSM1539687	AD	6.09438	6.19101	6.05796	6.69931	8.35946	26.1125
GSM1539689	AD	6.00679	6.44971	6.07684	6.84279	8.67725	27.0337
GSM1539691	AD	6.03667	6.75202	6.11077	6.98639	8.85675	27.8171
GSM1539692	AD	6.01338	6.45093	6.02692	6.94109	9.00798	27.65
GSM1539693	AD	6.08642	6.52467	6.23441	6.78107	8.69348	27.177
GSM1539697	AD	6.14698	6.25109	6.01723	6.50275	8.37705	26.2531
GSM1539698	AD	6.03658	6.68929	6.0527	6.99788	8.96524	27.9318
GSM1539701	AD	6.0567	6.3132	6.11345	6.82127	8.42027	26.3821
GSM1539703	AD	6.02336	6.46835	6.0099	6.78453	8.65512	27.0373
GSM1539705	AD	6.0564	6.64406	6.11228	6.8719	9.0189	27.9542
GSM1539713	AD	6.04232	6.7973	6.1235	6.61724	8.95926	28.0516
GSM1539717	AD	6.06805	6.22353	6.00289	6.62411	8.57115	26.5379
GSM1539718	AD	6.03478	6.59233	6.0716	6.9122	8.72608	27.3483
GSM1539719	AD	6.0302	6.20221	6.1037	6.68259	8.40968	26.1832
GSM1539720	AD	6.04597	6.46543	6.01699	6.48964	8.3589	26.4916
GSM1539721	AD	6.04011	6.51012	6.04478	7.07191	8.55864	26.9393
GSM1539722	AD	6.09318	6.80056	6.01139	6.42849	8.77719	27.7598
GSM1539723	AD	6.03962	6.6016	6.0893	6.75725	8.73596	27.3713
GSM1539727	AD	6.08647	6.44785	6.01744	6.75377	8.42085	26.6079
GSM1539728	AD	6.04698	6.89077	6.13582	6.83437	8.96046	28.2016
GSM1539729	AD	6.02725	6.62699	6.06275	6.81016	8.84892	27.6149
GSM1539732	AD	6.01816	6.25552	6.07623	6.49516	8.48334	26.3855
GSM1539733	AD	6.06785	6.59511	6.04367	6.66243	8.74779	27.3988
GSM1539736	AD	6.03904	6.60696	6.08868	6.97342	8.57922	27.1061
GSM1539737	AD	6.02776	6.42021	6.06226	6.92943	8.84514	27.3097
GSM1539739	AD	6.06091	6.40616	6.00773	6.84358	8.56375	26.8
GSM1539742	AD	5.99284	6.62088	6.1266	6.79793	8.54212	27.0244
GSM1539743	AD	6.03937	6.86368	6.13181	6.83794	8.85138	27.9621
GSM1539746	AD	6.02539	6.46368	6.1119	6.63467	8.81253	27.2907
GSM1539747	AD	6.05462	6.37324	6.0344	6.79734	8.49295	26.6138
GSM1539748	AD	6.01023	6.76009	6.02997	6.92213	8.4858	27.158
GSM1539749	AD	6.05171	6.71276	6.03438	7.03971	8.82595	27.7262
GSM1539751	AD	6.03675	6.66277	6.16644	7.15505	8.96907	27.8872
GSM1539752	AD	6.02633	6.64105	6.05707	6.88283	8.75124	27.463
GSM1539763	AD	6.02686	6.23379	6.03716	6.86232	8.31641	26.08
GSM1539765	AD	6.02978	6.35099	6.04166	6.74455	8.57541	26.7157
GSM1539766	AD	6.12902	6.70633	6.16634	7.02164	8.91715	27.8908
GSM1539767	AD	6.04184	6.56008	6.03085	7.02839	8.69959	27.2688
GSM1539768	AD	6.08309	6.30829	6.21492	6.7694	8.65009	26.7815
GSM1539769	AD	6.0545	6.60776	6.04991	7.05339	8.79986	27.5236
GSM1539773	AD	6.0204	6.8218	6.07476	7.01114	8.85698	27.9208
GSM1539777	AD	6.03517	6.47926	6.08276	6.68485	8.53806	26.8291
GSM1539778	AD	6.03946	6.63113	6.0207	6.7924	9.04284	27.9835
GSM1539780	AD	6.05642	6.68735	6.04392	6.99623	8.66335	27.393
GSM1539783	AD	6.0235	6.56406	6.06672	6.76522	8.72252	27.2892
GSM1539785	AD	6.09905	6.14972	6.09138	6.94694	8.40364	26.1396
GSM1539787	AD	6.07124	6.44202	6.12944	6.92048	8.53066	26.7796
GSM1539788	AD	6.03936	6.75591	6.09038	7.04946	8.98518	28.0629
GSM1539794	AD	6.05989	6.47776	6.02028	6.85342	8.56442	26.9044

## Sheet: 单个基因AUC
实验组	AUC			验证组	AUC
CDKN2A	0.572149			CDKN2A	0.543649
DLD	0.660444			DLD	0.602813
FDX1	0.472182			FDX1	0.561581
PDHA1	0.618866			PDHA1	0.521583
PDHB	0.705968			PDHB	0.590787
riskscore	0.739058			riskscore	0.622195
