# Supplementary material for: Systematic analysis of cuproptosis-related genes in immunological characterization and predictive drugs in Alzheimer’s disease
Source: Front Aging Neurosci. 2023 Oct 18;15:1204530. doi: 10.3389/fnagi.2023.1204530 (PMC10618683; doi:10.3389/fnagi.2023.1204530)
Supplement: Supplementary file 4 [file Table_4.XLSX]

## Sheet: P.Value<0.05
	logFC	AveExpr	t	P.Value	adj.P.Val	B				注：5983个差异基因，3373上调，2610下调
MRPL51	-0.566251	9.07902	-12.4065	7.64e-28	2.29e-23	52.5426
NDUFA1	-1.09644	10.9549	-11.9703	2.18e-26	3.27e-22	49.2414
RPL36AL	-0.70891	11.6636	-11.6885	1.87e-25	1.87e-21	47.1243
CETN2	-0.342302	9.53847	-10.9005	7.05e-23	5.28e-19	41.2869
NDUFS5	-0.920081	9.39845	-10.7906	1.59e-22	9.55e-19	40.4839
LOC646200	-0.968918	11.0244	-10.7305	2.49e-22	1.24e-18	40.0455
SHFM1	-0.546081	8.32819	-10.5188	1.19e-21	5.07e-18	38.5095
LOC401206	-0.601309	13.7325	-10.3624	3.73e-21	1.4e-17	37.3816
RPS25	-0.650521	13.6976	-10.3452	4.23e-21	1.41e-17	37.2579
COX17	-0.527357	9.65359	-10.2393	9.15e-21	2.74e-17	36.4993
RPA3	-0.430619	8.5212	-10.1282	2.05e-20	5.58e-17	35.7057
UQCRH	-0.424766	8.93129	-10.0115	4.76e-20	1.19e-16	34.8768
ATP6V1E1	-0.415812	10.7253	-9.81786	1.91e-19	4.41e-16	33.5099
HSPE1	-0.49992	8.29762	-9.71257	4.06e-19	8.29e-16	32.7716
TBCA	-0.63732	10.0322	-9.7093	4.15e-19	8.29e-16	32.7487
ING3	-0.117377	7.70754	-9.62089	7.78e-19	1.46e-15	32.1315
MRPL33	-0.331309	9.35201	-9.58201	1.02e-18	1.73e-15	31.8609
CALML4	-0.125666	8.03142	-9.58004	1.04e-18	1.73e-15	31.8472
BXDC1	-0.379676	8.31207	-9.50802	1.73e-18	2.71e-15	31.3473
LOC654121	-0.381515	8.21903	-9.50123	1.81e-18	2.71e-15	31.3003
ENY2	-0.693917	8.58218	-9.48316	2.06e-18	2.94e-15	31.1752
ATP5I	-0.338127	8.66231	-9.33332	5.89e-18	8.02e-15	30.1421
RPS27A	-0.530778	12.1003	-9.32376	6.3e-18	8.09e-15	30.0764
SNRPB2	-0.322896	9.42305	-9.31963	6.48e-18	8.09e-15	30.0481
DNAJA1	-0.66077	10.1454	-9.30552	7.15e-18	8.57e-15	29.9513
SSB	-0.423879	8.40944	-9.26052	9.79e-18	1.13e-14	29.6429
GTF2H5	-0.437977	8.68071	-9.15332	2.06e-17	2.22e-14	28.9115
C6ORF130	-0.274434	8.51025	-9.15257	2.07e-17	2.22e-14	28.9063
UQCRB	-0.195198	7.6205	-9.14356	2.21e-17	2.22e-14	28.8451
NGDN	-0.204559	8.07733	-9.14234	2.23e-17	2.22e-14	28.8368
ATP5O	-0.673812	10.06	-9.13558	2.33e-17	2.25e-14	28.7908
CWC15	-0.349036	8.59159	-9.0217	5.12e-17	4.79e-14	28.0191
ATP6V1D	-0.44778	9.42022	-8.94412	8.72e-17	7.91e-14	27.4962
UFC1	-0.374523	9.72537	-8.92874	9.69e-17	8.53e-14	27.3927
MRPS17	-0.193888	7.99569	-8.88108	1.34e-16	1.15e-13	27.0729
CIP29	-0.685944	8.93771	-8.84327	1.74e-16	1.44e-13	26.8198
GNL2	-0.266878	8.42233	-8.83566	1.83e-16	1.48e-13	26.7689
PSMA3	-0.286091	7.92354	-8.82844	1.92e-16	1.51e-13	26.7206
AIF1	-0.38602	9.92709	-8.75641	3.13e-16	2.37e-13	26.2404
GIMAP7	-0.341683	9.16813	-8.75476	3.17e-16	2.37e-13	26.2294
UCHL3	-0.260416	8.1115	-8.73703	3.57e-16	2.61e-13	26.1115
ATP5EP2	-0.573122	12.8045	-8.72319	3.93e-16	2.8e-13	26.0196
C14ORF156	-0.681309	9.00525	-8.71784	4.07e-16	2.83e-13	25.9841
POMP	-0.178929	8.72403	-8.70663	4.39e-16	2.99e-13	25.9097
LOC442454	-0.782158	8.03841	-8.64135	6.82e-16	4.54e-13	25.4776
SNTB2	0.195099	8.70589	8.59032	9.61e-16	6.26e-13	25.141
GTF2B	-0.396163	8.63241	-8.56219	1.16e-15	7.4e-13	24.9559
ATP5J	-0.585616	9.06693	-8.5556	1.21e-15	7.57e-13	24.9126
CETN3	-0.174804	7.6013	-8.54755	1.28e-15	7.83e-13	24.8597
DBI	-0.535083	8.37243	-8.54407	1.31e-15	7.85e-13	24.8369
LOC653505	-0.430843	9.2671	-8.53468	1.4e-15	8.2e-13	24.7752
MRPL22	-0.377675	8.14983	-8.52801	1.46e-15	8.41e-13	24.7315
CCDC53	-0.391705	8.78084	-8.52146	1.52e-15	8.62e-13	24.6885
MRPS18C	-0.338159	7.9658	-8.49924	1.77e-15	9.74e-13	24.5429
C5ORF41	0.33888	10.7814	8.49764	1.79e-15	9.74e-13	24.5324
LOC651064	-0.478096	7.99609	-8.49132	1.87e-15	9.97e-13	24.4911
PTRH2	-0.186664	7.96146	-8.45832	2.32e-15	1.22e-12	24.2753
LSM3	-0.776017	8.3591	-8.43417	2.73e-15	1.41e-12	24.1178
RPS24	-0.651429	8.68932	-8.39623	3.51e-15	1.76e-12	23.8707
LSM5	-0.248455	8.07521	-8.39581	3.52e-15	1.76e-12	23.868
LOC653658	-0.937034	9.79925	-8.35273	4.68e-15	2.3e-12	23.5882
ZMAT2	-0.563845	9.98356	-8.32774	5.53e-15	2.67e-12	23.4263
CDC26	-0.274475	9.36592	-8.30327	6.49e-15	3.09e-12	23.268
ARPC3	-0.465163	11.9292	-8.29531	6.84e-15	3.2e-12	23.2166
PRDX1	-0.34677	9.97208	-8.26869	8.16e-15	3.76e-12	23.0447
LARP7	-0.296896	7.91633	-8.26562	8.32e-15	3.78e-12	23.025
TOMM7	-0.960602	11.0151	-8.26176	8.54e-15	3.82e-12	23.0001
NDUFAF2	-0.243303	7.98449	-8.24217	9.71e-15	4.28e-12	22.8739
APBB3	0.195406	8.89599	8.21536	1.16e-14	5.02e-12	22.7015
LOC285900	-0.593755	10.3649	-8.21281	1.18e-14	5.04e-12	22.6852
PSMC2	-0.413681	9.37306	-8.19875	1.29e-14	5.44e-12	22.5949
SCFD1	-0.123315	8.3036	-8.19368	1.33e-14	5.55e-12	22.5623
TXN	-0.718017	9.94086	-8.18876	1.38e-14	5.65e-12	22.5308
PPIG	-0.294809	7.86599	-8.18354	1.43e-14	5.77e-12	22.4973
LOC388720	-0.442178	13.9276	-8.15657	1.7e-14	6.79e-12	22.3246
MRPS33	-0.212646	8.06481	-8.14544	1.83e-14	7.21e-12	22.2534
SDCCAG10	-0.218721	8.13819	-8.12922	2.03e-14	7.91e-12	22.1498
MAGOH	-0.275914	7.94934	-8.12653	2.07e-14	7.94e-12	22.1326
SRP19	-0.292688	8.41046	-8.12325	2.11e-14	8.01e-12	22.1117
METTL5	-0.320633	8.19621	-8.07396	2.91e-14	1.09e-11	21.7976
MRPL39	-0.123316	7.8166	-8.0598	3.19e-14	1.18e-11	21.7075
CCDC72	-0.83729	9.06162	-8.03377	3.78e-14	1.38e-11	21.5423
C14ORF112	-0.46887	8.12427	-8.00896	4.44e-14	1.59e-11	21.3851
PSMA4	-0.566631	8.64675	-8.00856	4.45e-14	1.59e-11	21.3826
TYK2	0.311433	11.2641	8.00527	4.55e-14	1.6e-11	21.3617
IGBP1	-0.308854	8.75995	-7.98476	5.19e-14	1.81e-11	21.232
SOD1	-0.412999	10.4865	-7.97958	5.37e-14	1.85e-11	21.1993
SSBP1	-0.291602	9.65245	-7.94024	6.91e-14	2.35e-11	20.9511
NDUFS4	-0.548096	8.55731	-7.92759	7.5e-14	2.52e-11	20.8715
DNAJC8	-0.346702	10.7627	-7.92397	7.68e-14	2.55e-11	20.8487
KIAA1160	-0.117241	8.23817	-7.9131	8.23e-14	2.71e-11	20.7804
RPL26	-1.02618	8.78688	-7.90368	8.74e-14	2.85e-11	20.7212
MRLC2	-0.370857	12.1317	-7.90026	8.94e-14	2.88e-11	20.6997
NDUFB3	-0.817458	8.99241	-7.88942	9.58e-14	3.04e-11	20.6316
HSP90AA1	-0.4039	9.11629	-7.88696	9.73e-14	3.04e-11	20.6162
TCEAL8	-0.18477	7.92285	-7.8867	9.75e-14	3.04e-11	20.6145
LOC440567	-0.585317	9.84404	-7.88256	1e-13	3.09e-11	20.5886
DPM1	-0.475248	8.76836	-7.86083	1.15e-13	3.52e-11	20.4524
BXDC2	-0.1849	7.95604	-7.82414	1.45e-13	4.4e-11	20.223
TINP1	-0.474153	9.83152	-7.8057	1.64e-13	4.9e-11	20.108
HOXB1	-0.120085	7.73711	-7.78649	1.85e-13	5.48e-11	19.9883
LOC642989	-0.466303	8.0195	-7.77419	2e-13	5.84e-11	19.9117
LOC651202	-0.524136	7.85587	-7.77347	2.01e-13	5.84e-11	19.9073
LOC643007	-0.165763	7.52815	-7.7627	2.15e-13	6.19e-11	19.8404
BEX2	-0.300871	8.02345	-7.75994	2.19e-13	6.24e-11	19.8232
C1ORF41	-0.346254	7.89613	-7.73429	2.58e-13	7.28e-11	19.664
ATP5J2	-0.264207	9.82085	-7.71884	2.84e-13	7.89e-11	19.5683
TCIRG1	0.167349	8.82893	7.71863	2.84e-13	7.89e-11	19.567
CMTM2	-0.606181	10.7205	-7.71626	2.89e-13	7.93e-11	19.5523
LOC653147	-0.217009	7.75902	-7.69553	3.29e-13	8.96e-11	19.4241
NME1	-0.123499	7.94273	-7.68188	3.59e-13	9.68e-11	19.3397
SLU7	-0.381239	8.49723	-7.67457	3.76e-13	1e-10	19.2946
RPL6	-0.323836	11.2049	-7.66626	3.96e-13	1.05e-10	19.2433
RPAP3	-0.121517	7.82116	-7.64856	4.43e-13	1.16e-10	19.1343
TIMM23	-0.15652	8.4771	-7.64414	4.55e-13	1.19e-10	19.107
RPL26L1	-0.286152	7.82396	-7.63825	4.72e-13	1.22e-10	19.0708
RIOK2	-0.258243	8.03693	-7.61912	5.33e-13	1.36e-10	18.9532
GTF2A2	-0.18599	9.35918	-7.59505	6.19e-13	1.57e-10	18.8054
LOC646483	-0.534756	11.6167	-7.58598	6.56e-13	1.65e-10	18.7499
DCTN6	-0.124308	7.65998	-7.58269	6.69e-13	1.67e-10	18.7297
PDCL3	-0.135234	8.16224	-7.58058	6.78e-13	1.68e-10	18.7168
ENSA	-0.170798	8.25012	-7.56102	7.67e-13	1.88e-10	18.5971
SF3B14	-0.346347	8.54883	-7.55249	8.09e-13	1.97e-10	18.545
NXF1	0.213916	10.2719	7.55046	8.19e-13	1.98e-10	18.5326
AK2	-0.0823773	8.12055	-7.54912	8.26e-13	1.98e-10	18.5244
C16ORF7	0.288123	8.96274	7.53405	9.07e-13	2.16e-10	18.4324
LOC731365	-0.507933	11.6117	-7.52363	9.68e-13	2.28e-10	18.3688
SNRPG	-0.807433	9.65326	-7.51921	9.95e-13	2.33e-10	18.3419
SNRPD2	-0.285779	9.40404	-7.49768	1.14e-12	2.64e-10	18.2108
ATP5F1	-0.327878	9.39949	-7.48754	1.21e-12	2.79e-10	18.1492
MRPL35	-0.138222	7.86383	-7.47434	1.32e-12	3.01e-10	18.069
FXR1	-0.131224	8.02608	-7.45853	1.45e-12	3.29e-10	17.9731
MITD1	-0.242229	8.58256	-7.45001	1.53e-12	3.45e-10	17.9215
BTF3	-0.24405	10.9986	-7.44048	1.62e-12	3.63e-10	17.8638
TCTEX1D2	-0.120429	7.65966	-7.42694	1.77e-12	3.92e-10	17.7819
METAP2	-0.393424	8.92106	-7.42366	1.8e-12	3.97e-10	17.7621
POLR3GL	-0.344891	9.65067	-7.42139	1.83e-12	3.99e-10	17.7483
LDHB	-0.486533	9.11834	-7.39924	2.09e-12	4.55e-10	17.6146
EEF1B2	-0.285975	8.78571	-7.39548	2.14e-12	4.62e-10	17.5919
TMEM126A	-0.353067	8.21234	-7.34912	2.85e-12	6.1e-10	17.313
LOC653702	-0.0846984	7.50321	-7.33949	3.03e-12	6.43e-10	17.2552
STX8	-0.214421	8.08278	-7.33379	3.13e-12	6.61e-10	17.221
LOC341457	-0.399996	12.7433	-7.33068	3.19e-12	6.69e-10	17.2023
TMSB10	-0.212254	13.3574	-7.29992	3.86e-12	8.02e-10	17.0182
COX7B	-0.413389	7.83696	-7.29889	3.88e-12	8.02e-10	17.012
CD3D	-0.378617	9.51369	-7.296	3.95e-12	8.1e-10	16.9947
GNL3	-0.229031	8.04044	-7.27771	4.42e-12	9e-10	16.8854
NPEPL1	0.23338	9.42408	7.27354	4.53e-12	9.17e-10	16.8606
MRPS21	-0.231638	8.62612	-7.27114	4.6e-12	9.24e-10	16.8463
LOC388532	-0.724182	9.1397	-7.25715	5.01e-12	1e-09	16.7629
DPY30	-0.260131	8.24897	-7.25581	5.05e-12	1e-09	16.7549
UPF3B	-0.149254	7.88497	-7.24163	5.51e-12	1.08e-09	16.6705
LOC653377	-0.150446	8.13638	-7.23237	5.83e-12	1.14e-09	16.6154
CKS1B	-0.155378	8.04527	-7.2122	6.59e-12	1.28e-09	16.4957
C11ORF10	-0.241683	11.5099	-7.1921	7.44e-12	1.44e-09	16.3765
SEC11A	-0.376341	10.0932	-7.18818	7.62e-12	1.46e-09	16.3533
TRIP4	-0.196476	8.69304	-7.18485	7.77e-12	1.48e-09	16.3336
SYF2	-0.282956	9.20578	-7.1704	8.49e-12	1.61e-09	16.2481
CXORF26	-0.227551	8.24686	-7.15516	9.31e-12	1.75e-09	16.1581
LOC401397	-0.324072	8.17057	-7.14621	9.82e-12	1.84e-09	16.1053
C7ORF43	0.261317	9.07551	7.13927	1.02e-11	1.91e-09	16.0644
RPL21	-0.714911	9.28581	-7.13468	1.05e-11	1.95e-09	16.0374
NUCB2	-0.201332	7.7095	-7.13152	1.07e-11	1.97e-09	16.0187
ACAT1	-0.302201	8.39278	-7.13081	1.08e-11	1.97e-09	16.0146
SNORD33	-0.129955	7.73855	-7.11673	1.17e-11	2.13e-09	15.9317
SFRS17A	0.228612	9.80428	7.11247	1.2e-11	2.16e-09	15.9066
UBA7	0.265153	9.8022	7.11211	1.21e-11	2.16e-09	15.9045
PSMB1	-0.358142	11.0844	-7.10937	1.23e-11	2.19e-09	15.8884
MTIF3	-0.24469	8.29146	-7.10727	1.24e-11	2.2e-09	15.8761
MRPS22	-0.325583	8.83202	-7.08416	1.43e-11	2.51e-09	15.7405
RPL17	-0.856767	10.2683	-7.07339	1.52e-11	2.65e-09	15.6773
CWF19L2	-0.205525	7.99667	-7.07311	1.53e-11	2.65e-09	15.6757
LOC648000	-1.02532	10.1453	-7.07245	1.53e-11	2.65e-09	15.6718
EMG1	-0.253592	8.45548	-7.06337	1.62e-11	2.78e-09	15.6186
LPP	0.231384	10.5742	7.0607	1.64e-11	2.81e-09	15.603
ISY1	-0.167348	8.77993	-7.05895	1.66e-11	2.83e-09	15.5928
KIAA0913	0.244269	9.89619	7.05606	1.69e-11	2.86e-09	15.5759
LOC338758	0.307986	9.76901	7.05423	1.71e-11	2.86e-09	15.5652
C12ORF31	-0.174158	7.9101	-7.05408	1.71e-11	2.86e-09	15.5643
MRPL50	-0.197642	7.79986	-7.04936	1.76e-11	2.93e-09	15.5367
ATP5H	-0.221371	10.8213	-7.04708	1.78e-11	2.95e-09	15.5234
MRPL17	-0.209159	8.4951	-7.04239	1.83e-11	3.02e-09	15.496
ERH	-0.388076	8.80943	-7.03161	1.96e-11	3.2e-09	15.4331
LOC644863	-0.458	10.4917	-7.02943	1.98e-11	3.23e-09	15.4204
BUD31	-0.193259	9.91181	-7.02041	2.09e-11	3.39e-09	15.3678
LOC388621	-0.74823	8.99491	-7.00286	2.32e-11	3.74e-09	15.2656
EIF3E	-0.565453	11.7338	-6.99981	2.37e-11	3.79e-09	15.2478
MKI67IP	-0.264853	8.37094	-6.99322	2.46e-11	3.91e-09	15.2095
SRP14	-0.470558	10.5544	-6.99288	2.47e-11	3.91e-09	15.2075
RPL7	-0.346049	8.01024	-6.98451	2.59e-11	4.08e-09	15.1589
LYPLAL1	-0.16075	8.24886	-6.979	2.68e-11	4.2e-09	15.1269
ARHGAP11A	-0.0513113	7.5456	-6.96366	2.93e-11	4.58e-09	15.0379
COPS5	-0.371049	9.57498	-6.96182	2.97e-11	4.6e-09	15.0272
RPL23	-0.66131	8.3158	-6.95715	3.05e-11	4.71e-09	15.0002
TXNDC17	-0.45326	9.10276	-6.94659	3.25e-11	4.95e-09	14.939
LOC650276	-0.96482	11.4593	-6.94657	3.25e-11	4.95e-09	14.9389
ANKRD13D	0.0823659	7.96334	6.94601	3.26e-11	4.95e-09	14.9356
LOC730994	0.294787	9.96126	6.93974	3.38e-11	5.11e-09	14.8994
C11ORF56	0.198564	8.95849	6.93409	3.5e-11	5.26e-09	14.8667
RPAIN	-0.255985	9.2395	-6.92747	3.64e-11	5.44e-09	14.8285
POFUT2	0.103737	8.36039	6.92167	3.76e-11	5.61e-09	14.795
GTF2F2	-0.244866	8.47822	-6.91397	3.94e-11	5.83e-09	14.7505
HELZ	0.177669	9.0839	6.91325	3.96e-11	5.83e-09	14.7464
CBX3	-0.129422	8.03654	-6.91189	3.99e-11	5.85e-09	14.7386
RPL11	-0.456687	12.3059	-6.90815	4.08e-11	5.95e-09	14.717
TRAPPC4	-0.202105	9.46327	-6.90655	4.12e-11	5.98e-09	14.7077
MRPL21	-0.15239	8.34196	-6.90529	4.15e-11	6e-09	14.7005
GMFG	-0.524122	10.3473	-6.90105	4.25e-11	6.12e-09	14.676
TAF1C	0.110449	8.38239	6.89981	4.28e-11	6.14e-09	14.6689
MDH1	-0.389234	10.0964	-6.89812	4.33e-11	6.17e-09	14.6592
COX6A1	-0.235432	9.32467	-6.89617	4.38e-11	6.21e-09	14.6479
BOLA3	-0.14763	8.23214	-6.89142	4.5e-11	6.36e-09	14.6206
CHMP5	-0.351349	8.02823	-6.88682	4.62e-11	6.5e-09	14.5941
C11ORF1	-0.270662	8.18398	-6.88155	4.77e-11	6.68e-09	14.5638
CHKB	0.123151	8.5825	6.87707	4.9e-11	6.82e-09	14.538
ZC3H15	-0.240768	7.89549	-6.87508	4.96e-11	6.87e-09	14.5266
ANAPC13	-0.309366	9.82202	-6.85805	5.48e-11	7.56e-09	14.4288
DPH3	-0.147868	7.89957	-6.85709	5.51e-11	7.57e-09	14.4233
TRABD	0.210906	11.2495	6.85606	5.54e-11	7.58e-09	14.4174
TATDN1	-0.083756	7.61157	-6.85196	5.68e-11	7.73e-09	14.3939
CASP1	-0.372198	10.2767	-6.84161	6.04e-11	8.18e-09	14.3345
COPS4	-0.232614	8.27551	-6.83376	6.32e-11	8.52e-09	14.2896
FABP5	-0.050758	7.50609	-6.82773	6.55e-11	8.79e-09	14.2551
2022-03-06	0.357057	9.57375	6.82112	6.81e-11	9.1e-09	14.2173
UBE2V2	-0.216477	8.07977	-6.80439	7.51e-11	9.98e-09	14.1218
TMEM4	-0.166368	8.13371	-6.80391	7.53e-11	9.98e-09	14.119
THYN1	-0.105867	8.17377	-6.79467	7.95e-11	1.05e-08	14.0663
FAM73B	0.125089	8.32295	6.79373	7.99e-11	1.05e-08	14.061
KIAA0020	-0.200589	8.17557	-6.77856	8.73e-11	1.14e-08	13.9745
SNRP70	0.119095	9.01371	6.77639	8.84e-11	1.15e-08	13.9622
RPL24	-0.434828	11.9023	-6.76893	9.24e-11	1.2e-08	13.9198
DPH5	-0.147819	7.90857	-6.74654	1.05e-10	1.36e-08	13.7926
NUP37	-0.206593	8.61565	-6.74482	1.06e-10	1.37e-08	13.7828
LOC731640	-0.694725	8.94045	-6.74329	1.07e-10	1.37e-08	13.7742
H2AFZ	-0.317471	11.3982	-6.7386	1.1e-10	1.4e-08	13.7476
LOC642250	-0.521781	9.48383	-6.73696	1.11e-10	1.41e-08	13.7383
HMGB2	-0.318099	8.06717	-6.73604	1.12e-10	1.41e-08	13.733
NOLA3	-0.322883	11.6111	-6.7253	1.19e-10	1.5e-08	13.6722
ARHGAP4	0.225829	10.5292	6.72333	1.2e-10	1.51e-08	13.6611
C6ORF66	-0.0641703	7.56647	-6.72033	1.23e-10	1.53e-08	13.6441
PLRG1	-0.230712	8.71553	-6.71493	1.26e-10	1.57e-08	13.6135
TMEM175	0.196763	9.31514	6.70803	1.32e-10	1.63e-08	13.5745
TMEM60	-0.202727	9.36569	-6.70668	1.33e-10	1.64e-08	13.5669
LOC646849	-0.211821	8.04553	-6.69119	1.45e-10	1.77e-08	13.4794
PRIM1	-0.106099	7.93208	-6.69023	1.46e-10	1.77e-08	13.4741
PIGF	-0.0946621	7.85915	-6.68992	1.46e-10	1.77e-08	13.4723
RYBP	0.332515	10.9959	6.68982	1.46e-10	1.77e-08	13.4717
LOC648622	-0.895701	10.599	-6.68397	1.51e-10	1.83e-08	13.4387
PWP1	-0.178912	8.91489	-6.67778	1.57e-10	1.89e-08	13.4039
DNAJC7	-0.194369	8.4198	-6.659	1.75e-10	2.09e-08	13.2981
RBM34	-0.163207	7.85176	-6.65611	1.78e-10	2.12e-08	13.2819
SULT1A3	0.143877	8.43016	6.65158	1.83e-10	2.17e-08	13.2565
TCEAL4	-0.088909	7.9401	-6.65115	1.83e-10	2.17e-08	13.254
EBNA1BP2	-0.18364	8.98083	-6.65028	1.84e-10	2.17e-08	13.2491
NDUFB2	-0.478844	10.0685	-6.63674	1.99e-10	2.33e-08	13.1732
NOL12	0.180664	8.68381	6.63388	2.02e-10	2.36e-08	13.1571
HMG1L1	-0.17286	7.85275	-6.61398	2.27e-10	2.64e-08	13.0456
LOC653773	-0.647877	8.26242	-6.58992	2.6e-10	3.02e-08	12.9112
COMMD1	-0.174457	9.21572	-6.56756	2.96e-10	3.42e-08	12.7865
PRPF38A	-0.0666797	7.80976	-6.56401	3.02e-10	3.48e-08	12.7668
MED6	-0.157623	9.63664	-6.55983	3.09e-10	3.55e-08	12.7435
MYL6	-0.409416	13.206	-6.55896	3.11e-10	3.55e-08	12.7386
CRSP9	-0.145673	7.70821	-6.55439	3.19e-10	3.63e-08	12.7132
MPHOSPH10	-0.119671	7.97944	-6.54792	3.31e-10	3.75e-08	12.6773
LOC729466	-0.436048	11.456	-6.54594	3.35e-10	3.78e-08	12.6662
IWS1	-0.115332	8.53519	-6.54077	3.45e-10	3.88e-08	12.6376
ZCCHC17	-0.202761	8.71582	-6.53929	3.48e-10	3.9e-08	12.6293
SNX2	-0.303058	9.4653	-6.52929	3.68e-10	4.11e-08	12.5739
PFDN5	-0.617605	10.2555	-6.52718	3.72e-10	4.15e-08	12.5622
KLRB1	-0.690813	10.0174	-6.51883	3.91e-10	4.33e-08	12.5159
TBC1D10C	0.197479	11.5339	6.51708	3.95e-10	4.36e-08	12.5062
LOC654194	-0.640519	9.15663	-6.51514	3.99e-10	4.38e-08	12.4954
SUCLG1	-0.13479	8.99923	-6.51482	4e-10	4.38e-08	12.4937
NRBP2	0.147041	8.36485	6.51317	4.03e-10	4.41e-08	12.4845
PDCD10	-0.131374	7.70191	-6.5035	4.26e-10	4.64e-08	12.4311
MRPL36	-0.226133	8.64024	-6.48807	4.65e-10	5.05e-08	12.3458
RPS27L	-0.639096	8.70959	-6.48641	4.7e-10	5.08e-08	12.3366
LOC642210	-0.240133	14.0977	-6.48342	4.78e-10	5.15e-08	12.3201
SRP14P1	-0.391393	8.88095	-6.46902	5.18e-10	5.56e-08	12.2407
PCM1	-0.172302	8.96772	-6.46622	5.27e-10	5.63e-08	12.2253
MRPL48	-0.122075	7.62256	-6.46358	5.35e-10	5.7e-08	12.2107
C1ORF218	0.236311	9.46299	6.45626	5.57e-10	5.92e-08	12.1705
NAE1	-0.125803	7.9406	-6.45163	5.72e-10	6.05e-08	12.145
LOC388789	-0.201194	8.55499	-6.44913	5.8e-10	6.11e-08	12.1313
UQCRQ	-0.579922	9.59874	-6.44855	5.82e-10	6.11e-08	12.1281
TCEB1	-0.136986	8.52244	-6.44811	5.83e-10	6.11e-08	12.1256
RPS17	-0.716404	11.0124	-6.44733	5.86e-10	6.11e-08	12.1213
RPL31	-0.821477	9.20699	-6.44401	5.97e-10	6.21e-08	12.1031
ATP5L	-0.244517	9.41986	-6.43396	6.32e-10	6.54e-08	12.0479
LOC653972	-0.1011	7.6608	-6.43346	6.34e-10	6.54e-08	12.0452
NACA	-0.25986	12.3919	-6.42818	6.53e-10	6.72e-08	12.0162
STK11IP	0.158413	8.38472	6.42683	6.58e-10	6.75e-08	12.0088
ERCC5	-0.159685	8.69651	-6.42127	6.79e-10	6.94e-08	11.9783
TTF1	-0.052134	7.71201	-6.41255	7.13e-10	7.26e-08	11.9306
PSMA2	-0.176281	7.78995	-6.4037	7.49e-10	7.61e-08	11.8821
RGL2	0.188047	8.55859	6.40251	7.55e-10	7.63e-08	11.8756
SELK	-0.145288	8.04233	-6.39367	7.93e-10	8e-08	11.8273
AHSA1	-0.149604	8.56466	-6.38543	8.31e-10	8.35e-08	11.7823
RWDD1	-0.491127	9.26574	-6.38111	8.51e-10	8.5e-08	11.7587
C14ORF166	-0.279556	8.27749	-6.38106	8.51e-10	8.5e-08	11.7585
BAT5	0.149358	9.33187	6.377	8.71e-10	8.66e-08	11.7363
C17ORF62	0.234229	11.136	6.37382	8.86e-10	8.79e-08	11.719
C16ORF79	0.101297	7.89975	6.36996	9.06e-10	8.95e-08	11.6979
SBF1	0.211944	9.68403	6.36948	9.08e-10	8.95e-08	11.6953
C19ORF6	0.130051	8.45591	6.35553	9.82e-10	9.64e-08	11.6194
RPS12	-0.174999	14.2803	-6.35061	1.01e-09	9.88e-08	11.5926
TAF1	-0.0640577	7.62994	-6.34767	1.03e-09	1e-07	11.5766
MRPS31	-0.224352	8.72036	-6.34715	1.03e-09	1e-07	11.5738
MYBPC3	0.205932	8.10408	6.34391	1.05e-09	1.02e-07	11.5562
PPM1M	0.167576	10.8687	6.34122	1.06e-09	1.03e-07	11.5416
MTIF2	-0.143396	8.33535	-6.33892	1.08e-09	1.04e-07	11.5291
LOC649548	-0.386619	12.5486	-6.3354	1.1e-09	1.05e-07	11.51
CCDC90B	-0.134699	8.14656	-6.3289	1.14e-09	1.09e-07	11.4747
COMMD6	-0.429442	8.22569	-6.32639	1.16e-09	1.1e-07	11.4611
SKIV2L	0.195309	9.1527	6.32595	1.16e-09	1.1e-07	11.4587
SCO1	-0.123925	8.42895	-6.32245	1.18e-09	1.12e-07	11.4397
CNBP	-0.294888	9.62626	-6.31775	1.21e-09	1.15e-07	11.4143
ITGAM	0.307687	10.3832	6.30557	1.3e-09	1.22e-07	11.3483
LOC346950	-0.123759	7.64956	-6.29665	1.36e-09	1.28e-07	11.3002
IFFO	0.111758	8.71201	6.29063	1.41e-09	1.32e-07	11.2676
LMF2	0.177794	9.24482	6.28737	1.44e-09	1.34e-07	11.25
RDH5	0.126889	8.0063	6.28408	1.46e-09	1.36e-07	11.2323
HDDC2	-0.272091	9.00839	-6.28364	1.47e-09	1.36e-07	11.2299
ICT1	-0.135005	7.98014	-6.27624	1.53e-09	1.41e-07	11.19
LOC100008589	1.12841	10.2534	6.2645	1.63e-09	1.5e-07	11.1267
PHF14	-0.0472591	7.61362	-6.26256	1.65e-09	1.51e-07	11.1163
ZNF622	-0.163513	9.06349	-6.24941	1.77e-09	1.62e-07	11.0456
MRPL40	-0.102397	7.58859	-6.24443	1.82e-09	1.66e-07	11.0188
SMC3	-0.114724	8.0393	-6.24388	1.83e-09	1.66e-07	11.0158
EXOSC7	-0.147259	8.34844	-6.23628	1.91e-09	1.73e-07	10.9751
LOC402057	-0.383037	9.05225	-6.23422	1.93e-09	1.74e-07	10.964
SR140	-0.115575	8.314	-6.23271	1.94e-09	1.75e-07	10.9559
SEC61G	-0.191146	10.3218	-6.22974	1.98e-09	1.78e-07	10.94
CCNH	-0.0789192	7.77406	-6.22608	2.02e-09	1.81e-07	10.9204
LOC645688	-0.28205	10.7853	-6.2154	2.14e-09	1.91e-07	10.8632
OCIAD2	-0.17935	8.58311	-6.20758	2.23e-09	1.99e-07	10.8213
LOC648638	-0.0946491	7.62825	-6.20267	2.29e-09	2.04e-07	10.7951
PSMC6	-0.211419	7.96688	-6.19696	2.37e-09	2.1e-07	10.7645
MRPS28	-0.128194	7.62878	-6.19502	2.39e-09	2.11e-07	10.7542
CCDC34	-0.0925979	7.8073	-6.19318	2.42e-09	2.13e-07	10.7443
SS18L2	-0.39804	10.345	-6.1708	2.73e-09	2.4e-07	10.625
LRCH4	0.214079	9.89571	6.16814	2.77e-09	2.43e-07	10.6109
HS.171171	0.37322	10.5533	6.16555	2.81e-09	2.46e-07	10.5971
ANXA1	-0.6265	11.3327	-6.16157	2.88e-09	2.5e-07	10.5759
KCTD21	-0.131432	8.67836	-6.16097	2.89e-09	2.5e-07	10.5727
RPS27	-0.58996	12.3719	-6.15656	2.96e-09	2.56e-07	10.5493
GALNT4	0.136577	8.23826	6.14974	3.07e-09	2.65e-07	10.513
RARS	-0.205842	9.03488	-6.14839	3.09e-09	2.66e-07	10.5058
ALG13	-0.0964926	7.72649	-6.14809	3.1e-09	2.66e-07	10.5043
DRG1	-0.16459	8.82088	-6.14723	3.11e-09	2.66e-07	10.4997
ZCCHC7	-0.232164	8.62327	-6.14165	3.21e-09	2.74e-07	10.47
UBE2E1	-0.1989	8.61572	-6.13873	3.26e-09	2.77e-07	10.4546
ATP6AP1	0.222627	11.2732	6.13696	3.29e-09	2.79e-07	10.4452
E4F1	0.153662	9.23847	6.12836	3.45e-09	2.92e-07	10.3996
OBFC1	-0.204586	8.88871	-6.12206	3.57e-09	3.01e-07	10.3662
C3ORF26	-0.0811667	7.85293	-6.12021	3.61e-09	3.03e-07	10.3565
LOC196752	0.252046	8.89621	6.11067	3.8e-09	3.19e-07	10.306
COP1	-0.109159	7.7449	-6.10937	3.82e-09	3.2e-07	10.2991
TXNL2	-0.0927651	7.89144	-6.10417	3.93e-09	3.28e-07	10.2716
C9ORF46	-0.209686	8.78119	-6.10082	4.01e-09	3.33e-07	10.2539
GEMIN6	-0.145722	7.86036	-6.08519	4.36e-09	3.62e-07	10.1715
C4ORF27	-0.101911	7.71637	-6.07641	4.58e-09	3.79e-07	10.1252
NFAT5	0.122963	8.13544	6.06737	4.81e-09	3.96e-07	10.0777
KLF6	0.158782	10.5031	6.06622	4.84e-09	3.98e-07	10.0716
ACADVL	0.133035	9.24019	6.06207	4.95e-09	4.06e-07	10.0498
NDUFB6	-0.215378	9.25342	-6.05969	5.01e-09	4.1e-07	10.0373
INTS12	-0.116	8.84478	-6.05702	5.08e-09	4.15e-07	10.0233
COX7A2	-0.496935	10.7419	-6.04897	5.31e-09	4.32e-07	9.98102
DDX1	-0.238669	9.27919	-6.04621	5.39e-09	4.37e-07	9.96653
FLJ20323	-0.133323	8.04645	-6.04481	5.43e-09	4.39e-07	9.95917
THOC7	-0.242086	9.53451	-6.04447	5.44e-09	4.39e-07	9.95742
C10ORF54	0.25648	11.9398	6.04377	5.46e-09	4.4e-07	9.95373
ZNHIT3	-0.164312	8.12336	-6.03961	5.59e-09	4.48e-07	9.93191
DNAJC9	-0.160972	8.80055	-6.0355	5.71e-09	4.57e-07	9.91038
COX7C	-0.792128	10.334	-6.03286	5.79e-09	4.63e-07	9.89657
HS.508682	0.340709	12.0723	6.02649	6e-09	4.77e-07	9.8632
CEP350	0.152234	9.07738	6.02496	6.04e-09	4.8e-07	9.85521
BCCIP	-0.0802045	7.8727	-6.02295	6.11e-09	4.83e-07	9.84468
SPAG7	-0.164129	8.24266	-6.02275	6.12e-09	4.83e-07	9.84363
GIYD1	0.131332	8.04442	6.01512	6.37e-09	5.02e-07	9.80374
TNFRSF14	0.16762	11.9478	6.01309	6.44e-09	5.04e-07	9.79316
HSPA8	-0.26545	11.514	-6.01296	6.45e-09	5.04e-07	9.7925
NUP88	-0.211671	8.91238	-6.01288	6.45e-09	5.04e-07	9.79204
MICAL1	0.219947	9.59512	6.01218	6.48e-09	5.05e-07	9.78841
ASB6	0.0636319	7.90769	6.01147	6.5e-09	5.06e-07	9.78472
PRMT1	-0.106373	8.51165	-6.00943	6.57e-09	5.1e-07	9.77402
FBXW8	-0.0503223	7.57342	-6.00648	6.68e-09	5.16e-07	9.75862
ATP6V1G1	-0.469842	9.73138	-6.00632	6.68e-09	5.16e-07	9.75783
MPDU1	0.0966279	8.05808	6.00511	6.73e-09	5.18e-07	9.75148
LTV1	-0.130909	8.10783	-6.00085	6.88e-09	5.29e-07	9.72924
GPBP1	-0.175972	8.32393	-5.9918	7.23e-09	5.53e-07	9.68208
LOC134997	-0.445987	9.50713	-5.99046	7.28e-09	5.56e-07	9.67512
MAZ	0.0539052	7.79603	5.97739	7.81e-09	5.95e-07	9.60706
PSMB7	-0.177084	9.02167	-5.97589	7.87e-09	5.98e-07	9.59929
MLL5	0.0881336	8.36563	5.97154	8.06e-09	6.11e-07	9.57664
FANCG	0.121782	7.98989	5.96638	8.28e-09	6.26e-07	9.54986
NBEAL2	0.28332	9.31004	5.959	8.62e-09	6.5e-07	9.51154
LSM1	-0.350128	9.44677	-5.95757	8.68e-09	6.52e-07	9.50409
DCUN1D1	0.110352	7.88669	5.95752	8.69e-09	6.52e-07	9.50384
RPL12	-0.251261	12.3763	-5.95356	8.87e-09	6.64e-07	9.48331
MRPL3	-0.191299	8.099	-5.95167	8.96e-09	6.69e-07	9.4735
AP1S1	-0.0629608	7.83687	-5.95074	9.01e-09	6.71e-07	9.4687
CBWD5	-0.115022	7.78282	-5.94416	9.33e-09	6.93e-07	9.43462
NFU1	-0.173209	8.09317	-5.94206	9.43e-09	6.99e-07	9.42374
MRPL24	-0.110122	8.53551	-5.93862	9.61e-09	7.1e-07	9.40593
TMEM97	-0.105642	8.06958	-5.93777	9.65e-09	7.12e-07	9.40154
FGL2	-0.327111	11.8765	-5.93705	9.69e-09	7.13e-07	9.39777
RHOT2	0.17159	9.02829	5.93537	9.78e-09	7.18e-07	9.3891
C21ORF51	-0.0585132	7.68763	-5.92571	1.03e-08	7.54e-07	9.33915
NDUFA9	-0.155454	8.90642	-5.92362	1.04e-08	7.6e-07	9.32837
DDX50	-0.153849	7.91021	-5.92049	1.06e-08	7.71e-07	9.31219
HS.473255	0.158093	8.20596	5.91716	1.08e-08	7.81e-07	9.295
ELF4	0.199599	10.2126	5.91684	1.08e-08	7.81e-07	9.29337
EXOSC1	-0.102521	8.62033	-5.91675	1.08e-08	7.81e-07	9.29288
TAF12	-0.165617	8.72023	-5.91277	1.1e-08	7.96e-07	9.27237
HAT1	-0.118256	7.65813	-5.9118	1.11e-08	7.98e-07	9.26734
BXDC5	-0.126553	7.73849	-5.9058	1.14e-08	8.22e-07	9.2364
ZNF816A	-0.201472	8.01261	-5.89703	1.2e-08	8.57e-07	9.19125
RPS20	-0.3794	11.9967	-5.89697	1.2e-08	8.57e-07	9.19095
SNAPC4	0.151071	8.93136	5.89101	1.24e-08	8.83e-07	9.16023
LOC646900	-0.0985879	7.53872	-5.89061	1.24e-08	8.83e-07	9.15817
GMEB2	0.158429	9.31762	5.88821	1.26e-08	8.92e-07	9.14585
CEBPZ	-0.327096	8.6802	-5.88723	1.26e-08	8.94e-07	9.14078
FRG1	-0.223708	8.06223	-5.8786	1.32e-08	9.34e-07	9.09648
VDAC3	-0.187151	10.8634	-5.87614	1.34e-08	9.44e-07	9.08385
UBC	0.0891764	12.1922	5.87539	1.35e-08	9.46e-07	9.07999
KATNA1	-0.134141	8.48482	-5.87377	1.36e-08	9.52e-07	9.07167
THEM2	-0.127847	8.00367	-5.87319	1.36e-08	9.52e-07	9.06867
WBP5	-0.0445972	7.52555	-5.87251	1.37e-08	9.53e-07	9.06519
PSD4	0.229074	9.47693	5.86747	1.4e-08	9.77e-07	9.03935
COMMD3	-0.33845	9.73807	-5.86575	1.42e-08	9.84e-07	9.03053
CCDC130	0.198411	10.8963	5.86492	1.42e-08	9.86e-07	9.02624
C14ORF159	0.214515	10.7637	5.86344	1.43e-08	9.91e-07	9.01868
HS.554203	0.134822	7.92882	5.86157	1.45e-08	9.99e-07	9.00909
CISD1	-0.23387	9.0641	-5.86065	1.45e-08	1e-06	9.00436
RABL3	-0.0752605	7.6346	-5.85993	1.46e-08	1e-06	9.0007
C11ORF74	-0.068093	7.52763	-5.85888	1.47e-08	1.01e-06	8.99531
PDHB	-0.186767	10.3975	-5.85801	1.47e-08	1.01e-06	8.99083
TAX1BP1	-0.38909	10.0426	-5.84917	1.55e-08	1.05e-06	8.94556
S100A8	-0.622695	12.7657	-5.84872	1.55e-08	1.05e-06	8.94328
ADAM8	0.254789	10.6199	5.844	1.59e-08	1.08e-06	8.91915
RPL35A	-0.355084	12.5745	-5.8398	1.62e-08	1.1e-06	8.89766
VPS29	-0.345685	9.65687	-5.83584	1.66e-08	1.12e-06	8.87741
PPHLN1	-0.0776186	8.29905	-5.83173	1.69e-08	1.14e-06	8.85645
ROCK1	-0.101352	7.6076	-5.83162	1.7e-08	1.14e-06	8.8559
FES	0.251884	9.64266	5.8313	1.7e-08	1.14e-06	8.85426
CCDC59	-0.255917	9.25219	-5.82798	1.73e-08	1.16e-06	8.8373
WDR12	-0.0929216	7.78773	-5.82714	1.74e-08	1.16e-06	8.83303
MRPS9	-0.145414	8.48734	-5.82377	1.77e-08	1.18e-06	8.81581
C2ORF49	-0.0872135	7.68127	-5.8204	1.8e-08	1.2e-06	8.79863
RPL32	-0.0703518	9.24114	-5.8181	1.82e-08	1.21e-06	8.78694
TRPT1	0.139728	9.11689	5.81777	1.82e-08	1.21e-06	8.78525
PHACTR2	0.154489	8.63528	5.81702	1.83e-08	1.21e-06	8.78144
ACTR6	-0.247054	7.97637	-5.81371	1.86e-08	1.23e-06	8.76457
MAPK8IP3	0.0991009	8.59635	5.81347	1.87e-08	1.23e-06	8.76336
PSMD14	-0.136804	7.84439	-5.81006	1.9e-08	1.25e-06	8.74595
GIYD2	0.116069	7.83173	5.80732	1.93e-08	1.26e-06	8.73205
C12ORF62	-0.101496	7.70661	-5.80241	1.98e-08	1.29e-06	8.70702
LOC647037	-0.0776947	7.68916	-5.79467	2.06e-08	1.34e-06	8.66772
WBP4	-0.140621	7.88613	-5.79148	2.09e-08	1.36e-06	8.65151
FAM39E	0.220589	11.4626	5.77807	2.25e-08	1.46e-06	8.58344
MRFAP1L1	-0.121577	8.2342	-5.76684	2.38e-08	1.54e-06	8.52658
PRPF18	-0.0753794	7.63799	-5.76282	2.43e-08	1.57e-06	8.50624
TMCO1	-0.472003	9.17689	-5.76193	2.44e-08	1.58e-06	8.5017
MBD6	0.291416	10.4642	5.76064	2.46e-08	1.59e-06	8.49518
CHCHD4	-0.103603	8.22922	-5.75974	2.47e-08	1.59e-06	8.49062
HK3	0.270613	10.3032	5.75819	2.49e-08	1.6e-06	8.48282
NEDD8	-0.115911	10.6205	-5.75324	2.56e-08	1.64e-06	8.4578
HS.371060	0.143407	8.63176	5.73925	2.75e-08	1.76e-06	8.38716
WDR61	-0.195461	9.00778	-5.73863	2.76e-08	1.76e-06	8.38404
SUB1	-0.222836	7.93081	-5.73748	2.78e-08	1.77e-06	8.37825
CLDN15	0.0636273	8.07566	5.72758	2.92e-08	1.85e-06	8.32833
DGKQ	0.220693	9.15237	5.72743	2.93e-08	1.85e-06	8.32758
PRIC285	0.315313	10.4256	5.72738	2.93e-08	1.85e-06	8.32734
CUTC	-0.17222	8.30549	-5.72462	2.97e-08	1.87e-06	8.31346
C15ORF17	0.0979483	8.40143	5.72395	2.98e-08	1.87e-06	8.31008
PPWD1	-0.161998	8.10816	-5.72371	2.98e-08	1.87e-06	8.30885
SEC11C	-0.169501	7.95147	-5.72311	2.99e-08	1.88e-06	8.30585
ARHGEF2	0.157961	11.6567	5.72178	3.01e-08	1.88e-06	8.29916
RAD51C	-0.0643184	7.66232	-5.71793	3.08e-08	1.92e-06	8.27976
SNHG5	-0.487226	9.88076	-5.71718	3.09e-08	1.92e-06	8.27599
PPA1	-0.322006	9.69251	-5.71637	3.1e-08	1.93e-06	8.27194
DPRXP4	0.121572	7.93446	5.71121	3.18e-08	1.97e-06	8.24601
ABCA7	0.0992282	7.94623	5.7078	3.24e-08	2.01e-06	8.22887
SH2D1A	-0.228225	8.1647	-5.70586	3.27e-08	2.02e-06	8.2191
APIP	-0.12072	7.82553	-5.70305	3.32e-08	2.05e-06	8.205
LOC402644	-0.201612	7.87342	-5.69662	3.44e-08	2.11e-06	8.17275
C16ORF61	-0.291179	9.02874	-5.69433	3.48e-08	2.13e-06	8.16128
EIF3M	-0.155707	9.04616	-5.69342	3.49e-08	2.14e-06	8.15669
NDUFA8	-0.185844	9.45256	-5.69332	3.49e-08	2.14e-06	8.15624
UBL5	-0.152969	8.39237	-5.68817	3.59e-08	2.19e-06	8.13042
ILF2	-0.173601	10.1222	-5.68754	3.6e-08	2.19e-06	8.12724
FICD	0.154296	8.37612	5.68538	3.64e-08	2.21e-06	8.11641
MUTED	-0.074487	7.74476	-5.68424	3.66e-08	2.22e-06	8.11072
HS.371006	0.200195	8.54757	5.68334	3.68e-08	2.23e-06	8.1062
MZF1	0.0875934	8.28733	5.67671	3.81e-08	2.3e-06	8.07307
MRPL32	-0.170031	7.98737	-5.67511	3.84e-08	2.31e-06	8.06506
SFRS14	0.0994104	8.55721	5.6667	4.01e-08	2.41e-06	8.02303
LOC440055	-0.284713	11.1306	-5.66634	4.02e-08	2.41e-06	8.02121
RSL1D1	-0.233625	9.58616	-5.66078	4.14e-08	2.48e-06	7.99344
KATNB1	0.13631	8.68012	5.65944	4.16e-08	2.49e-06	7.98678
HACL1	-0.14066	8.7237	-5.64991	4.37e-08	2.61e-06	7.93928
TMEM184B	0.189284	8.8849	5.64067	4.59e-08	2.73e-06	7.89324
ZNF302	-0.245779	8.06829	-5.64005	4.6e-08	2.73e-06	7.89015
RPL5	-0.41637	10.7487	-5.63938	4.62e-08	2.74e-06	7.88683
HSPH1	-0.242492	8.61746	-5.63781	4.65e-08	2.75e-06	7.87901
PSCD1	0.132297	10.5833	5.63677	4.68e-08	2.76e-06	7.87386
SET	-0.218822	9.46217	-5.62808	4.89e-08	2.88e-06	7.83064
GPATCH4	-0.05502	7.70314	-5.62498	4.97e-08	2.93e-06	7.81526
SENP6	-0.0971415	7.79291	-5.62362	5.01e-08	2.94e-06	7.80846
OSCAR	0.257078	10.3461	5.62308	5.02e-08	2.94e-06	7.80582
PTPRE	0.112423	9.28099	5.62149	5.06e-08	2.96e-06	7.79789
ELA1	-0.0985461	7.55678	-5.61919	5.12e-08	2.99e-06	7.7865
C9ORF105	-0.141542	7.66282	-5.61039	5.36e-08	3.12e-06	7.74283
ANAPC10	-0.112623	7.72051	-5.60715	5.45e-08	3.17e-06	7.72681
USP16	-0.137103	8.03647	-5.60685	5.46e-08	3.17e-06	7.72531
HIST1H2BJ	-0.184563	8.51574	-5.60351	5.55e-08	3.22e-06	7.70875
NCK1	-0.206836	8.79833	-5.603	5.57e-08	3.22e-06	7.70623
ACSS2	0.101493	8.7448	5.59598	5.77e-08	3.33e-06	7.67148
UNKL	0.0566918	7.7636	5.59502	5.8e-08	3.34e-06	7.66675
OPLAH	0.0884231	7.76086	5.59204	5.89e-08	3.38e-06	7.65203
C6ORF115	-0.178382	8.27881	-5.58809	6.01e-08	3.45e-06	7.63252
STK25	0.112028	8.81004	5.58569	6.08e-08	3.48e-06	7.62062
WDR33	-0.049921	7.87304	-5.58463	6.11e-08	3.49e-06	7.6154
EDC4	0.176693	9.32838	5.57958	6.27e-08	3.58e-06	7.5905
ATHL1	0.38954	10.0066	5.57448	6.44e-08	3.67e-06	7.56529
NDUFA4	-0.57716	9.7786	-5.57369	6.47e-08	3.67e-06	7.56141
ESD	-0.108874	8.98639	-5.57181	6.53e-08	3.7e-06	7.55214
ACTR10	-0.20014	8.75497	-5.57172	6.53e-08	3.7e-06	7.55172
LOC643031	0.369065	11.5812	5.5709	6.56e-08	3.7e-06	7.54765
POLR3C	-0.106771	9.07196	-5.57062	6.57e-08	3.7e-06	7.5463
NET1	-0.067308	7.69464	-5.57002	6.59e-08	3.71e-06	7.54333
PRICKLE4	-0.237018	9.37053	-5.565	6.76e-08	3.8e-06	7.51859
INPP4B	-0.103734	7.89347	-5.55995	6.94e-08	3.89e-06	7.49372
C8ORF40	-0.151483	8.38063	-5.55346	7.17e-08	4.01e-06	7.46182
SERTAD1	0.186579	9.33388	5.5513	7.25e-08	4.05e-06	7.45118
FAM39DP	0.11151	8.66784	5.54393	7.53e-08	4.2e-06	7.41496
LOC728492	-0.164324	8.13113	-5.54343	7.54e-08	4.2e-06	7.41249
EAF2	-0.08528	7.52501	-5.53671	7.81e-08	4.34e-06	7.37956
RGS14	0.146897	8.43	5.53524	7.86e-08	4.36e-06	7.37234
SETMAR	-0.0890062	7.81765	-5.53402	7.91e-08	4.38e-06	7.36633
GNB4	-0.1094	7.75632	-5.52922	8.11e-08	4.48e-06	7.3428
CDK5RAP3	0.131104	9.43699	5.52748	8.18e-08	4.51e-06	7.3343
ATG3	-0.14331	8.88709	-5.52086	8.46e-08	4.66e-06	7.30187
C17ORF85	-0.0948181	7.87427	-5.5179	8.59e-08	4.72e-06	7.2874
C12ORF5	-0.083089	7.78827	-5.50823	9.02e-08	4.95e-06	7.2401
ZNF20	-0.114637	7.96301	-5.50667	9.09e-08	4.98e-06	7.2325
RAB40C	0.196713	10.1741	5.50573	9.13e-08	4.99e-06	7.22787
DDEF1	0.176088	9.85931	5.50496	9.17e-08	5e-06	7.22413
FTHL7	0.097074	10.7633	5.50333	9.25e-08	5.03e-06	7.21618
CCDC25	-0.104959	8.0458	-5.50286	9.27e-08	5.04e-06	7.21387
LOC652864	-0.094937	8.05225	-5.50175	9.32e-08	5.06e-06	7.20847
PPP2R3C	-0.238668	8.9977	-5.49894	9.45e-08	5.12e-06	7.19475
C14ORF2	-0.226164	8.31392	-5.4877	1e-07	5.41e-06	7.13994
CKLF	-0.218413	9.92762	-5.48692	1e-07	5.41e-06	7.13616
PPTC7	0.189153	9.73791	5.48682	1.01e-07	5.41e-06	7.13567
MRPS23	-0.116167	7.82998	-5.48287	1.03e-07	5.51e-06	7.11643
LOC130355	-0.0660782	7.54169	-5.47414	1.07e-07	5.75e-06	7.07393
PPP2R5C	-0.100012	8.42487	-5.47323	1.08e-07	5.77e-06	7.06951
TSPAN32	0.163943	9.5235	5.47273	1.08e-07	5.77e-06	7.06707
HSPD1	-0.107887	8.52553	-5.46968	1.1e-07	5.85e-06	7.05225
UTP14A	-0.0806858	8.19921	-5.45868	1.16e-07	6.17e-06	6.99886
EDG4	0.274773	10.1195	5.45505	1.18e-07	6.27e-06	6.98125
HS.363526	-0.0715525	7.5333	-5.4523	1.2e-07	6.35e-06	6.9679
GBA	0.201958	9.20579	5.44998	1.21e-07	6.41e-06	6.9567
SDF4	-0.091285	8.6295	-5.44656	1.23e-07	6.51e-06	6.94013
TTLL3	0.0707568	8.02376	5.44552	1.24e-07	6.53e-06	6.93507
ZCCHC9	-0.135745	8.50871	-5.44234	1.26e-07	6.63e-06	6.9197
FLJ21438	0.229152	11.0979	5.43877	1.28e-07	6.74e-06	6.9024
HSPA4	-0.0844875	7.90134	-5.4328	1.32e-07	6.93e-06	6.87352
RBX1	-0.397603	8.98578	-5.43182	1.33e-07	6.95e-06	6.8688
C9ORF89	0.154504	9.2008	5.43049	1.33e-07	6.98e-06	6.86237
HSPA1L	0.147989	8.70956	5.4277	1.35e-07	7.07e-06	6.84891
ATP5C1	-0.337674	8.56719	-5.42599	1.36e-07	7.12e-06	6.84065
CDV3	-0.115599	8.41857	-5.41937	1.41e-07	7.35e-06	6.80867
LOC388969	0.186695	9.02579	5.41419	1.45e-07	7.53e-06	6.78371
LOC728653	0.18902	8.92811	5.41251	1.46e-07	7.57e-06	6.7756
C18ORF21	-0.102009	8.03591	-5.41222	1.46e-07	7.57e-06	6.77421
TUBGCP2	0.15144	9.02155	5.41132	1.47e-07	7.59e-06	6.76988
MTERFD1	-0.122798	8.06278	-5.40486	1.52e-07	7.83e-06	6.73876
SEC61A1	0.180924	10.446	5.40358	1.53e-07	7.87e-06	6.73258
MRPL42	-0.0605151	7.61453	-5.40205	1.54e-07	7.91e-06	6.72524
XAB1	-0.187269	9.19902	-5.40067	1.55e-07	7.95e-06	6.71858
PPIL3	-0.0772896	7.84303	-5.39899	1.56e-07	8.01e-06	6.71052
RAB24	0.149925	9.08541	5.39456	1.6e-07	8.17e-06	6.6892
TRIM41	0.0704717	8.09754	5.39076	1.63e-07	8.31e-06	6.67095
UTP11L	-0.128125	8.27493	-5.38288	1.69e-07	8.62e-06	6.63313
INTS1	0.115882	8.26666	5.38284	1.69e-07	8.62e-06	6.63294
RPL34	-0.151443	7.72486	-5.38071	1.71e-07	8.7e-06	6.6227
KIAA0194	0.103972	8.26895	5.38021	1.71e-07	8.7e-06	6.62032
SGSM2	0.202491	10.3849	5.37895	1.73e-07	8.74e-06	6.61428
LOC643997	-0.142182	7.80421	-5.37872	1.73e-07	8.74e-06	6.61315
SNX27	0.194227	10.5972	5.36616	1.84e-07	9.29e-06	6.55298
NSMCE2	-0.0918771	7.65531	-5.36494	1.85e-07	9.33e-06	6.54713
ZNF613	-0.0670492	7.68604	-5.35967	1.9e-07	9.56e-06	6.52192
VPS16	0.0666418	8.26582	5.35128	1.98e-07	9.95e-06	6.48184
LXN	-0.14423	7.97756	-5.35045	1.99e-07	9.97e-06	6.47788
GGPS1	-0.079486	8.20056	-5.348	2.01e-07	1.01e-05	6.4662
UBE3A	-0.120459	8.19177	-5.34605	2.03e-07	1.02e-05	6.45686
SPSB3	0.1728	10.5798	5.34203	2.07e-07	1.03e-05	6.4377
POLE4	-0.24839	9.91477	-5.34202	2.07e-07	1.03e-05	6.43764
EEF1E1	-0.171119	7.76406	-5.34138	2.08e-07	1.03e-05	6.43458
HS.572642	0.132891	8.30877	5.34076	2.09e-07	1.04e-05	6.43162
BSDC1	0.136607	9.66713	5.33962	2.1e-07	1.04e-05	6.42621
TMEM126B	-0.242921	8.30083	-5.33833	2.11e-07	1.04e-05	6.42004
DYNLT3	-0.175378	7.89802	-5.33817	2.11e-07	1.04e-05	6.41928
RDH14	-0.17196	8.33398	-5.3376	2.12e-07	1.05e-05	6.41657
SEDLP	-0.0837599	7.60327	-5.33724	2.12e-07	1.05e-05	6.41484
CPEB4	0.22234	8.13673	5.33453	2.15e-07	1.06e-05	6.40193
LOC650518	-0.42513	9.48136	-5.32483	2.26e-07	1.11e-05	6.35576
ALKBH3	-0.108813	8.2057	-5.32473	2.26e-07	1.11e-05	6.35529
TMBIM4	-0.253119	11.857	-5.31872	2.33e-07	1.14e-05	6.3267
TBXAS1	0.219001	10.811	5.31474	2.37e-07	1.16e-05	6.30779
HS.536451	0.104774	8.06524	5.3142	2.38e-07	1.16e-05	6.30524
SLC12A9	0.207895	11.0214	5.31275	2.4e-07	1.17e-05	6.29833
VRK1	-0.0790446	7.63965	-5.31183	2.41e-07	1.17e-05	6.29398
C19ORF2	-0.178827	8.84169	-5.30495	2.49e-07	1.21e-05	6.26134
KCTD12	0.136861	8.9389	5.30456	2.49e-07	1.21e-05	6.25949
EHD1	0.192128	11.628	5.30239	2.52e-07	1.22e-05	6.24918
ZNF598	0.0746707	8.2814	5.3012	2.54e-07	1.22e-05	6.24353
CUEDC1	0.240123	9.36948	5.29717	2.59e-07	1.25e-05	6.22445
GTF2E2	-0.170497	9.5965	-5.29486	2.62e-07	1.26e-05	6.21348
SRP54	-0.0966953	8.97325	-5.29238	2.65e-07	1.27e-05	6.20176
CIDEB	0.141219	8.77875	5.29237	2.65e-07	1.27e-05	6.20169
DPP8	0.0752426	8.28465	5.28837	2.7e-07	1.29e-05	6.18276
UTP6	-0.188558	8.75866	-5.2879	2.71e-07	1.29e-05	6.18056
ATP6V0B	0.137721	10.3551	5.28673	2.72e-07	1.3e-05	6.17503
NDUFV2	-0.168974	9.6394	-5.28403	2.76e-07	1.32e-05	6.16227
CALM2	-0.288823	11.7171	-5.27972	2.82e-07	1.34e-05	6.1419
FGD3	0.199422	12.2349	5.27709	2.85e-07	1.36e-05	6.12947
PSMA5	-0.170488	10.1872	-5.27682	2.86e-07	1.36e-05	6.1282
VPS8	0.0935668	8.50131	5.27553	2.88e-07	1.36e-05	6.1221
RAB37	0.0986467	8.75473	5.27535	2.88e-07	1.36e-05	6.12124
GPR132	0.103073	8.15884	5.27452	2.89e-07	1.37e-05	6.11733
PITPNM1	0.197736	10.4108	5.27404	2.9e-07	1.37e-05	6.11503
DNAJA2	-0.220016	9.42603	-5.27313	2.91e-07	1.37e-05	6.11074
ACADM	-0.173691	8.18226	-5.27281	2.91e-07	1.37e-05	6.10923
CYCSL1	-0.0856962	7.88285	-5.2698	2.96e-07	1.39e-05	6.09506
CENPN	-0.057211	7.57494	-5.26798	2.98e-07	1.4e-05	6.08647
MAGMAS	0.117692	9.10375	5.26473	3.03e-07	1.42e-05	6.07114
COX6C	-0.243774	11.0803	-5.26182	3.08e-07	1.44e-05	6.05739
SSH3	0.154029	8.46599	5.26009	3.1e-07	1.45e-05	6.04926
POLR1E	-0.0944838	8.04609	-5.25449	3.19e-07	1.48e-05	6.02288
APLP2	0.113361	8.37833	5.25179	3.23e-07	1.5e-05	6.01017
RAN	-0.111404	8.00693	-5.25054	3.25e-07	1.51e-05	6.00428
RPL39	-0.565423	11.9313	-5.2493	3.27e-07	1.52e-05	5.99844
RTN2	-0.0819479	7.83452	-5.24764	3.3e-07	1.53e-05	5.99064
RIT1	-0.125582	8.00436	-5.24682	3.31e-07	1.53e-05	5.98679
MAP2K1IP1	-0.326527	8.73239	-5.2454	3.33e-07	1.54e-05	5.98013
CCT8	-0.176505	10.3097	-5.24488	3.34e-07	1.54e-05	5.97766
LOC441246	-0.38417	11.7807	-5.23951	3.43e-07	1.58e-05	5.95244
IAH1	-0.201171	8.70879	-5.23939	3.43e-07	1.58e-05	5.9519
C16ORF44	0.0954304	8.34834	5.23878	3.44e-07	1.58e-05	5.94901
RHBDF2	0.143545	9.11205	5.23621	3.49e-07	1.6e-05	5.93694
PAK1IP1	-0.0761049	7.83059	-5.23376	3.53e-07	1.61e-05	5.92544
MYB	-0.120915	7.93762	-5.23143	3.57e-07	1.63e-05	5.91454
ARMET	-0.191655	9.59693	-5.2312	3.57e-07	1.63e-05	5.91346
TRIM11	0.0907534	8.14068	5.23102	3.58e-07	1.63e-05	5.91262
ZNF350	-0.0969276	7.73603	-5.22851	3.62e-07	1.64e-05	5.90083
EGLN2	0.0849833	9.57394	5.22552	3.67e-07	1.67e-05	5.88683
HMGN1	-0.220765	10.2641	-5.22379	3.7e-07	1.68e-05	5.87873
CCT2	-0.255917	8.76318	-5.22309	3.72e-07	1.68e-05	5.87544
AKAP13	0.128288	9.17451	5.21924	3.79e-07	1.71e-05	5.85741
C19ORF39	0.114817	8.0825	5.21532	3.86e-07	1.74e-05	5.83907
PIGP	-0.110294	8.19096	-5.19762	4.21e-07	1.89e-05	5.75634
LOC644162	-0.0793055	7.79058	-5.19714	4.22e-07	1.9e-05	5.75411
OMA1	-0.0830807	7.95664	-5.18969	4.37e-07	1.96e-05	5.71937
PARL	-0.121459	9.03715	-5.18719	4.42e-07	1.98e-05	5.70769
REC8	0.150298	8.35883	5.18531	4.46e-07	2e-05	5.69894
NAT5	-0.126818	8.64174	-5.18278	4.52e-07	2.02e-05	5.68716
NOL7	-0.142586	10.5978	-5.18124	4.55e-07	2.03e-05	5.68
SHKBP1	0.277779	9.5171	5.17989	4.58e-07	2.04e-05	5.67373
C11ORF48	-0.1488	8.94864	-5.17952	4.59e-07	2.04e-05	5.67198
RPL35	-0.354755	11.5904	-5.1759	4.67e-07	2.08e-05	5.65514
KRCC1	-0.145325	7.84066	-5.17301	4.74e-07	2.1e-05	5.64174
RPL4	-0.301417	11.6448	-5.173	4.74e-07	2.1e-05	5.64168
MAN2A2	0.162105	8.72842	5.17278	4.74e-07	2.1e-05	5.64064
PSMC1	-0.105218	10.7658	-5.17101	4.78e-07	2.11e-05	5.63243
CYLD	0.0866972	8.70731	5.16862	4.84e-07	2.13e-05	5.62134
LILRB3	0.172203	13.2973	5.1667	4.88e-07	2.15e-05	5.61238
DIDO1	0.051539	7.99097	5.16588	4.9e-07	2.16e-05	5.60861
MRPL27	-0.051756	7.76451	-5.16392	4.95e-07	2.17e-05	5.5995
ALG5	-0.140691	8.02345	-5.16275	4.98e-07	2.18e-05	5.59405
KIAA0556	0.132544	8.38681	5.16115	5.02e-07	2.2e-05	5.58663
TPRKB	-0.0615782	7.67464	-5.1604	5.04e-07	2.2e-05	5.58316
PCMT1	-0.275627	10.0944	-5.15771	5.1e-07	2.23e-05	5.57068
CHFR	0.130306	10.3651	5.15534	5.16e-07	2.25e-05	5.55968
EIF2A	-0.225274	8.52052	-5.1469	5.37e-07	2.34e-05	5.52057
ARID4B	-0.0999339	8.36574	-5.14374	5.46e-07	2.37e-05	5.50596
LOC728417	0.218526	8.42192	5.14143	5.52e-07	2.39e-05	5.49526
THBS1	0.188857	7.90125	5.13971	5.56e-07	2.41e-05	5.48732
MUSTN1	0.0588388	7.69231	5.13756	5.62e-07	2.43e-05	5.47737
ACAT2	-0.139339	8.48831	-5.13724	5.63e-07	2.43e-05	5.47592
RRP15	-0.0922218	7.73932	-5.13448	5.7e-07	2.46e-05	5.46313
CUTL1	0.193129	9.22691	5.13366	5.73e-07	2.47e-05	5.45937
LOC648710	0.0941547	7.80121	5.13213	5.77e-07	2.48e-05	5.45228
NDUFS3	-0.158064	9.50881	-5.1279	5.89e-07	2.53e-05	5.43274
PMPCB	-0.152764	9.1003	-5.12785	5.89e-07	2.53e-05	5.43253
LRP3	0.162495	8.32954	5.12496	5.97e-07	2.56e-05	5.41917
PSMA6	-0.393168	9.48347	-5.1242	5.99e-07	2.56e-05	5.41568
ASNSD1	-0.289365	8.85057	-5.12221	6.05e-07	2.58e-05	5.40651
ATXN7L3	0.133619	9.44488	5.11931	6.14e-07	2.62e-05	5.39311
CIR	-0.131525	7.89459	-5.11305	6.32e-07	2.69e-05	5.36428
PPIH	-0.118002	8.60583	-5.11133	6.38e-07	2.71e-05	5.35637
BTBD10	-0.141739	8.21348	-5.11092	6.39e-07	2.71e-05	5.35449
HS.356079	0.172229	8.79524	5.1106	6.4e-07	2.71e-05	5.35303
DPP3	0.0668273	7.94536	5.10984	6.42e-07	2.72e-05	5.34951
LOC647340	-0.419647	9.86349	-5.10926	6.44e-07	2.72e-05	5.34683
PAX7	-0.131464	7.95251	-5.10806	6.48e-07	2.74e-05	5.34133
UBE2G1	0.0789135	8.54307	5.10645	6.53e-07	2.75e-05	5.33389
SAR1B	-0.0813286	7.76781	-5.10587	6.54e-07	2.75e-05	5.33123
TMUB2	0.113716	8.61636	5.10571	6.55e-07	2.75e-05	5.33049
PIK3CD	0.217607	10.4501	5.10507	6.57e-07	2.76e-05	5.32758
SLC26A6	0.0356617	7.66065	5.10496	6.57e-07	2.76e-05	5.32705
INPPL1	0.193687	9.68349	5.10408	6.6e-07	2.76e-05	5.32303
KCNMB1	0.123133	8.28866	5.1017	6.68e-07	2.79e-05	5.31208
DVL3	0.128075	8.37946	5.10006	6.73e-07	2.81e-05	5.30454
ZNF787	0.163487	9.67031	5.09884	6.77e-07	2.82e-05	5.2989
HS.123119	-0.0848592	7.65397	-5.09423	6.92e-07	2.88e-05	5.27776
FCER1A	-0.492891	9.21073	-5.08804	7.13e-07	2.96e-05	5.24932
CLCN7	0.208726	10.6924	5.08693	7.16e-07	2.98e-05	5.24424
IDUA	0.105106	8.13681	5.08519	7.22e-07	3e-05	5.23626
HS.559604	0.102449	7.99968	5.08493	7.23e-07	3e-05	5.23506
SIGLECP16	0.0958078	7.70511	5.08226	7.33e-07	3.03e-05	5.22284
ARV1	-0.108848	7.81276	-5.08086	7.37e-07	3.04e-05	5.21641
CCDC58	-0.0948623	7.59797	-5.08064	7.38e-07	3.04e-05	5.21543
TPCN2	0.129562	8.38666	5.0786	7.45e-07	3.07e-05	5.20608
LOC646434	0.176262	8.06057	5.07821	7.47e-07	3.07e-05	5.2043
TBCE	-0.067731	7.85036	-5.07124	7.72e-07	3.17e-05	5.17238
MUS81	0.0917495	8.45298	5.07045	7.75e-07	3.18e-05	5.16875
H3F3B	-0.189288	9.69636	-5.0661	7.91e-07	3.24e-05	5.14886
C13ORF27	-0.36425	9.1989	-5.06486	7.96e-07	3.26e-05	5.1432
CECR6	0.223839	8.60916	5.06239	8.05e-07	3.29e-05	5.1319
COIL	-0.109172	8.21886	-5.06146	8.09e-07	3.3e-05	5.12769
CCDC77	-0.0819043	7.95007	-5.06016	8.14e-07	3.31e-05	5.12174
HS.443602	0.157904	8.74444	5.05999	8.15e-07	3.31e-05	5.12094
NUDT3	-0.126903	9.2728	-5.05842	8.21e-07	3.33e-05	5.11379
TMEM8	0.214002	9.68948	5.05647	8.28e-07	3.36e-05	5.1049
MAPK7	0.0461204	7.77415	5.05431	8.37e-07	3.39e-05	5.09502
MRPL18	-0.135489	8.79575	-5.05131	8.49e-07	3.43e-05	5.08135
DEF8	0.0827709	8.85003	5.04885	8.59e-07	3.47e-05	5.07012
TRIM38	0.177738	9.78564	5.04611	8.7e-07	3.51e-05	5.05767
ETFA	-0.193879	9.54949	-5.03623	9.12e-07	3.67e-05	5.01268
HS.545935	0.115797	8.06334	5.02658	9.54e-07	3.84e-05	4.96881
STX7	-0.0791509	7.77415	-5.02463	9.63e-07	3.87e-05	4.95994
C19ORF42	-0.0869891	8.16654	-5.02335	9.69e-07	3.89e-05	4.95413
MNT	0.175571	9.68045	5.02247	9.73e-07	3.9e-05	4.95016
CCDC5	-0.0887796	7.58991	-5.01783	9.95e-07	3.98e-05	4.92908
PSMD6	-0.121121	9.11289	-5.01695	9.99e-07	3.99e-05	4.9251
HYLS1	-0.081952	8.02053	-5.01333	1.02e-06	4.06e-05	4.9087
LOC440737	-0.365135	9.71155	-5.01003	1.03e-06	4.11e-05	4.89375
ZNF770	-0.105659	7.99938	-5.01	1.03e-06	4.11e-05	4.89361
APOO	-0.0557107	7.74101	-5.00925	1.04e-06	4.12e-05	4.89018
LEPROT	0.193484	10.0535	5.00898	1.04e-06	4.12e-05	4.88897
RPL30	-0.307435	13.0632	-5.00864	1.04e-06	4.12e-05	4.88744
FUK	0.113644	8.27185	5.00657	1.05e-06	4.16e-05	4.87806
LZTR1	0.152496	9.21124	4.99943	1.08e-06	4.29e-05	4.84578
C1ORF59	-0.202091	9.23488	-4.99883	1.09e-06	4.3e-05	4.84306
HS.131087	0.251467	9.28733	4.99554	1.1e-06	4.36e-05	4.82818
VPS13B	0.0443752	7.78523	4.99503	1.11e-06	4.36e-05	4.82586
PLA2G4B	0.172768	9.44454	4.99176	1.12e-06	4.43e-05	4.81109
RNUXA	-0.070223	7.77943	-4.98851	1.14e-06	4.49e-05	4.79643
APBB1IP	0.224503	11.9672	4.98777	1.15e-06	4.5e-05	4.79309
HTRA2	0.0653569	8.14153	4.9811	1.18e-06	4.63e-05	4.76298
C1ORF162	0.17132	12.4232	4.98105	1.18e-06	4.63e-05	4.76279
UFSP2	-0.0581337	7.7036	-4.97867	1.2e-06	4.68e-05	4.75205
ABR	0.0644431	8.43047	4.97798	1.2e-06	4.69e-05	4.74894
LOC642255	0.0377624	7.68782	4.97735	1.2e-06	4.69e-05	4.74608
COQ5	-0.193171	8.85839	-4.97122	1.24e-06	4.82e-05	4.71851
FAM46A	0.183696	10.739	4.96702	1.26e-06	4.91e-05	4.69962
ZBTB43	0.105681	8.63299	4.96	1.31e-06	5.07e-05	4.66805
SRRM2	0.208156	11.1162	4.9596	1.31e-06	5.07e-05	4.66623
MKL1	0.159886	8.92159	4.95772	1.32e-06	5.11e-05	4.65778
VBP1	-0.271927	8.77274	-4.9567	1.33e-06	5.13e-05	4.65323
SOLH	0.202726	8.71202	4.95461	1.34e-06	5.17e-05	4.64385
SULT1A4	0.0908312	8.35287	4.95415	1.34e-06	5.18e-05	4.64179
ULK1	0.108985	9.22657	4.95099	1.36e-06	5.25e-05	4.62758
PPP1R14B	0.135499	9.37263	4.94535	1.4e-06	5.38e-05	4.60231
BRPF1	0.119288	9.39882	4.94513	1.4e-06	5.38e-05	4.60133
NDST2	0.126845	8.8438	4.94281	1.42e-06	5.43e-05	4.59094
MSH6	-0.125541	8.42071	-4.94092	1.43e-06	5.47e-05	4.58246
FLJ45909	0.153363	8.72844	4.94076	1.43e-06	5.47e-05	4.58173
KIAA1143	-0.0651032	7.5581	-4.93959	1.44e-06	5.49e-05	4.57652
HINT1	-0.547228	10.2715	-4.9375	1.45e-06	5.54e-05	4.56716
CCDC149	0.108335	7.80983	4.93621	1.46e-06	5.56e-05	4.56138
ITGA3	-0.0549957	7.64707	-4.93613	1.46e-06	5.56e-05	4.56102
COMMD8	-0.128528	7.76238	-4.93576	1.46e-06	5.56e-05	4.55937
HS.539880	0.0800418	7.64501	4.93481	1.47e-06	5.58e-05	4.55512
ABCE1	-0.156613	8.0889	-4.93242	1.49e-06	5.64e-05	4.54441
EML4	-0.197895	9.29641	-4.92848	1.51e-06	5.73e-05	4.52681
ZNF282	0.1089	8.17266	4.92761	1.52e-06	5.75e-05	4.5229
BLCAP	-0.0888471	8.84616	-4.9257	1.53e-06	5.78e-05	4.51438
MKNK1	0.105533	8.9143	4.92558	1.53e-06	5.78e-05	4.51386
ZNF324	0.167092	9.42662	4.92546	1.53e-06	5.78e-05	4.51329
WDR75	-0.166534	8.66786	-4.92512	1.54e-06	5.78e-05	4.51178
SPTLC2	0.108754	8.32591	4.92501	1.54e-06	5.78e-05	4.51129
PLCB2	0.227519	10.209	4.92351	1.55e-06	5.82e-05	4.50461
KIAA1147	-0.0742626	8.11371	-4.9199	1.57e-06	5.91e-05	4.48846
STAB1	0.122222	7.80509	4.91795	1.59e-06	5.96e-05	4.4798
ADCY4	0.134736	7.95984	4.91524	1.61e-06	6.02e-05	4.46767
MRPL46	-0.11331	8.44014	-4.91438	1.62e-06	6.04e-05	4.46386
TUBGCP6	0.0646208	7.87794	4.9122	1.63e-06	6.09e-05	4.45416
MRCL3	-0.177758	13.0449	-4.91109	1.64e-06	6.12e-05	4.44918
ATG16L2	0.236915	9.14249	4.90732	1.67e-06	6.22e-05	4.43238
MGAT1	0.167248	10.8776	4.90704	1.67e-06	6.22e-05	4.43116
FAM133B	-0.108301	7.90963	-4.90556	1.68e-06	6.25e-05	4.42455
UNC13D	0.138188	8.22245	4.90314	1.7e-06	6.31e-05	4.4138
RPA2	-0.178143	10.2314	-4.903	1.7e-06	6.31e-05	4.41317
CRIPT	-0.150094	8.42815	-4.90281	1.7e-06	6.31e-05	4.41231
LRWD1	0.153585	8.71004	4.90199	1.71e-06	6.33e-05	4.40869
LSM8	-0.0656034	7.55062	-4.90054	1.72e-06	6.36e-05	4.40221
ABTB1	0.21534	11.045	4.89997	1.73e-06	6.37e-05	4.3997
RGS19	0.153483	9.39717	4.89973	1.73e-06	6.37e-05	4.39861
BEX5	-0.0536931	7.60583	-4.89961	1.73e-06	6.37e-05	4.39808
TNK2	0.0860259	8.93147	4.89758	1.75e-06	6.42e-05	4.38904
LOC90379	0.0684122	8.16222	4.8964	1.76e-06	6.45e-05	4.38382
PRR14	0.14177	10.318	4.89257	1.79e-06	6.55e-05	4.36677
GOLGA5	-0.0956654	8.50982	-4.89239	1.79e-06	6.55e-05	4.36601
EXOC7	0.0817116	8.71975	4.88358	1.86e-06	6.81e-05	4.32686
CORO7	0.195971	9.66783	4.88258	1.87e-06	6.84e-05	4.32244
TOP2B	-0.189926	10.1565	-4.88116	1.88e-06	6.87e-05	4.31613
TEGT	0.151736	13.1196	4.88086	1.89e-06	6.88e-05	4.31482
EEF1D	-0.0981331	8.33693	-4.87572	1.93e-06	7.02e-05	4.29203
DCUN1D5	-0.13144	7.92208	-4.8757	1.93e-06	7.02e-05	4.29196
TMEM14C	-0.179953	9.03222	-4.8753	1.94e-06	7.03e-05	4.29017
DNAJC15	-0.138472	7.94546	-4.87473	1.94e-06	7.04e-05	4.28764
KLHDC8B	0.212898	8.55509	4.87205	1.97e-06	7.12e-05	4.27577
CLN3	0.129194	8.7048	4.86845	2e-06	7.23e-05	4.25985
LOC641710	0.25486	8.65066	4.86806	2e-06	7.23e-05	4.25814
SLC9A8	0.161346	8.70653	4.8657	2.02e-06	7.3e-05	4.2477
PLEKHB2	0.083937	8.51569	4.86354	2.04e-06	7.37e-05	4.23815
TM9SF3	-0.112118	8.05681	-4.863	2.05e-06	7.37e-05	4.23576
YIPF6	0.176259	9.89403	4.86297	2.05e-06	7.37e-05	4.23563
TCF25	0.13389	9.91075	4.86126	2.07e-06	7.42e-05	4.22808
ZBTB20	0.129387	8.63286	4.85636	2.11e-06	7.58e-05	4.2064
GHDC	0.120631	8.61883	4.85571	2.12e-06	7.59e-05	4.20355
RSRC1	-0.0837743	7.73071	-4.85064	2.17e-06	7.76e-05	4.18115
PABPN1	0.134861	9.75897	4.84852	2.19e-06	7.83e-05	4.1718
DDX10	-0.0937801	8.10538	-4.84722	2.2e-06	7.86e-05	4.16607
PGS1	0.200496	9.99884	4.84706	2.21e-06	7.86e-05	4.16537
TBC1D15	-0.169267	8.38095	-4.84634	2.21e-06	7.88e-05	4.16222
HS.571946	0.106295	8.29117	4.84625	2.21e-06	7.88e-05	4.16182
PDCD4	-0.118696	9.619	-4.845	2.23e-06	7.91e-05	4.15629
SIPA1	0.14936	9.78584	4.84443	2.23e-06	7.92e-05	4.1538
MAP3K11	0.195377	9.4143	4.84069	2.27e-06	8.05e-05	4.13731
LOC728554	-0.0836452	8.16279	-4.83794	2.3e-06	8.14e-05	4.12521
HS.370503	0.165172	9.14402	4.8373	2.31e-06	8.16e-05	4.12239
NPHP4	0.0450271	7.64852	4.83533	2.33e-06	8.22e-05	4.11373
DKC1	-0.132656	9.32299	-4.83351	2.35e-06	8.28e-05	4.10572
PPM1F	0.238769	11.2594	4.83321	2.35e-06	8.28e-05	4.10438
FLJ11783	0.0846609	8.11942	4.83268	2.36e-06	8.29e-05	4.10207
VPS33B	0.100309	8.4654	4.83124	2.37e-06	8.34e-05	4.09575
BICD2	0.0936001	8.93645	4.8303	2.38e-06	8.37e-05	4.09159
ANKS1A	0.113815	8.62205	4.82953	2.39e-06	8.38e-05	4.08821
PHF1	0.0725214	8.14327	4.82926	2.39e-06	8.39e-05	4.08704
THOC3	-0.102727	8.07011	-4.8284	2.4e-06	8.41e-05	4.08326
ZNF146	-0.0749092	7.79924	-4.82767	2.41e-06	8.43e-05	4.08005
ZNF700	-0.125795	8.41701	-4.82403	2.45e-06	8.56e-05	4.06405
SLCO3A1	0.0877196	8.41903	4.82197	2.48e-06	8.63e-05	4.05502
CNOT4	-0.0339297	7.93135	-4.82066	2.49e-06	8.67e-05	4.04928
LOC162073	0.123707	8.09699	4.8204	2.49e-06	8.67e-05	4.04814
ITGB2	0.167178	14.0503	4.81893	2.51e-06	8.72e-05	4.04167
C6ORF111	-0.19232	8.91234	-4.81532	2.55e-06	8.84e-05	4.02583
LOC651894	-0.300133	11.179	-4.81522	2.55e-06	8.84e-05	4.02542
VAMP8	-0.278555	10.8936	-4.81501	2.56e-06	8.84e-05	4.02449
MPHOSPH1	-0.111838	7.80883	-4.81493	2.56e-06	8.84e-05	4.02414
LOC729776	-0.0845047	8.10555	-4.81432	2.56e-06	8.84e-05	4.02146
FADD	0.127118	9.30713	4.81406	2.57e-06	8.84e-05	4.0203
DNAH1	0.107351	8.40017	4.814	2.57e-06	8.84e-05	4.02004
ETV3	0.0815379	8.06736	4.81384	2.57e-06	8.84e-05	4.01937
RPS7	-0.0596191	7.53279	-4.81085	2.61e-06	8.96e-05	4.00623
ZC3H3	0.151332	9.33424	4.80963	2.62e-06	9e-05	4.00093
LOC646766	-0.353983	10.797	-4.8085	2.63e-06	9.03e-05	3.99596
NICN1	0.121305	8.85049	4.80781	2.64e-06	9.05e-05	3.99292
LOC647361	-0.386732	12.5301	-4.80661	2.66e-06	9.08e-05	3.98766
ZNF562	0.126988	8.65119	4.8065	2.66e-06	9.08e-05	3.98719
DENND1C	0.172078	8.7692	4.80634	2.66e-06	9.08e-05	3.98651
PAQR6	0.0528002	7.65547	4.80411	2.69e-06	9.16e-05	3.97673
HIGD1A	-0.188479	8.43247	-4.80029	2.73e-06	9.31e-05	3.96004
C16ORF56	0.133403	8.92871	4.79865	2.75e-06	9.37e-05	3.95283
LOC731486	0.141046	8.2424	4.79814	2.76e-06	9.38e-05	3.95065
COPS3	-0.155529	9.97826	-4.79761	2.77e-06	9.4e-05	3.94831
GORASP1	0.110237	8.87885	4.79643	2.78e-06	9.44e-05	3.94315
RPP40	-0.0713931	7.93518	-4.79538	2.8e-06	9.47e-05	3.93855
LSM14A	-0.200371	9.93367	-4.79248	2.83e-06	9.58e-05	3.92588
DHX29	-0.0915833	8.2341	-4.79219	2.84e-06	9.58e-05	3.92461
ZNF319	0.118178	9.10966	4.79213	2.84e-06	9.58e-05	3.92437
RPL41	-0.208205	10.5004	-4.79151	2.85e-06	9.6e-05	3.92166
FKBP3	-0.0673954	7.57857	-4.78999	2.87e-06	9.65e-05	3.91504
SNORA70	0.147424	8.57581	4.78907	2.88e-06	9.68e-05	3.911
LOC401357	0.331941	10.5389	4.78462	2.94e-06	9.87e-05	3.89157
BRI3	0.174958	11.4973	4.7835	2.95e-06	9.91e-05	3.88669
SRF	0.140256	9.832	4.78232	2.97e-06	9.95e-05	3.88157
CLEC4A	-0.228124	9.44915	-4.78193	2.97e-06	9.96e-05	3.87984
NISCH	0.13963	9.45453	4.7806	2.99e-06	0.00010007	3.87406
UNC50	-0.156337	9.89515	-4.77945	3.01e-06	0.000100482	3.86905
TYW3	-0.0778997	7.65256	-4.77807	3.03e-06	0.000101005	3.86303
PPIL5	-0.0368661	7.7013	-4.77754	3.03e-06	0.000101134	3.86073
CLC	-0.560087	10.9776	-4.77279	3.1e-06	0.000103231	3.84004
DEK	-0.301242	8.52932	-4.76895	3.15e-06	0.000104933	3.82334
CPT1B	0.0716567	7.94543	4.76644	3.19e-06	0.000106018	3.81244
KIAA0146	0.0798886	8.17766	4.764	3.23e-06	0.00010708	3.80184
RABGGTB	-0.0957259	8.13458	-4.7635	3.23e-06	0.000107207	3.79964
HMGCS1	-0.126546	8.01393	-4.76211	3.25e-06	0.000107764	3.79362
GRN	0.242495	10.7044	4.76058	3.28e-06	0.000108396	3.78697
EBAG9	-0.070314	7.92254	-4.75929	3.3e-06	0.000108846	3.78136
FLJ42957	0.211237	8.48991	4.75918	3.3e-06	0.000108846	3.7809
RELL2	0.0592064	7.81043	4.75887	3.3e-06	0.000108882	3.77954
GDPD3	0.0763098	7.90125	4.75678	3.33e-06	0.000109796	3.77048
ANKMY2	-0.0943065	7.84776	-4.75377	3.38e-06	0.000111093	3.75743
LOC652595	-0.112696	8.40052	-4.75371	3.38e-06	0.000111093	3.75715
MTCP1	-0.112696	8.39006	-4.74948	3.45e-06	0.000113123	3.73879
TRAPPC2L	-0.160115	9.37312	-4.74791	3.47e-06	0.000113802	3.73201
CSRP2BP	-0.0367509	7.59608	-4.74692	3.49e-06	0.000114192	3.72769
C1GALT1C1	-0.0474282	7.66559	-4.74613	3.5e-06	0.000114475	3.72429
ABHD4	0.110629	8.17901	4.74297	3.55e-06	0.000115997	3.71061
RPS4X	-0.246186	12.1477	-4.73757	3.64e-06	0.000118727	3.68724
MKNK2	0.184986	10.6336	4.73735	3.64e-06	0.000118727	3.68628
PDE5A	0.0410428	7.62677	4.734	3.7e-06	0.000120409	3.67179
NKIRAS1	-0.0673946	7.59795	-4.73328	3.71e-06	0.000120673	3.66866
CKS2	-0.0914793	7.65963	-4.73212	3.73e-06	0.000121174	3.66366
PADI4	0.304151	11.7548	4.72556	3.84e-06	0.000124552	3.63533
STXBP2	0.204235	11.1038	4.72555	3.84e-06	0.000124552	3.6353
EP300	0.162861	9.23045	4.72459	3.86e-06	0.000124961	3.63113
E2F3	-0.238326	9.12003	-4.72258	3.89e-06	0.000125959	3.62249
SELPLG	0.228358	9.35804	4.72202	3.9e-06	0.000126142	3.62007
LSM7	-0.198535	9.11232	-4.71787	3.97e-06	0.000128387	3.60218
C10ORF78	-0.0510499	7.62437	-4.71603	4.01e-06	0.000129317	3.59425
UPF2	-0.0699862	8.73251	-4.71557	4.02e-06	0.000129446	3.59226
HBXIP	-0.0744855	9.10228	-4.71298	4.06e-06	0.00013083	3.58107
GNS	0.181394	12.0543	4.71128	4.09e-06	0.000131692	3.57377
C12ORF11	-0.0548638	7.65192	-4.71027	4.11e-06	0.00013215	3.56943
C2ORF25	-0.16833	9.80869	-4.70937	4.13e-06	0.000132547	3.56554
TOP3B	0.110192	8.35499	4.70711	4.17e-06	0.000133755	3.55584
ARID3B	0.119296	9.1184	4.70467	4.22e-06	0.000135092	3.54531
ITGAX	0.140202	8.87765	4.70398	4.23e-06	0.000135362	3.54238
HDHD2	-0.0931772	7.89605	-4.70301	4.25e-06	0.000135815	3.53817
C9ORF164	0.199654	9.78331	4.70187	4.27e-06	0.000136367	3.53328
PARK7	-0.158752	8.55053	-4.69968	4.31e-06	0.000137567	3.52389
RBM33	0.158232	10.2003	4.69939	4.32e-06	0.0001376	3.52264
MXD3	0.113892	8.15188	4.69786	4.35e-06	0.000138404	3.51605
XYLT2	0.109504	9.08371	4.69474	4.41e-06	0.000140207	3.50267
PNRC2	-0.15236	8.49045	-4.69322	4.44e-06	0.000141018	3.49615
PHKA2	0.189742	9.75353	4.68962	4.51e-06	0.000143169	3.48067
PRKCD	0.0951561	9.63193	4.6884	4.54e-06	0.000143797	3.47548
KIAA1881	0.169677	8.05994	4.68805	4.55e-06	0.000143876	3.47394
FAM127B	0.0457738	7.8104	4.68753	4.56e-06	0.000144059	3.47172
FBXO8	-0.0825796	8.03298	-4.68482	4.61e-06	0.000145668	3.4601
ZDHHC8	0.15509	10.0105	4.68429	4.62e-06	0.000145712	3.45785
ZNF17	-0.105435	7.90568	-4.68428	4.62e-06	0.000145712	3.4578
TBC1D2	0.129516	8.43843	4.68388	4.63e-06	0.000145818	3.4561
PKIA	-0.0610586	7.65642	-4.68137	4.68e-06	0.000147316	3.44533
MED12	0.133471	8.25977	4.6781	4.75e-06	0.000149332	3.43134
GMPPA	0.0922749	8.27474	4.67731	4.77e-06	0.000149708	3.42794
LOC646144	0.0461282	7.63827	4.67691	4.78e-06	0.000149814	3.42626
CPEB3	0.0578132	7.98995	4.67663	4.78e-06	0.000149839	3.42502
CLPX	-0.0873887	8.23501	-4.67641	4.79e-06	0.000149839	3.42411
SLC27A3	0.136128	9.03615	4.67581	4.8e-06	0.000150061	3.42154
BEST1	0.227469	9.07988	4.67561	4.81e-06	0.000150061	3.42069
CD160	-0.1483	7.91283	-4.675	4.82e-06	0.000150321	3.41805
TMEM16F	0.110625	8.5981	4.67156	4.89e-06	0.000152493	3.40335
LATS2	0.0773649	7.8957	4.67039	4.92e-06	0.000153133	3.39835
TTC31	0.119597	9.06658	4.66996	4.93e-06	0.000153267	3.39653
BEXL1	-0.0795455	8.06264	-4.66916	4.95e-06	0.000153535	3.3931
PLOD1	0.18396	9.67812	4.66911	4.95e-06	0.000153535	3.39288
FAM21A	0.0641817	7.79805	4.66579	5.02e-06	0.000155671	3.37869
WWP1	-0.0975903	8.06843	-4.66314	5.08e-06	0.000157365	3.36737
C11ORF67	-0.0671349	7.76856	-4.66283	5.09e-06	0.00015742	3.36605
LOC400499	0.0715442	7.64684	4.66255	5.1e-06	0.000157455	3.36485
SELO	0.101591	8.56173	4.66152	5.12e-06	0.000158014	3.36048
HNRPA2B1	-0.236729	10.5376	-4.65881	5.18e-06	0.000159772	3.34893
UGCGL1	0.0853732	7.97105	4.6498	5.39e-06	0.000166163	3.3105
PDCD5	-0.105482	8.19184	-4.64886	5.42e-06	0.000166688	3.3065
CNNM3	0.179147	8.864	4.64786	5.44e-06	0.000167257	3.30227
HSZFP36	-0.0748291	7.68105	-4.64585	5.49e-06	0.000168594	3.29369
FBXL6	0.0694167	7.98123	4.6447	5.52e-06	0.000169288	3.28879
ZNF451	-0.0536286	7.71902	-4.64396	5.54e-06	0.000169673	3.28564
GAK	0.0467914	8.29336	4.64328	5.55e-06	0.000170014	3.28274
LYRM2	-0.159665	8.41073	-4.64129	5.6e-06	0.000171354	3.27428
ADPGK	0.104067	9.32003	4.6368	5.72e-06	0.000174634	3.2552
GLT25D1	0.162056	10.1323	4.63154	5.85e-06	0.000178584	3.23287
CCDC56	-0.0717273	8.6224	-4.63122	5.86e-06	0.000178654	3.23153
RCN1	-0.105691	8.03449	-4.62981	5.9e-06	0.000179592	3.22556
LOC387841	-0.182409	11.6533	-4.62887	5.92e-06	0.000180167	3.22154
CHMP4A	-0.11285	8.9593	-4.62715	5.97e-06	0.000181366	3.21423
LOC730953	0.150253	8.01555	4.62471	6.03e-06	0.000183151	3.20392
MRPL13	-0.13028	7.84168	-4.62349	6.06e-06	0.000183965	3.19872
SYTL3	0.168961	9.2677	4.62127	6.12e-06	0.000185597	3.18933
MTA1	0.0939888	8.52512	4.6184	6.2e-06	0.0001876	3.17718
NSFL1C	0.149088	9.16105	4.6184	6.2e-06	0.0001876	3.17715
HS.569162	-0.0558059	7.52138	-4.61536	6.29e-06	0.000189948	3.16432
COMMD10	-0.128747	8.01973	-4.61375	6.33e-06	0.000191118	3.1575
VPS52	0.117336	8.73615	4.61347	6.34e-06	0.000191165	3.1563
C12ORF49	-0.0738978	7.70543	-4.61291	6.35e-06	0.000191446	3.15394
DLD	-0.107565	7.84296	-4.609	6.47e-06	0.000194599	3.13739
KIAA1602	0.138311	8.32016	4.60763	6.51e-06	0.000195585	3.13161
ANKRD11	0.0691241	8.32119	4.60733	6.51e-06	0.000195647	3.13035
EXOSC9	-0.0685531	8.04339	-4.6063	6.54e-06	0.000196347	3.12598
CEP63	-0.0622343	8.18763	-4.60295	6.64e-06	0.000199079	3.11184
LOC643284	-0.448972	11.3247	-4.60217	6.66e-06	0.000199567	3.10856
MAP4K2	0.120329	10.7297	4.59983	6.73e-06	0.000201441	3.09869
LOC285908	0.0892427	8.05335	4.59923	6.75e-06	0.000201776	3.09615
PTPN4	-0.219203	8.90157	-4.59828	6.78e-06	0.000202421	3.09215
ARHGAP9	0.177727	11.1857	4.59765	6.8e-06	0.000202783	3.08949
C8ORF59	-0.207511	8.11642	-4.59558	6.86e-06	0.000204452	3.08073
FAM126B	0.116693	8.52014	4.59473	6.89e-06	0.000205018	3.07714
LLGL1	0.123117	8.63966	4.59343	6.93e-06	0.000205988	3.07169
UQCRC2	-0.156781	8.00203	-4.59263	6.95e-06	0.000206514	3.06831
CCDC97	0.108577	9.25808	4.59049	7.02e-06	0.000208163	3.0593
DAGLB	0.117571	8.90094	4.59038	7.02e-06	0.000208163	3.05883
HS.464414	0.0748722	7.71967	4.58982	7.04e-06	0.000208473	3.05647
CHD2	-0.0741558	7.9621	-4.58925	7.06e-06	0.000208793	3.05406
LOC653103	0.0498528	7.99426	4.58662	7.14e-06	0.000210961	3.04298
PNPLA6	0.166945	10.291	4.58646	7.14e-06	0.000210961	3.04233
GALK1	0.131645	10.13	4.586	7.16e-06	0.000211184	3.04038
CTRL	0.0707752	7.80483	4.58458	7.2e-06	0.000212297	3.03443
DENR	-0.12769	9.02607	-4.58128	7.31e-06	0.000215201	3.02053
HS.445239	0.0956381	7.86571	4.58062	7.33e-06	0.000215617	3.01775
VPS37B	0.162008	9.64018	4.58012	7.35e-06	0.000215884	3.01563
MRPL1	-0.067683	7.4711	-4.57838	7.4e-06	0.000217328	3.00834
ZNF169	0.0559799	7.77011	4.57693	7.45e-06	0.000218506	3.00225
ACTL6A	-0.10194	8.4238	-4.57441	7.53e-06	0.000220731	2.99166
TMEM115	0.0913676	8.57635	4.57288	7.58e-06	0.000222005	2.98523
BZW2	-0.108078	8.52581	-4.5722	7.61e-06	0.000222456	2.98237
PSMC3	-0.107616	8.72226	-4.57197	7.61e-06	0.000222467	2.98139
FAM3A	0.148132	9.69232	4.57133	7.64e-06	0.000222872	2.97873
MCEE	-0.133943	8.19755	-4.57068	7.66e-06	0.0002233	2.97597
SKIV2L2	-0.138326	7.97405	-4.56898	7.72e-06	0.000224755	2.96884
SFXN5	0.107926	8.05761	4.56738	7.77e-06	0.000226117	2.96216
CCNI	0.127575	13.9173	4.56664	7.8e-06	0.000226635	2.95905
FRAT1	0.181528	8.71181	4.56532	7.84e-06	0.000227736	2.9535
PCNXL3	0.11239	8.51677	4.56082	8e-06	0.000232065	2.93462
ZWILCH	-0.0366099	7.57307	-4.5595	8.04e-06	0.000233188	2.9291
NSMCE1	-0.120002	8.91198	-4.55894	8.06e-06	0.000233533	2.92677
AGPS	-0.0934789	7.94643	-4.5586	8.08e-06	0.00023366	2.92533
NUDT1	-0.0819081	8.26712	-4.55601	8.17e-06	0.000236106	2.91448
IDS	0.108999	9.0844	4.55562	8.18e-06	0.000236276	2.91287
STAT5B	0.168429	9.82647	4.55151	8.33e-06	0.000240345	2.89567
C6ORF160	-0.273246	9.11351	-4.54787	8.47e-06	0.000243976	2.88047
LOC642267	0.0562961	7.64559	4.54462	8.59e-06	0.00024724	2.86688
DYNC2LI1	-0.0469175	7.47424	-4.54387	8.61e-06	0.000247815	2.86375
REM2	0.18197	8.41574	4.53831	8.83e-06	0.000253686	2.84052
LOC641693	0.116479	7.8297	4.53632	8.9e-06	0.000255657	2.83223
TBC1D3B	0.071681	7.85201	4.53426	8.99e-06	0.000257659	2.82361
SUOX	0.0479306	7.88098	4.534	9e-06	0.000257659	2.82253
EXOSC8	-0.107662	8.29315	-4.53388	9e-06	0.000257659	2.82206
SUGT1	-0.0723144	7.76376	-4.53245	9.06e-06	0.000259031	2.81609
MAST3	0.216432	10.4107	4.52873	9.21e-06	0.000262981	2.8006
ANKMY1	0.0645665	7.93518	4.52855	9.21e-06	0.000262981	2.79985
LTB4R	0.149674	8.45384	4.52807	9.23e-06	0.000263288	2.79783
TMEM30A	-0.113151	7.94911	-4.52714	9.27e-06	0.000264103	2.79398
RAC2	0.127844	13.3758	4.52531	9.34e-06	0.000265976	2.78634
PARP10	0.102511	8.28786	4.52125	9.51e-06	0.000270469	2.76947
GPR18	-0.167065	8.46642	-4.5184	9.63e-06	0.000273594	2.75762
CLNS1A	-0.210463	9.34494	-4.51367	9.83e-06	0.000279033	2.73796
GZMA	-0.439678	10.2477	-4.51188	9.91e-06	0.000280952	2.73053
FUNDC1	-0.0711815	7.73018	-4.51065	9.96e-06	0.000282086	2.72539
ZNF148	0.153234	11.084	4.51052	9.97e-06	0.000282086	2.72489
CTNS	0.0559769	8.03161	4.51009	9.99e-06	0.000282353	2.72309
EFHD2	0.148495	12.9052	4.508	1.01e-05	0.000284541	2.7144
C20ORF20	-0.105992	8.66994	-4.50789	1.01e-05	0.000284541	2.71394
MFSD10	0.144121	10.9255	4.50482	1.02e-05	0.00028792	2.70121
RAD21	-0.125535	8.53978	-4.50474	1.02e-05	0.00028792	2.7009
NACAP1	-0.080873	7.61378	-4.50421	1.02e-05	0.00028832	2.69868
ZYG11B	0.184734	10.5272	4.50224	1.03e-05	0.000290298	2.69053
MGC3207	0.0820737	8.48153	4.502	1.03e-05	0.000290298	2.68953
FASTK	0.0662655	8.23271	4.50161	1.04e-05	0.000290298	2.68792
RBCK1	0.153707	9.2847	4.50156	1.04e-05	0.000290298	2.68773
FLOT2	0.183052	12.9882	4.50156	1.04e-05	0.000290298	2.68771
FHOD1	0.124116	8.79863	4.50109	1.04e-05	0.00029062	2.68576
HS.46506	0.0994862	8.27341	4.50062	1.04e-05	0.000290938	2.68383
STX4	0.11679	9.59697	4.50036	1.04e-05	0.000291001	2.68273
KIAA1754	0.195783	10.1088	4.49966	1.04e-05	0.000291548	2.67982
TOP3A	0.104316	8.44825	4.49924	1.05e-05	0.000291548	2.6781
NME7	-0.0418348	7.5544	-4.49912	1.05e-05	0.000291548	2.67761
RNF31	0.158236	9.101	4.49907	1.05e-05	0.000291548	2.6774
CPSF1	0.130157	8.39241	4.49773	1.05e-05	0.000292984	2.67183
NGRN	-0.101301	8.96664	-4.4974	1.06e-05	0.000293132	2.67047
NOL8	-0.0970893	8.09121	-4.49682	1.06e-05	0.000293373	2.6681
FOXO3	0.116639	9.21203	4.49678	1.06e-05	0.000293373	2.66792
ARHGAP1	0.16691	10.5548	4.49626	1.06e-05	0.000293768	2.66576
POLB	-0.163803	9.1439	-4.49577	1.06e-05	0.000294116	2.66375
C17ORF56	0.0799963	7.9366	4.49495	1.07e-05	0.000294903	2.66033
MAK10	-0.0363787	7.56454	-4.49132	1.08e-05	0.000299306	2.64533
FAM98C	0.0689483	7.96658	4.49014	1.09e-05	0.000300566	2.64045
DHX34	0.0978168	8.20413	4.48854	1.1e-05	0.000302381	2.63384
MTCH1	0.136287	11.8149	4.48801	1.1e-05	0.000302804	2.63164
PSMB6	-0.167876	10.6602	-4.48689	1.1e-05	0.000304005	2.62699
NARFL	0.0687477	8.07482	4.48631	1.11e-05	0.00030449	2.6246
RY1	-0.151143	8.41095	-4.48496	1.11e-05	0.000305992	2.61904
CDK5R1	0.0869248	7.95507	4.48411	1.12e-05	0.000306847	2.61551
C21ORF2	0.144245	8.57155	4.48266	1.13e-05	0.0003085	2.60952
PLEKHM1	0.123636	8.91056	4.48235	1.13e-05	0.000308633	2.60824
AXIN1	0.080511	8.92462	4.48005	1.14e-05	0.000311431	2.59878
UBR4	0.165433	9.91244	4.47932	1.14e-05	0.000312134	2.59576
RAB12	0.0583108	8.11725	4.4788	1.14e-05	0.000312562	2.59359
SLC16A5	0.139349	8.66201	4.47799	1.15e-05	0.000313092	2.59026
KTN1	-0.0965688	7.72978	-4.47798	1.15e-05	0.000313092	2.59024
HRSP12	-0.0391623	7.50507	-4.47628	1.16e-05	0.000315128	2.5832
HCG27	0.239242	9.6462	4.47392	1.17e-05	0.000318071	2.57348
SH3BP5L	0.148572	9.00413	4.47209	1.18e-05	0.000320316	2.56593
UPP1	0.060311	8.49984	4.47061	1.19e-05	0.000322076	2.55985
BTD	0.0719859	8.04645	4.46951	1.19e-05	0.000323324	2.5553
ARPC2	-0.0604527	10.3751	-4.4664	1.21e-05	0.000327399	2.54252
MTHFS	-0.175828	8.95801	-4.4657	1.21e-05	0.000328095	2.53963
AOAH	0.146832	9.14086	4.46491	1.21e-05	0.000328916	2.53639
ATP2A2	0.0626982	8.26431	4.4647	1.22e-05	0.000328929	2.5355
AMT	0.0930846	8.00529	4.46323	1.22e-05	0.000330715	2.52948
IRAK1	0.135855	9.34281	4.4565	1.26e-05	0.000340173	2.50179
KIF13B	0.0987795	8.39666	4.45605	1.26e-05	0.000340294	2.49995
STK40	0.0978119	9.72576	4.456	1.26e-05	0.000340294	2.49973
IBTK	-0.125834	7.78777	-4.45285	1.28e-05	0.000344639	2.4868
TRAT1	-0.187517	8.03591	-4.45163	1.29e-05	0.000346143	2.4818
DENND3	0.196913	9.41162	4.44798	1.31e-05	0.000351153	2.46683
ZNF545	-0.0775279	7.80712	-4.44788	1.31e-05	0.000351153	2.46642
LOC642236	-0.0443709	7.76786	-4.4476	1.31e-05	0.000351243	2.46524
TM2D3	-0.097011	8.40218	-4.44741	1.31e-05	0.000351243	2.46447
BAX	-0.0731446	8.04673	-4.44712	1.31e-05	0.000351371	2.46328
CSF3R	0.237327	12.0033	4.44363	1.33e-05	0.000356372	2.44898
C1ORF131	-0.128152	8.50898	-4.44306	1.34e-05	0.000356934	2.44663
RALA	-0.189491	9.40133	-4.44244	1.34e-05	0.000357563	2.4441
GATS	0.153989	8.99168	4.44202	1.34e-05	0.000357889	2.44239
AGTRAP	0.142431	9.23027	4.44143	1.34e-05	0.000358475	2.43998
ZUFSP	-0.0750183	7.72146	-4.43865	1.36e-05	0.000362472	2.42859
LOC648470	-0.106711	7.93603	-4.43836	1.36e-05	0.000362605	2.42739
NTNG2	0.0809396	7.72821	4.43762	1.37e-05	0.000363433	2.42438
SLC9A1	0.181816	9.61855	4.43741	1.37e-05	0.000363448	2.42349
TXNDC12	-0.251952	10.6014	-4.43473	1.38e-05	0.000367338	2.41252
RECQL	-0.0734659	7.87583	-4.433	1.39e-05	0.000369752	2.40545
C17ORF70	0.134074	9.5223	4.43144	1.4e-05	0.000371906	2.39908
LOC389787	-0.461236	9.59559	-4.43082	1.41e-05	0.000372575	2.39653
CCDC91	-0.0839268	7.61463	-4.43002	1.41e-05	0.000373521	2.39328
POL3S	0.0567955	7.66747	4.42927	1.42e-05	0.000374389	2.39023
RAB11A	-0.226419	9.54649	-4.42826	1.42e-05	0.000375691	2.38609
BNIP3	-0.12797	8.25744	-4.42781	1.43e-05	0.000375781	2.38426
TRPC4AP	0.158709	9.88082	4.42779	1.43e-05	0.000375781	2.38418
HS.193784	0.108114	8.32641	4.42704	1.43e-05	0.000376666	2.38111
DAPK2	0.149605	8.24848	4.42677	1.43e-05	0.000376771	2.38001
POU2F1	0.0998697	8.02343	4.42615	1.44e-05	0.000377454	2.37745
CDC5L	-0.0968328	7.8053	-4.42581	1.44e-05	0.000377674	2.37606
ING2	-0.0620093	7.89966	-4.42554	1.44e-05	0.00037777	2.37498
MED10	-0.122678	8.86998	-4.42278	1.46e-05	0.000381941	2.36371
BLVRA	-0.106412	8.02256	-4.42257	1.46e-05	0.000381956	2.36284
LOC651493	-0.0318149	7.45334	-4.42104	1.47e-05	0.000384129	2.35661
ITGAL	0.191181	10.2084	4.41813	1.49e-05	0.000388611	2.34475
LOC648343	-0.0706287	7.58158	-4.41792	1.49e-05	0.000388628	2.34388
RWDD3	-0.0455645	7.49802	-4.41575	1.5e-05	0.000391701	2.33502
MEMO1	0.0771653	8.19878	4.41568	1.5e-05	0.000391701	2.33473
CFDP1	-0.0881549	7.92133	-4.4153	1.5e-05	0.000391999	2.33318
HDAC2	-0.184351	8.67532	-4.41286	1.52e-05	0.000395772	2.32324
THADA	0.0484427	7.91077	4.41174	1.53e-05	0.000397325	2.31869
ATXN2	0.120612	10.226	4.41035	1.54e-05	0.000399355	2.31302
INTS3	0.138433	9.60953	4.40912	1.54e-05	0.000401114	2.30801
BUB3	-0.121342	8.76972	-4.40873	1.55e-05	0.00040143	2.30644
SP1	0.139598	9.32269	4.40685	1.56e-05	0.000404335	2.29876
AGTPBP1	-0.105315	8.5554	-4.40535	1.57e-05	0.000406582	2.29267
KIAA0892	0.120144	8.76135	4.40459	1.57e-05	0.000407557	2.28957
PIGC	-0.0668129	8.78221	-4.40175	1.59e-05	0.000412172	2.27804
VAMP1	0.0971346	8.63199	4.39697	1.63e-05	0.000420322	2.25861
ADAM19	0.0699845	8.59222	4.3947	1.64e-05	0.00042405	2.24939
RAB21	-0.147623	8.29997	-4.39284	1.66e-05	0.000427066	2.24184
SNRPA1	-0.140366	9.59741	-4.39118	1.67e-05	0.000429558	2.23512
LOC196549	0.0920425	7.95164	4.39107	1.67e-05	0.000429558	2.23467
PNN	-0.177728	8.8592	-4.39073	1.67e-05	0.000429818	2.23328
LOC440456	0.0448348	7.70604	4.38922	1.68e-05	0.000432217	2.22717
PI4KB	0.0939195	8.9883	4.38874	1.68e-05	0.000432737	2.22521
LRRCC1	-0.0300036	7.4975	-4.38822	1.69e-05	0.000433335	2.22309
HNRNPL	0.146463	9.28017	4.38688	1.7e-05	0.000435433	2.21768
FAM53C	0.19738	10.4271	4.38631	1.7e-05	0.000436119	2.21537
CENTA1	0.155147	11.0135	4.38504	1.71e-05	0.000438121	2.2102
KIAA1949	0.142594	12.1311	4.38437	1.72e-05	0.000439001	2.20749
THUMPD2	-0.0616481	7.70398	-4.38411	1.72e-05	0.000439106	2.20645
INDO	-0.0883641	7.52823	-4.38007	1.75e-05	0.000446351	2.19008
ADCY7	0.0814038	8.5622	4.37745	1.77e-05	0.000450977	2.17948
HS.374460	0.13499	8.37562	4.37723	1.77e-05	0.000451018	2.17858
RIC8A	0.111292	9.95735	4.37472	1.79e-05	0.000455479	2.16842
CFP	0.176285	9.73928	4.37272	1.8e-05	0.000458978	2.16034
PTOV1	0.124118	10.1756	4.37231	1.81e-05	0.000459388	2.15868
IQSEC1	0.150953	9.89403	4.37057	1.82e-05	0.000462229	2.15168
TIRAP	0.0334003	7.71124	4.37042	1.82e-05	0.000462229	2.15107
POR	0.130531	8.43363	4.37026	1.82e-05	0.000462229	2.15041
SLC15A4	0.164272	10.4341	4.36959	1.83e-05	0.000463159	2.14769
CDK10	0.0507483	7.8246	4.36849	1.84e-05	0.000464929	2.14327
PIM3	0.0421014	7.73911	4.36711	1.85e-05	0.000467276	2.13768
HGS	0.130371	10.5925	4.36421	1.87e-05	0.000472665	2.12598
PIAS4	0.140569	9.93083	4.36399	1.87e-05	0.000472713	2.12509
CD226	-0.102993	7.72679	-4.36223	1.89e-05	0.000475847	2.11801
HS.575831	0.0709851	7.74478	4.36059	1.9e-05	0.000478777	2.11138
RASSF1	0.0787176	8.46314	4.35894	1.91e-05	0.000481736	2.10472
KIAA1530	0.0418179	7.79823	4.35829	1.92e-05	0.000482667	2.10209
NCL	-0.104215	9.10152	-4.35793	1.92e-05	0.000482989	2.10066
C7ORF24	-0.0512218	7.67993	-4.35292	1.96e-05	0.000492333	2.08048
DHX16	0.112106	9.78802	4.35289	1.96e-05	0.000492333	2.08035
GDAP2	-0.0568758	7.81842	-4.35282	1.96e-05	0.000492333	2.08007
MED28	-0.122823	8.92981	-4.35133	1.98e-05	0.000495031	2.07408
LOC653598	-0.106534	7.90928	-4.35075	1.98e-05	0.000495835	2.07175
SIRT7	0.091986	8.32272	4.34961	1.99e-05	0.000497538	2.06715
SCAP	0.177545	9.94821	4.34955	1.99e-05	0.000497538	2.0669
LOC641978	0.0668379	7.82095	4.34624	2.02e-05	0.000504139	2.05359
LOC652489	-0.129502	9.04542	-4.34547	2.03e-05	0.000505357	2.05051
ATP6V0A1	0.180462	9.71878	4.34493	2.03e-05	0.000506099	2.04832
RBM23	0.141814	10.649	4.34085	2.07e-05	0.000514489	2.03192
SURF4	0.103163	9.67118	4.33823	2.09e-05	0.00051979	2.0214
KPNA4	-0.17447	9.52682	-4.33759	2.09e-05	0.000520757	2.01884
COPS8	-0.0788671	7.79484	-4.33485	2.12e-05	0.000526386	2.00785
P117	-0.129521	9.11678	-4.33439	2.12e-05	0.000526987	2.00597
KIAA0157	-0.0944264	8.66718	-4.33394	2.13e-05	0.000527544	2.00418
RAPGEF6	0.142403	10.2262	4.33352	2.13e-05	0.00052804	2.00251
LYK5	0.0594337	8.30851	4.32931	2.17e-05	0.00053706	1.98564
SNRPF	-0.171074	9.59489	-4.32886	2.17e-05	0.000537654	1.9838
LOC652578	0.133612	7.91847	4.32653	2.19e-05	0.000542524	1.97446
ICAM3	0.201417	13.3952	4.32585	2.2e-05	0.000543621	1.97176
SLC35C1	0.0880283	8.32659	4.32467	2.21e-05	0.000545882	1.96703
STAT6	0.189233	10.0732	4.32113	2.24e-05	0.000553646	1.95285
MYO1G	0.179991	10.8998	4.31975	2.26e-05	0.000556402	1.94735
LOC338799	0.077729	7.99228	4.31641	2.29e-05	0.000563836	1.93397
KCTD13	0.0958302	9.17632	4.31602	2.29e-05	0.000564282	1.93244
MYO9B	0.164702	9.14794	4.3111	2.34e-05	0.000575631	1.91276
KIF2A	-0.113258	8.25671	-4.31047	2.35e-05	0.000576683	1.91025
CEBPB	0.204056	13.199	4.3094	2.36e-05	0.000578807	1.90598
TMCO6	0.0581434	7.82756	4.30778	2.37e-05	0.0005823	1.89949
TAGAP	0.138706	9.24658	4.30733	2.38e-05	0.000582905	1.89773
ZZEF1	0.0982282	8.59346	4.30472	2.41e-05	0.000588862	1.88731
C20ORF111	-0.151569	10.1136	-4.3026	2.43e-05	0.000593657	1.87884
DOK3	0.104416	8.0912	4.30177	2.43e-05	0.00059523	1.87555
RPS3A	-0.538842	9.63542	-4.30115	2.44e-05	0.000596082	1.87307
PSMG1	-0.0676596	7.76835	-4.30104	2.44e-05	0.000596082	1.87264
SDAD1	-0.145932	9.9315	-4.30052	2.45e-05	0.000596908	1.87056
RBM10	0.0564153	8.69885	4.29984	2.45e-05	0.000598116	1.86787
REXO1	0.101959	8.28704	4.29669	2.49e-05	0.000605597	1.8553
SFRS1	-0.203388	9.57869	-4.29614	2.49e-05	0.000606492	1.85313
PSMD10	-0.083898	8.00194	-4.29303	2.53e-05	0.000613969	1.84073
BRP44	-0.126478	9.1363	-4.29215	2.54e-05	0.000615727	1.83725
ORAI3	0.0438954	7.7019	4.29125	2.54e-05	0.00061756	1.83366
CCDC12	-0.1226	9.79452	-4.29065	2.55e-05	0.000618609	1.83128
ARFGAP1	0.0609594	7.96043	4.28769	2.58e-05	0.000625829	1.81951
HS.566279	0.0564786	7.7353	4.28652	2.6e-05	0.000628393	1.81486
NLRP12	0.159379	9.24182	4.28437	2.62e-05	0.000633564	1.80632
MTX2	-0.0422093	7.57005	-4.28323	2.63e-05	0.000636105	1.80176
ATG2A	0.171266	8.77729	4.2826	2.64e-05	0.000637245	1.79929
PTPN1	0.140813	10.2103	4.28074	2.66e-05	0.000641712	1.7919
NUP107	-0.0880569	8.2001	-4.28014	2.67e-05	0.000642474	1.78952
HS.570330	0.0655606	7.92062	4.28005	2.67e-05	0.000642474	1.78914
TKT	0.181396	12.5308	4.27988	2.67e-05	0.000642474	1.78849
C14ORF130	-0.0432686	7.7787	-4.2781	2.69e-05	0.00064656	1.78142
POLG	0.112918	8.69782	4.27798	2.69e-05	0.00064656	1.78095
CCT6A	-0.0914485	7.93559	-4.27325	2.74e-05	0.000658946	1.76219
TALDO1	0.113904	10.8951	4.27289	2.75e-05	0.000658987	1.76077
BCKDK	0.149738	10.0873	4.27285	2.75e-05	0.000658987	1.76061
FAM103A1	-0.0765735	8.01154	-4.27235	2.75e-05	0.000659857	1.7586
DTX2	0.0777819	8.46835	4.27025	2.78e-05	0.000664869	1.75028
CSAD	0.103381	8.38798	4.27015	2.78e-05	0.000664869	1.74991
FLOT1	0.199575	10.5183	4.26902	2.79e-05	0.000667501	1.74541
PKD1	0.0640802	7.82503	4.26805	2.8e-05	0.000669659	1.74159
REPIN1	0.0491973	8.35109	4.26737	2.81e-05	0.000671025	1.7389
ZC3H12A	0.100061	8.5654	4.2646	2.85e-05	0.000678294	1.72793
CRIPAK	0.208179	8.79992	4.26151	2.88e-05	0.00068655	1.71571
GLOD4	-0.138126	8.40065	-4.26128	2.88e-05	0.000686647	1.71482
BRE	0.0725987	8.39102	4.26018	2.9e-05	0.000689275	1.71044
GAA	0.141635	8.48356	4.25944	2.91e-05	0.000690855	1.70752
VAMP7	-0.198891	8.92578	-4.25864	2.92e-05	0.000692602	1.70437
ZNF439	-0.0900457	7.7159	-4.25414	2.97e-05	0.000705166	1.68658
SUMO2	-0.110773	9.3067	-4.25303	2.99e-05	0.000707855	1.68222
SLC30A9	-0.132483	8.17487	-4.25202	3e-05	0.000710283	1.67822
SAFB2	0.115093	9.88632	4.24987	3.03e-05	0.000716099	1.66974
C2ORF18	0.0773223	8.08396	4.24507	3.09e-05	0.000729956	1.65083
LOC729843	0.0959771	9.63799	4.24092	3.14e-05	0.000742089	1.63445
SGSM3	0.0633083	7.87308	4.23991	3.15e-05	0.00074462	1.63048
LOC158345	-0.284117	10.279	-4.23663	3.2e-05	0.000754219	1.61759
HS.146949	0.0711965	7.95917	4.23583	3.21e-05	0.000755757	1.61445
C20ORF52	-0.178511	9.93721	-4.23576	3.21e-05	0.000755757	1.61417
SS18	-0.0606086	7.84451	-4.23527	3.21e-05	0.0007563	1.61225
GNPAT	-0.0921639	8.57678	-4.23521	3.22e-05	0.0007563	1.612
NOTCH1	0.184785	10.1479	4.23486	3.22e-05	0.000756811	1.61062
AKR1C3	-0.25628	8.43197	-4.23446	3.23e-05	0.000757452	1.60907
HIST1H3H	0.15731	8.17982	4.23384	3.23e-05	0.000758834	1.6066
SRBD1	-0.121682	8.54047	-4.23323	3.24e-05	0.000760091	1.6042
ARC	-0.034021	7.47841	-4.23306	3.24e-05	0.000760091	1.60355
MED15	0.0709502	8.04985	4.23215	3.26e-05	0.000762044	1.59997
USMG5	-0.0985926	7.63577	-4.23206	3.26e-05	0.000762044	1.59963
TOM1	0.112834	8.80984	4.23033	3.28e-05	0.000766944	1.59282
C6ORF166	0.145636	10.1842	4.22984	3.29e-05	0.000767526	1.59088
ACVR1B	0.0328779	7.83221	4.22977	3.29e-05	0.000767526	1.59062
LOC642361	0.0459794	7.81666	4.22848	3.31e-05	0.000770622	1.58556
TBC1D20	0.0720177	8.40519	4.22842	3.31e-05	0.000770622	1.58533
COX5B	-0.135337	11.4465	-4.22295	3.38e-05	0.000787689	1.56384
NLRX1	0.109915	8.42773	4.2188	3.44e-05	0.000800708	1.54758
HNRPH2	-0.100916	8.35798	-4.21784	3.46e-05	0.000803278	1.5438
HS.254477	0.160337	8.87313	4.21731	3.46e-05	0.000804398	1.54175
MRPL47	-0.0349699	7.48015	-4.21544	3.49e-05	0.000810025	1.53441
TIMP1	0.200992	12.0234	4.2144	3.5e-05	0.000812875	1.53035
STRN4	0.0681571	8.05765	4.21215	3.54e-05	0.000819851	1.52152
NSMCE4A	-0.159747	8.91232	-4.21035	3.56e-05	0.000825222	1.51447
ANKFY1	0.0732569	8.33591	4.2101	3.57e-05	0.000825222	1.5135
SAP18	-0.0759648	8.48545	-4.21001	3.57e-05	0.000825222	1.51314
CD14	0.19369	12.6345	4.20221	3.69e-05	0.000851558	1.48266
TTC17	0.120734	8.69168	4.20195	3.69e-05	0.000851827	1.48163
RPL22	-0.192472	10.6605	-4.20176	3.69e-05	0.000851844	1.48088
RAPGEFL1	0.0684446	7.76954	4.20151	3.7e-05	0.000852054	1.47992
C3ORF68	-0.0559639	7.71623	-4.20127	3.7e-05	0.000852233	1.47899
MRPL45	-0.0772804	7.99585	-4.20033	3.71e-05	0.000854904	1.4753
USP32	0.0545635	7.98699	4.20009	3.72e-05	0.000855073	1.47438
PSTPIP1	0.134299	9.25926	4.19957	3.73e-05	0.000855648	1.47235
CD84	0.0956192	8.51997	4.19956	3.73e-05	0.000855648	1.47229
CTAGE5	0.0730097	8.22681	4.19783	3.75e-05	0.000861084	1.46557
LOC728564	-0.0966914	8.50605	-4.19743	3.76e-05	0.000861851	1.464
TMEM167	-0.0608626	7.62449	-4.19708	3.76e-05	0.000862458	1.46261
FAM100B	0.137537	9.12216	4.19608	3.78e-05	0.000865345	1.45872
COMTD1	0.0888433	8.06042	4.19439	3.81e-05	0.000870517	1.45214
PIK3R1	-0.0308541	7.8304	-4.1942	3.81e-05	0.000870517	1.45138
ADAR	0.108117	10.0031	4.19408	3.81e-05	0.000870517	1.45091
PSCD4	0.165858	12.1212	4.19382	3.82e-05	0.00087076	1.44993
CARD9	0.130105	8.96945	4.19361	3.82e-05	0.000870854	1.4491
LOC644774	0.169452	9.9622	4.19281	3.83e-05	0.000873078	1.44597
ANAPC4	-0.139846	8.88133	-4.18389	3.97e-05	0.000905018	1.41123
RBM5	0.125958	11.2079	4.18262	4e-05	0.00090906	1.40629
LOC441193	0.152903	8.13383	4.18001	4.04e-05	0.000918171	1.39614
BNIP1	-0.036943	7.59902	-4.17839	4.07e-05	0.000923519	1.38984
ATPAF1	-0.0627589	8.17109	-4.17823	4.07e-05	0.000923519	1.3892
BANP	0.102307	9.59604	4.17782	4.07e-05	0.000924357	1.38763
S100A12	-0.436553	9.28616	-4.17446	4.13e-05	0.00093649	1.37457
GPR108	0.11382	8.66019	4.1738	4.14e-05	0.000938331	1.37199
HIBCH	-0.0967565	8.18424	-4.17331	4.15e-05	0.000939511	1.37009
C1ORF35	0.0758719	8.24166	4.17043	4.2e-05	0.000949936	1.35893
EPN1	0.136391	11.5118	4.17018	4.2e-05	0.000950217	1.35794
LOC647673	-0.240614	8.24268	-4.16981	4.21e-05	0.000950934	1.35651
NUDT5	-0.114413	9.30393	-4.16791	4.24e-05	0.000957629	1.34915
CD163	0.140406	8.40645	4.16743	4.25e-05	0.000958792	1.34729
NSUN5	0.0599378	8.09066	4.16661	4.27e-05	0.00096129	1.34412
WDR6	0.176897	10.3214	4.15973	4.39e-05	0.000988027	1.31745
ZNF136	-0.0253308	7.5463	-4.15819	4.42e-05	0.000993528	1.31149
RWDD4A	-0.103325	8.03581	-4.15789	4.42e-05	0.000993992	1.31033
SLC5A6	0.0905769	8.26529	4.15759	4.43e-05	0.000994231	1.30915
TMEM59	-0.186384	10.652	-4.1573	4.43e-05	0.000994231	1.30803
ZNF426	-0.0607582	7.75427	-4.15728	4.43e-05	0.000994231	1.30798
HMHA1	0.14875	9.42094	4.15694	4.44e-05	0.000994723	1.30664
LOC284757	0.192634	8.83898	4.1568	4.44e-05	0.000994723	1.30609
DNAJC5	0.116105	8.62155	4.151	4.55e-05	0.00101778	1.28366
HS.563552	0.0897438	7.93816	4.15082	4.55e-05	0.00101778	1.283
CARD8	0.176031	9.86556	4.14965	4.57e-05	0.00102193	1.27845
C21ORF59	-0.0587665	8.17211	-4.14462	4.67e-05	0.00104215	1.25905
PPFIA1	0.0666357	8.21185	4.14448	4.67e-05	0.00104215	1.2585
R3HDM2	0.0453421	7.7542	4.14429	4.67e-05	0.00104218	1.25777
CHCHD9	-0.163447	9.55941	-4.1427	4.7e-05	0.00104821	1.25161
C9ORF156	-0.0851314	8.89424	-4.13699	4.82e-05	0.00107207	1.22963
FASN	0.156972	8.51713	4.1361	4.83e-05	0.0010752	1.22616
ACIN1	0.0932151	9.83194	4.13532	4.85e-05	0.00107782	1.22316
SRPRB	-0.131257	9.20363	-4.13203	4.91e-05	0.00109098	1.21052
EFTUD1	-0.0478876	7.89803	-4.13197	4.91e-05	0.00109098	1.21029
CASP3	-0.0972259	8.04045	-4.13101	4.93e-05	0.00109446	1.20657
TNNC2	-0.0519455	7.50005	-4.13078	4.94e-05	0.00109465	1.2057
ZNF417	0.0482826	7.69111	4.12906	4.97e-05	0.00110153	1.19908
ALDH3B1	0.0853324	8.37287	4.12823	4.99e-05	0.00110443	1.1959
ZNF692	0.10885	8.46451	4.12757	5e-05	0.0011066	1.19334
NME1-NME2	-0.0977701	8.77762	-4.12699	5.02e-05	0.0011084	1.19111
PPCS	-0.119077	8.70378	-4.12629	5.03e-05	0.00111073	1.18842
C17ORF73	-0.0398219	7.50799	-4.12586	5.04e-05	0.0011114	1.18677
C5ORF24	0.0591005	7.67232	4.12578	5.04e-05	0.0011114	1.18645
RAPGEF1	0.0778149	8.68651	4.12554	5.05e-05	0.0011114	1.18552
TMED8	0.0347694	7.54063	4.12542	5.05e-05	0.0011114	1.18507
CR1	0.0636945	7.75927	4.12407	5.08e-05	0.00111668	1.17989
LMNB1	-0.142477	8.11354	-4.12237	5.11e-05	0.00112359	1.17337
AKR1C4	-0.040932	7.56519	-4.12172	5.12e-05	0.00112576	1.17085
HS.570636	0.0976088	8.10038	4.12096	5.14e-05	0.0011273	1.16794
SMARCC2	0.0815988	8.60472	4.1209	5.14e-05	0.0011273	1.16772
C6ORF59	0.10018	8.11293	4.12084	5.14e-05	0.0011273	1.16748
SLC26A11	0.0773286	8.03933	4.11969	5.17e-05	0.00113177	1.16305
ELP2	-0.0766154	8.29979	-4.11574	5.25e-05	0.00114921	1.1479
SWAP70	-0.134554	8.36951	-4.11274	5.31e-05	0.00116241	1.13642
PEPD	0.124288	9.54689	4.11212	5.33e-05	0.0011645	1.13403
AK3	-0.140007	8.86314	-4.10964	5.38e-05	0.0011754	1.12453
CKAP4	0.192531	10.4306	4.10892	5.4e-05	0.0011772	1.12176
SBDSP	-0.0435944	7.62325	-4.10891	5.4e-05	0.0011772	1.12171
CEBPD	0.184839	12.2786	4.10793	5.42e-05	0.00118027	1.11798
USF1	0.125263	8.73434	4.1079	5.42e-05	0.00118027	1.11787
ACTN1	0.249275	11.7581	4.10766	5.42e-05	0.00118057	1.11694
BTLA	-0.0892539	7.90986	-4.10476	5.49e-05	0.00119366	1.10584
LRP1	0.0501343	7.63066	4.10237	5.54e-05	0.0012044	1.09669
MCTS1	-0.0566546	7.52135	-4.10199	5.55e-05	0.00120538	1.09523
CTDSP1	0.0872487	9.3335	4.10117	5.57e-05	0.0012085	1.09211
PPBP	-0.234926	8.16965	-4.09764	5.65e-05	0.00122484	1.07858
TCN2	0.0776378	7.74656	4.09738	5.66e-05	0.00122484	1.07761
CCDC15	-0.0545355	7.77076	-4.09732	5.66e-05	0.00122484	1.07737
HSPA14	-0.113346	7.96603	-4.09419	5.73e-05	0.00123954	1.06541
SEMA4B	0.0900962	8.76787	4.09176	5.79e-05	0.00125088	1.05612
RRBP1	0.0806574	8.19946	4.09138	5.79e-05	0.00125188	1.05469
LOC648210	-0.207185	9.77584	-4.09117	5.8e-05	0.00125202	1.0539
TMUB1	0.11364	9.32507	4.09013	5.82e-05	0.00125599	1.04991
LOC339344	0.0816953	9.28775	4.09003	5.83e-05	0.00125599	1.04955
ARPC1A	0.0978033	8.67145	4.08961	5.84e-05	0.00125724	1.04793
SLC26A8	0.0821476	7.7984	4.08919	5.85e-05	0.00125843	1.04635
TFB2M	-0.0989253	7.93186	-4.08902	5.85e-05	0.00125843	1.04567
DAB2	0.115271	8.26632	4.08453	5.96e-05	0.00128049	1.02858
STX1A	0.0518396	7.73619	4.08312	5.99e-05	0.00128689	1.02319
AGPAT1	0.0583313	7.93226	4.08272	6e-05	0.00128806	1.02166
ZNF264	-0.0960243	8.14848	-4.08211	6.02e-05	0.00129031	1.01934
PPP2R2A	-0.0824625	8.99866	-4.08177	6.02e-05	0.00129114	1.01805
HS.568690	0.0525701	7.64287	4.08032	6.06e-05	0.00129777	1.01254
STX16	0.0778131	9.12359	4.07646	6.15e-05	0.0013172	0.99783
SAR1A	-0.149324	8.01751	-4.07533	6.18e-05	0.00132224	0.993551
XPO6	0.199563	11.2498	4.07483	6.19e-05	0.00132396	0.991648
C1ORF19	-0.128096	8.22106	-4.07391	6.22e-05	0.00132795	0.98813
ZW10	-0.0784858	8.19048	-4.07307	6.24e-05	0.0013315	0.98494
SPATA13	0.180907	8.86389	4.07277	6.25e-05	0.00133216	0.983799
CBX6	0.132545	9.43591	4.07191	6.27e-05	0.00133578	0.980557
DYNLT1	-0.20911	10.1905	-4.07121	6.29e-05	0.00133863	0.977878
TBC1D3G	0.0857822	8.11457	4.06925	6.33e-05	0.00134827	0.97043
KIAA0460	0.0750108	7.95903	4.06906	6.34e-05	0.00134833	0.969717
ZDHHC12	0.0879605	8.62282	4.06775	6.37e-05	0.00135451	0.964727
RFC4	-0.0623405	7.86833	-4.06702	6.39e-05	0.00135752	0.961962
ZNF500	0.0984782	8.35922	4.06659	6.4e-05	0.00135869	0.960336
CAPN3	0.0845838	8.04041	4.06645	6.41e-05	0.00135869	0.959811
PPP1R3E	0.0842759	7.98332	4.0653	6.44e-05	0.00136406	0.955417
DNAJB11	-0.12948	9.40141	-4.06222	6.52e-05	0.00138003	0.943763
HS.370754	0.0295029	7.40785	4.06171	6.53e-05	0.00138188	0.941829
ECOP	0.0904485	8.36713	4.05981	6.58e-05	0.00139153	0.934596
REEP5	-0.242533	9.59528	-4.05914	6.6e-05	0.00139425	0.932079
MED20	-0.10597	8.71015	-4.05897	6.6e-05	0.00139425	0.931416
LYAR	-0.101783	8.77537	-4.05652	6.67e-05	0.00140697	0.922135
PFKFB4	0.195393	10.8132	4.05635	6.67e-05	0.00140697	0.921515
RBM17	-0.133046	8.84623	-4.05543	6.7e-05	0.00141118	0.918028
BIN3	0.12699	8.61999	4.05498	6.71e-05	0.00141276	0.916308
RXRA	0.165577	11.9334	4.05218	6.78e-05	0.00142773	0.905697
TIGA1	-0.151692	9.33652	-4.05104	6.82e-05	0.00143322	0.901414
C1ORF160	0.0729285	8.1333	4.05043	6.83e-05	0.00143572	0.899102
SETDB1	0.104424	8.92234	4.05024	6.84e-05	0.00143584	0.898361
TRIM21	0.158637	9.81654	4.04882	6.88e-05	0.00144299	0.893011
TP53I11	0.0835992	7.90673	4.04762	6.91e-05	0.00144893	0.888475
PCSK7	0.136392	9.77014	4.04628	6.95e-05	0.00145573	0.883394
HS.549989	0.174305	9.57128	4.04565	6.96e-05	0.00145771	0.881001
ADAM15	0.0826786	8.42088	4.04546	6.97e-05	0.00145771	0.880295
HS.347034	0.202236	8.40607	4.04528	6.97e-05	0.00145771	0.879634
B2M	-0.23233	12.9249	-4.04524	6.98e-05	0.00145771	0.879478
CLK2	0.0555693	8.23964	4.04463	6.99e-05	0.00146025	0.877174
SLC35B2	0.0934362	8.77281	4.04324	7.03e-05	0.0014674	0.871905
ATP6V1F	0.137456	11.2117	4.0414	7.08e-05	0.00147721	0.864963
SP140	-0.0786365	8.30466	-4.04075	7.1e-05	0.00148005	0.862492
SLC38A1	0.10518	9.04933	4.03901	7.15e-05	0.00148934	0.85593
LSS	0.0476279	7.86301	4.03832	7.17e-05	0.00149241	0.853332
ZNF646	0.0624425	7.89278	4.03812	7.18e-05	0.00149253	0.852601
DPP9	0.127304	9.18101	4.03791	7.18e-05	0.00149276	0.851805
LOC644086	0.0239909	7.53927	4.03701	7.21e-05	0.00149712	0.848393
GATAD2B	0.126043	9.07174	4.0363	7.23e-05	0.00150036	0.8457
ABCC10	0.0538417	7.85797	4.03572	7.25e-05	0.00150239	0.843536
RHBDD2	0.142981	10.3117	4.03561	7.25e-05	0.00150239	0.84312
LOC649946	-0.125688	8.19666	-4.03482	7.27e-05	0.00150609	0.840147
EFHA1	-0.198905	8.76043	-4.03326	7.32e-05	0.00151446	0.834264
LOC400027	-0.126546	8.56357	-4.03257	7.34e-05	0.00151761	0.831656
CCDC65	-0.059467	7.53057	-4.03163	7.37e-05	0.00152229	0.828099
TMOD4	0.0403463	7.70642	4.03032	7.4e-05	0.00152922	0.82316
TTYH3	0.129003	8.62804	4.02878	7.45e-05	0.00153755	0.817386
TOMM20	-0.144058	8.77125	-4.02704	7.5e-05	0.00154722	0.810822
KARS	-0.079776	8.67221	-4.02626	7.53e-05	0.00155094	0.80791
FAM10A4	-0.0822641	8.14806	-4.02595	7.53e-05	0.00155181	0.80673
MBOAT1	0.0542792	8.1351	4.02574	7.54e-05	0.00155206	0.805932
KCTD5	0.0715146	8.65169	4.02544	7.55e-05	0.00155286	0.804794
CCND3	0.128518	12.8208	4.02302	7.62e-05	0.00156683	0.795699
IMPDH1	0.075386	8.74534	4.02284	7.63e-05	0.00156686	0.795037
BTBD14A	0.0999639	8.1861	4.02255	7.64e-05	0.00156762	0.793929
SERPINI1	-0.0263598	7.51202	-4.02199	7.65e-05	0.00157002	0.791841
AP1G2	0.119641	9.16682	4.02052	7.7e-05	0.00157753	0.78629
RAB33A	-0.0606651	7.82347	-4.02045	7.7e-05	0.00157753	0.786049
KIAA0528	-0.189852	8.66785	-4.01951	7.73e-05	0.00158235	0.782527
LOC642788	0.154761	8.2489	4.01764	7.79e-05	0.00159316	0.775466
RPS29	-0.199709	11.1463	-4.01457	7.88e-05	0.00161165	0.763939
LOC642197	-0.0645579	7.93628	-4.01216	7.96e-05	0.00162542	0.754931
EXOSC3	-0.0830835	8.47473	-4.01208	7.96e-05	0.00162542	0.754627
RNF219	-0.0791473	7.88862	-4.01096	8e-05	0.00163162	0.750398
PSME2	-0.168958	10.4658	-4.01041	8.02e-05	0.00163402	0.748366
CCDC71	-0.0791242	8.01381	-4.00725	8.12e-05	0.00165361	0.73649
CFLAR	0.221074	11.7706	4.00665	8.14e-05	0.00165643	0.73424
LOC643008	0.0488728	7.67935	4.00356	8.24e-05	0.00167489	0.722675
TRMT12	-0.0640173	7.86011	-4.00351	8.24e-05	0.00167489	0.72251
WWC3	0.138366	8.94494	4.0026	8.27e-05	0.00167988	0.719068
F12	0.0718325	7.82918	4.00041	8.34e-05	0.00169249	0.710904
C9ORF167	0.0918121	8.25169	4.00037	8.34e-05	0.00169249	0.710738
HECA	-0.205344	8.22435	-3.99998	8.36e-05	0.00169397	0.709275
STAT2	0.201921	11.4799	3.99893	8.39e-05	0.0016999	0.705343
RRP12	0.14815	8.63779	3.99687	8.46e-05	0.00171128	0.697663
OSBPL7	0.0715295	8.13416	3.99679	8.46e-05	0.00171128	0.697355
NOL11	-0.125009	8.47482	-3.99674	8.46e-05	0.00171128	0.697142
ZBED5	-0.172814	8.67347	-3.99586	8.49e-05	0.00171609	0.693859
MGAT4A	-0.0870102	7.92528	-3.99219	8.62e-05	0.00173923	0.680153
JUND	0.123421	13.5578	3.99214	8.62e-05	0.00173923	0.679967
LOC645317	-0.145206	10.5799	-3.99108	8.66e-05	0.00174537	0.676013
SDCCAG1	-0.082742	8.54731	-3.9872	8.79e-05	0.0017712	0.661531
TIGD7	-0.0612222	7.59405	-3.98613	8.83e-05	0.0017767	0.657544
SORL1	0.232117	11.8611	3.98608	8.83e-05	0.0017767	0.657343
SCO2	0.223488	9.54063	3.98547	8.85e-05	0.00177977	0.65508
ITGA5	0.178661	9.66391	3.98318	8.93e-05	0.00179479	0.646531
HS.379253	0.0517302	7.63693	3.98293	8.94e-05	0.00179532	0.645617
SUCLA2	-0.0723287	7.77278	-3.98232	8.96e-05	0.00179847	0.643337
HS.569948	0.0988192	8.27098	3.97954	9.06e-05	0.00181718	0.632953
METT11D1	0.0486919	8.04548	3.97906	9.08e-05	0.00181939	0.631178
TAF6L	0.0785318	8.14291	3.97885	9.08e-05	0.00181966	0.630405
MST1	0.0584412	7.76305	3.97645	9.17e-05	0.00183581	0.62145
EIF4B	-0.148098	11.7725	-3.97493	9.23e-05	0.00184564	0.615788
ZNF30	-0.0607734	7.69142	-3.96993	9.41e-05	0.00188114	0.597212
ZSCAN16	-0.0787755	8.15491	-3.96957	9.42e-05	0.00188254	0.595884
RASGRP2	0.0801821	9.47661	3.96616	9.55e-05	0.00190601	0.583211
CENTD2	0.0732252	8.26305	3.96609	9.55e-05	0.00190601	0.582957
LYG1	0.0474069	7.71125	3.9638	9.64e-05	0.00192204	0.574441
S100P	-0.417375	9.28161	-3.96319	9.66e-05	0.00192539	0.572174
IRF9	0.158751	11.6644	3.96132	9.74e-05	0.00193813	0.565233
SMARCE1	-0.0971449	8.13758	-3.96101	9.75e-05	0.00193813	0.564105
VPS39	0.105751	8.37432	3.96101	9.75e-05	0.00193813	0.564087
HS.5724	0.0979261	8.47572	3.96068	9.76e-05	0.00193933	0.562879
TRIM27	0.0776552	8.42455	3.96037	9.77e-05	0.00194045	0.561712
SLC11A1	0.144476	9.53008	3.96007	9.78e-05	0.00194144	0.560604
SBNO2	0.168293	8.81922	3.95781	9.87e-05	0.00195739	0.552235
TRIM25	0.19696	9.75443	3.95766	9.88e-05	0.00195739	0.551653
SLC38A10	0.0526391	7.89509	3.95634	9.93e-05	0.00196629	0.546757
ALOX5	0.0656147	9.16851	3.95601	9.94e-05	0.00196754	0.545534
IRF2BP2	0.0574308	8.31507	3.9554	9.97e-05	0.00197097	0.543272
FAM107B	-0.149975	10.3173	-3.9529	0.000100635	0.00198913	0.534017
RGS10	-0.148928	8.9429	-3.95215	0.000100932	0.00199367	0.531249
COPG	0.110642	8.78861	3.95054	0.000101572	0.00200499	0.525296
ELMOD2	-0.0650658	7.64617	-3.94555	0.000103584	0.00204336	0.506828
GTPBP4	-0.121928	8.86227	-3.94408	0.000104182	0.0020538	0.501411
HS.193767	0.240454	10.4353	3.94319	0.000104548	0.00205967	0.498107
HS.569831	-0.126964	7.91413	-3.94222	0.000104946	0.00206615	0.49453
SNRK	-0.210994	9.85696	-3.94122	0.000105357	0.00207287	0.490853
HS.338140	0.0330388	7.50376	3.94094	0.000105473	0.0020738	0.489814
ISCA2	-0.053087	7.76738	-3.94066	0.000105592	0.00207478	0.488752
MVP	0.117877	9.74444	3.9391	0.000106238	0.0020861	0.483011
THG1L	-0.0390103	7.56072	-3.93871	0.000106399	0.0020879	0.481583
ZNF559	-0.096307	7.84793	-3.93462	0.000108121	0.0021203	0.466473
GNAI2	0.125786	12.3377	3.93284	0.000108876	0.00213371	0.459924
LOC644511	-0.215828	10.8177	-3.93173	0.00010935	0.00214159	0.455839
KPNA6	0.14133	10.1561	3.93108	0.000109632	0.0021457	0.453418
DAD1	-0.107698	11.1204	-3.92879	0.000110617	0.00216314	0.444999
EXTL3	0.159776	9.10524	3.92856	0.000110717	0.00216314	0.44415
ZNF219	0.0478637	7.69128	3.92851	0.000110739	0.00216314	0.443958
HS.525922	0.0317268	7.53054	3.92805	0.000110939	0.00216484	0.442264
GRPEL2	-0.12887	8.32729	-3.92787	0.000111017	0.00216484	0.441598
MAP4K4	0.0966544	8.43402	3.9276	0.000111136	0.00216484	0.440594
RNF20	-0.12418	8.85519	-3.92749	0.000111182	0.00216484	0.440203
CCDC104	-0.0351635	7.5516	-3.92748	0.000111188	0.00216484	0.440152
ZNF23	-0.053039	7.67776	-3.92714	0.000111334	0.00216627	0.438921
SLC25A29	0.078557	7.85581	3.92559	0.000112011	0.00217803	0.433213
LOC649555	-0.106109	7.77556	-3.925	0.000112269	0.00218163	0.431047
PLCH2	0.112469	8.30549	3.92438	0.000112544	0.00218556	0.428746
DC2	-0.100745	8.50223	-3.92387	0.000112769	0.00218852	0.426863
ZFYVE19	0.0823345	8.5937	3.92318	0.000113074	0.00219301	0.424325
WDR67	-0.0726408	8.04952	-3.92126	0.000113925	0.00220808	0.417272
UBE1	0.0863178	8.94752	3.92092	0.000114076	0.00220959	0.416021
MRPL55	-0.0576312	8.33765	-3.92024	0.000114377	0.00221398	0.413542
PILRB	0.0585486	7.99951	3.91929	0.000114806	0.00222085	0.410022
PTPN6	0.0626046	9.00294	3.91892	0.00011497	0.00222257	0.408683
FGFRL1	0.0503896	7.78503	3.91873	0.000115055	0.00222279	0.407987
BTBD12	0.0676066	8.06447	3.91813	0.000115327	0.0022266	0.405767
EEF1A1	-0.139744	14.5303	-3.91744	0.000115635	0.00223112	0.403254
RGS2	-0.25949	12.3822	-3.91709	0.000115793	0.00223272	0.401971
NTAN1	-0.0697025	8.05379	-3.91585	0.000116358	0.00224218	0.397388
TUBB2C	0.14207	9.23944	3.91561	0.000116466	0.00224282	0.396515
DDX47	-0.0739543	8.70627	-3.91465	0.000116905	0.00224982	0.392981
MLLT6	0.131051	9.52537	3.9141	0.000117153	0.00225315	0.390984
KCNQ1	-0.020568	7.49537	-3.91333	0.000117505	0.00225846	0.388165
CACNA2D4	0.0372261	7.63537	3.91298	0.000117667	0.00226014	0.386864
UPF3A	-0.0792456	8.18796	-3.91227	0.000117992	0.00226492	0.384273
COPA	0.114129	10.6297	3.90977	0.000119148	0.00228473	0.3751
CHD8	0.158735	9.9217	3.90971	0.000119177	0.00228473	0.374877
IER3	0.130856	8.41873	3.90883	0.000119587	0.00229112	0.371647
FLJ21865	0.107098	8.43714	3.9072	0.000120351	0.00230429	0.365656
PDDC1	0.0467608	7.78794	3.90559	0.000121107	0.00231618	0.359764
C17ORF48	-0.072038	7.79575	-3.90555	0.000121127	0.00231618	0.359611
EED	-0.0337297	7.5324	-3.90448	0.00012163	0.00232347	0.35571
ZNF26	-0.0750448	7.9062	-3.90433	0.000121705	0.00232347	0.355134
ZNF35	-0.0435109	7.71735	-3.90425	0.000121741	0.00232347	0.354856
ATG4C	-0.0902255	8.08596	-3.90402	0.000121851	0.0023241	0.354004
LZIC	-0.0482017	7.72633	-3.90273	0.000122463	0.00233428	0.349293
AVP	0.0460878	7.65745	3.90204	0.000122794	0.0023391	0.346754
DHX33	0.075954	8.32218	3.901	0.000123292	0.00234616	0.342949
GDI2	-0.247892	9.42324	-3.90094	0.000123321	0.00234616	0.342726
EMILIN2	0.149912	9.52619	3.90041	0.000123574	0.00234947	0.340804
CHCHD7	-0.0587544	7.99858	-3.89998	0.000123781	0.00235191	0.339229
SLC35A1	-0.216003	8.9486	-3.89568	0.00012587	0.0023901	0.32349
FPR1	0.202411	13.3913	3.89485	0.000126277	0.00239631	0.320454
DTWD1	-0.0614627	7.67805	-3.89449	0.000126453	0.00239813	0.319145
MATR3	-0.0917002	8.01485	-3.89425	0.000126568	0.00239878	0.318291
CCDC146	-0.0792413	7.8365	-3.8939	0.000126743	0.00240058	0.316992
NDUFB5	-0.168302	10.1524	-3.89307	0.00012715	0.00240676	0.313979
SPATA20	0.14737	8.30824	3.89249	0.000127439	0.00241013	0.311843
UPRT	-0.0784567	7.94807	-3.89224	0.000127562	0.00241013	0.310933
ZMYND11	-0.107331	8.4696	-3.89223	0.000127569	0.00241013	0.310883
CMAS	-0.107742	8.47279	-3.89085	0.000128253	0.00242153	0.305855
ZNF341	0.079313	8.22174	3.89066	0.000128349	0.0024218	0.305155
ITPR3	0.177049	9.76732	3.88931	0.000129025	0.00243303	0.300215
FAM65A	0.140969	9.59562	3.88832	0.000129518	0.0024408	0.296628
LYPLA1	0.0771322	8.16234	3.88789	0.000129736	0.00244337	0.295048
GRPEL1	-0.0776771	8.38468	-3.88403	0.000131693	0.00247841	0.280975
LOC651881	0.0868138	8.23086	3.8839	0.000131762	0.00247841	0.280481
FLJ10213	0.141962	8.99956	3.88296	0.00013224	0.00248583	0.277081
PCBP1	0.116038	12.5175	3.88187	0.0001328	0.0024948	0.273106
RPL10A	-0.186608	11.5135	-3.88088	0.000133313	0.00250285	0.269487
SLC37A4	0.068626	8.22707	3.88063	0.000133443	0.00250286	0.268567
ARID3A	0.186033	10.4491	3.88056	0.00013348	0.00250286	0.268307
POLR2A	0.175213	10.5355	3.87611	0.000135801	0.00254479	0.252103
CCDC16	-0.0838185	8.72857	-3.87422	0.000136796	0.00256182	0.245248
TRIM26	0.119503	9.21009	3.87297	0.00013746	0.00257139	0.240695
ZNF384	0.0343126	7.74594	3.87293	0.000137479	0.00257139	0.240567
GNL1	0.0782008	8.43834	3.87257	0.000137671	0.00257339	0.239253
LOC645058	-0.130515	10.1199	-3.872	0.000137979	0.00257752	0.237157
TMEM9B	-0.135563	9.74901	-3.87181	0.000138077	0.00257775	0.236489
COQ2	-0.121374	8.54354	-3.87065	0.0001387	0.00258776	0.23226
HS.550218	-0.0290375	7.49888	-3.87035	0.000138863	0.0025892	0.231153
LOC644979	-0.0205564	7.5141	-3.8699	0.000139102	0.00259204	0.229538
C14ORF108	-0.0855652	8.0712	-3.86692	0.000140713	0.00262043	0.218717
IKBKG	0.109635	10.1536	3.8663	0.000141054	0.00262453	0.216443
C15ORF15	-0.348444	8.67383	-3.8662	0.000141108	0.00262453	0.216083
EIF4A2	-0.235338	11.4389	-3.86585	0.000141298	0.00262642	0.214822
SLC7A7	0.146091	11.5469	3.86544	0.00014152	0.00262891	0.213347
THUMPD1	-0.0818076	7.91438	-3.86418	0.00014221	0.00263882	0.208778
BAT2	0.125865	8.77287	3.86415	0.000142229	0.00263882	0.208649
MARK2	0.0827684	8.22718	3.86365	0.000142502	0.00264224	0.206851
HS.531457	0.118153	9.08749	3.86323	0.000142734	0.0026449	0.205323
RPS6KA1	0.0653684	8.85636	3.86155	0.000143665	0.00266051	0.199214
SNRPN	-0.103885	9.10196	-3.86126	0.000143825	0.00266183	0.198169
WDFY2	0.0913702	8.73851	3.8611	0.000143915	0.00266186	0.197578
ZNF746	0.153987	10.234	3.8607	0.000144138	0.00266433	0.196126
SPNS1	0.0887212	8.39962	3.85979	0.000144643	0.00267201	0.192841
ABCA2	0.0364671	7.63719	3.85814	0.000145568	0.00268744	0.186855
ZNF668	0.0713235	8.22672	3.85724	0.000146075	0.00269513	0.18359
NSUN5C	0.0591607	7.92816	3.85563	0.000146982	0.0027102	0.177776
BLOC1S1	-0.187107	9.6508	-3.85497	0.000147361	0.00271553	0.175352
LOC731985	-0.225736	9.80041	-3.85437	0.000147702	0.00272013	0.173185
TLR5	0.198067	9.0828	3.85393	0.000147951	0.00272305	0.1716
C1ORF76	-0.0347338	7.51697	-3.85356	0.000148159	0.0027252	0.170281
F8A1	0.148346	9.03503	3.85238	0.000148837	0.002736	0.165991
MED13L	-0.0524061	7.76834	-3.85219	0.000148945	0.0027363	0.165311
MAP4K5	-0.0602243	7.61623	-3.85197	0.000149071	0.00273694	0.164515
UPF1	0.124069	8.80733	3.84951	0.000150494	0.00276136	0.155596
PDIA3P	-0.0701115	7.83721	-3.84887	0.000150863	0.00276644	0.153297
ANP32B	-0.130946	12.3106	-3.84752	0.000151651	0.00277919	0.148402
LPPR2	0.174762	9.14854	3.84661	0.000152183	0.00278689	0.145113
CRYZ	-0.131937	7.9367	-3.84648	0.000152257	0.00278689	0.144656
LOC652773	-0.0345564	7.50466	-3.84608	0.000152492	0.00278948	0.143209
C20ORF72	-0.0959692	8.8764	-3.84295	0.000154343	0.00282038	0.131885
LOC642780	0.061632	7.74992	3.8429	0.00015437	0.00282038	0.131718
EIF3D	-0.123405	10.8966	-3.84272	0.000154479	0.00282066	0.131053
ATPIF1	-0.0627541	8.0257	-3.84247	0.000154628	0.00282166	0.130149
PLCD1	0.0753535	8.03603	3.84021	0.000155978	0.00284455	0.121989
ZNF195	-0.0689852	7.75941	-3.83937	0.000156483	0.00285203	0.118954
RELB	0.115436	8.53979	3.83774	0.000157463	0.00286815	0.11309
HS.576559	0.0303602	7.51493	3.83731	0.000157722	0.00287111	0.111551
RAD9A	0.0924133	8.21189	3.83601	0.000158512	0.00288375	0.106857
TIPRL	-0.0443387	7.82891	-3.83473	0.000159294	0.00289622	0.102236
BCL2	-0.0711203	8.17074	-3.83404	0.000159718	0.00290216	0.0997428
LRRC3	0.0309609	7.52469	3.83377	0.000159883	0.0029034	0.098772
ALKBH6	0.0569291	8.14618	3.83112	0.000161519	0.00293133	0.0892179
COASY	0.0804964	8.77994	3.83001	0.000162205	0.002942	0.0852389
GABBR1	0.0486587	7.9432	3.82799	0.000163466	0.00296307	0.0779713
TLN1	0.192729	9.96251	3.82766	0.000163673	0.00296503	0.0767823
AP1B1	0.0568538	8.09927	3.82543	0.000165081	0.00298873	0.0687428
RPS6	-0.194693	12.1641	-3.82497	0.00016537	0.00299215	0.0671022
SOS2	0.0605288	7.82389	3.8233	0.000166434	0.003009	0.0610842
FCER1G	-0.158176	12.5938	-3.82318	0.000166512	0.003009	0.0606421
PPIL1	-0.0629379	7.70156	-3.82303	0.000166603	0.003009	0.0601327
LOC653158	0.203531	9.50732	3.82209	0.000167205	0.00301806	0.0567448
CUL4A	-0.0588714	8.19756	-3.81953	0.000168855	0.00304601	0.0475305
ARMCX6	-0.0380617	7.93951	-3.81904	0.000169169	0.00304983	0.0457901
DDX23	0.0981182	9.2724	3.81861	0.000169449	0.00305304	0.0442373
HS.541144	0.0477133	7.62346	3.81742	0.000170223	0.00306513	0.0399632
VARS2	0.113642	8.36656	3.81673	0.000170675	0.00307143	0.0374733
MAPK14	0.0678296	7.88695	3.81545	0.000171512	0.00308464	0.0328836
CEBPG	-0.101396	8.34671	-3.81476	0.000171967	0.00309097	0.0303966
GGNBP2	-0.130224	9.42594	-3.81456	0.000172099	0.00309149	0.0296775
LOC645937	0.0586758	7.89834	3.81401	0.000172457	0.00309606	0.0277278
ORAOV1	0.0689484	8.38934	3.81372	0.00017265	0.00309639	0.0266801
CDC16	-0.110856	9.27784	-3.81367	0.000172682	0.00309639	0.0265022
TMEM181	-0.227708	9.33762	-3.81293	0.000173171	0.00310329	0.0238538
PRDX4	-0.109135	8.65282	-3.81016	0.000175018	0.00313274	0.0139005
XAB2	0.110705	9.30234	3.81015	0.000175023	0.00313274	0.0138697
MTMR3	0.097192	8.71769	3.80842	0.000176184	0.00314984	0.00766791
HS.443185	0.155119	9.47351	3.80841	0.000176189	0.00314984	0.00764378
HS.563486	0.173266	9.20349	3.80817	0.000176352	0.00315088	0.00677363
RBM18	-0.0569538	7.8534	-3.808	0.000176466	0.00315102	0.00617198
NAGPA	0.109954	8.89998	3.80565	0.000178056	0.00317753	-0.00224458
SLC15A3	0.165275	10.635	3.80496	0.000178524	0.00318398	-0.00470654
GDPD5	0.137432	8.49859	3.80467	0.000178724	0.00318519	-0.0057577
ITIH4	0.0836956	7.80309	3.80455	0.000178805	0.00318519	-0.00618088
NUP133	-0.0723433	8.63543	-3.80432	0.000178958	0.00318603	-0.00698601
CXCR4	0.122242	9.17694	3.80404	0.00017915	0.00318684	-0.00798923
C6ORF125	-0.0840394	7.91741	-3.80395	0.000179217	0.00318684	-0.00833807
NDUFAB1	-0.176015	9.20651	-3.80342	0.00017958	0.00319141	-0.0102384
PTCD1	0.0792425	8.33669	3.80308	0.00017981	0.00319335	-0.0114402
MTMR14	0.0715335	8.99511	3.80295	0.000179902	0.00319335	-0.011921
LOC650909	0.044849	7.74051	3.8026	0.000180139	0.00319565	-0.0131524
NDUFC1	-0.0695952	8.39615	-3.80006	0.000181894	0.00322353	-0.0222441
C19ORF53	-0.126094	9.31169	-3.80001	0.000181926	0.00322353	-0.0224094
LOC645436	-0.185765	10.7366	-3.79933	0.000182403	0.00323007	-0.0248667
LOC652071	-0.118238	13.638	-3.79766	0.000183566	0.00324726	-0.0308274
SLTM	-0.0963795	8.48632	-3.79753	0.000183656	0.00324726	-0.0312886
LOC93622	-0.0878763	8.38844	-3.79747	0.000183699	0.00324726	-0.0315065
C12ORF26	-0.087626	8.14626	-3.79565	0.000184979	0.00326796	-0.0380189
DEF6	0.126694	9.33104	3.79529	0.00018523	0.00327047	-0.0392918
RAB6A	-0.0583053	7.88313	-3.79419	0.000186009	0.00328229	-0.0432253
CASZ1	0.0370514	7.85764	3.79128	0.000188083	0.00331673	-0.0536236
GLRX	-0.241258	9.37921	-3.79114	0.000188183	0.00331673	-0.0541184
LACTB	-0.0671037	8.34106	-3.79053	0.000188616	0.00332242	-0.0562755
CAMTA2	0.0571482	7.65984	3.78752	0.00019079	0.00335873	-0.0670189
LCAT	0.0359729	7.54171	3.78728	0.000190961	0.00335977	-0.0678603
C14ORF43	0.0629391	8.2904	3.78674	0.00019136	0.00336481	-0.0698174
ANKRA2	0.0995494	8.62275	3.78641	0.000191596	0.00336699	-0.0709746
IQCG	-0.0365853	7.5343	-3.78558	0.000192203	0.00337547	-0.0739354
HS.225887	-0.0475654	7.64302	-3.78544	0.000192304	0.00337547	-0.074432
NDC80	-0.0353113	7.45517	-3.78469	0.000192857	0.00338164	-0.0771234
HS.144312	0.175353	8.87632	3.78465	0.000192882	0.00338164	-0.0772426
HS.481659	0.115429	9.47316	3.78382	0.000193493	0.00339036	-0.0802062
TNPO1	0.042451	8.07094	3.7836	0.000193657	0.00339126	-0.0810009
IFNAR2	0.058684	8.91936	3.7826	0.000194392	0.00340215	-0.0845557
EML3	0.146429	10.2896	3.78127	0.00019538	0.00341743	-0.089304
HIVEP1	0.0607678	7.83251	3.77816	0.000197693	0.00345589	-0.10034
UBTD1	0.134637	8.51782	3.7769	0.000198647	0.00347052	-0.104848
HPRT1	-0.0973884	8.45961	-3.77548	0.000199719	0.00348723	-0.109895
LOC642897	-0.0342505	7.50542	-3.77482	0.000200216	0.00349386	-0.112221
PISD	0.161252	9.89736	3.77417	0.000200713	0.00350049	-0.114545
WDR81	0.0908156	7.95377	3.77267	0.000201855	0.00351836	-0.119864
CDH23	0.0448562	7.80664	3.7716	0.000202676	0.00353062	-0.123668
MAN2C1	0.12466	8.50553	3.7707	0.000203368	0.00354061	-0.126861
DYRK4	-0.0815499	8.20839	-3.76988	0.000204005	0.00354965	-0.129794
HS.573264	-0.0590612	7.76494	-3.7691	0.000204607	0.00355805	-0.132553
SYK	0.148123	11.259	3.7688	0.000204842	0.00356007	-0.133629
FAM127A	0.0943795	8.99802	3.76684	0.000206362	0.00358436	-0.140556
SIGLEC9	0.0712095	7.96149	3.76669	0.000206479	0.00358436	-0.141089
RRM1	-0.131041	9.18144	-3.76552	0.000207401	0.00359828	-0.145263
HS.150808	0.139504	8.45302	3.76383	0.000208728	0.00361821	-0.151238
PPM1K	-0.070333	8.01735	-3.76375	0.000208791	0.00361821	-0.151521
MLX	0.040917	7.96115	3.76343	0.000209049	0.00362058	-0.152677
EPM2AIP1	0.0737007	8.43777	3.76309	0.000209315	0.00362089	-0.153869
ZNF32	-0.0365052	7.73464	-3.76294	0.000209437	0.00362089	-0.154413
FCGRT	0.14576	11.7207	3.76285	0.000209505	0.00362089	-0.154718
TOM1L2	0.0274394	7.70204	3.76279	0.000209551	0.00362089	-0.154925
CD3G	-0.178664	8.62733	-3.76238	0.000209878	0.00362445	-0.156385
NR1H2	0.118019	9.20809	3.76207	0.000210126	0.00362664	-0.157491
NLRP1	0.0685774	8.03657	3.76126	0.000210774	0.00363455	-0.160375
NCSTN	0.146643	10.7351	3.76119	0.000210827	0.00363455	-0.160611
DDIT3	-0.0776151	7.95227	-3.76004	0.000211748	0.00364833	-0.164696
DNM1L	-0.0518858	7.94741	-3.75689	0.000214278	0.0036898	-0.175821
ZNF480	-0.0720338	7.83048	-3.7563	0.000214759	0.00369595	-0.17792
GCS1	0.0783897	8.15093	3.75586	0.000215119	0.00369813	-0.179491
MPHOSPH9	-0.0469707	7.71762	-3.7557	0.000215244	0.00369813	-0.180032
VSIG4	0.0647637	7.76339	3.75569	0.000215256	0.00369813	-0.180086
LOC90835	0.0681744	7.84164	3.75287	0.000217556	0.00373551	-0.190043
MON1B	0.0935822	8.30853	3.75245	0.000217903	0.00373932	-0.191536
GRSF1	-0.117796	8.65493	-3.75143	0.000218742	0.00375156	-0.195132
TLR8	0.123342	9.21318	3.75094	0.00021915	0.00375641	-0.196879
GCLM	0.0562152	8.0854	3.75012	0.00021983	0.00376591	-0.199781
TRIAP1	-0.0650538	8.03256	-3.74704	0.000222397	0.00380771	-0.210652
CSNK1D	0.11291	9.22313	3.74664	0.000222738	0.00381136	-0.212087
RPGR	-0.0374338	7.59835	-3.74598	0.00022329	0.00381863	-0.214404
P4HB	0.107578	10.6681	3.74505	0.000224072	0.00382982	-0.217681
CINP	-0.0366429	7.58586	-3.74482	0.000224272	0.00383104	-0.218514
SNUPN	-0.062575	8.45841	-3.74431	0.000224697	0.00383612	-0.220287
LOC728556	0.0967848	8.81165	3.74324	0.000225607	0.00384947	-0.224073
MIS12	-0.111989	8.42001	-3.74285	0.000225936	0.00385288	-0.225436
RTCD1	-0.0645573	7.89106	-3.74191	0.000226739	0.00386437	-0.228757
GATAD2A	0.115758	10.595	3.74162	0.000226986	0.00386637	-0.229776
LOC728973	-0.164462	7.98837	-3.74141	0.000227164	0.00386722	-0.230513
TIAF1	0.0779707	8.68121	3.74087	0.000227629	0.00387292	-0.232424
PDXK	0.119247	9.74675	3.73991	0.000228454	0.00388475	-0.235812
ENOPH1	-0.116371	8.27894	-3.73877	0.000229436	0.00389924	-0.239828
UNC119	0.0572252	8.11717	3.73776	0.000230316	0.00391197	-0.243413
DICER1	0.043081	7.93433	3.73607	0.000231779	0.00393459	-0.24934
LEPROTL1	-0.213932	9.15815	-3.73579	0.000232024	0.00393652	-0.250329
CHCHD3	-0.0471336	7.91896	-3.73258	0.000234848	0.00398026	-0.261654
DIMT1L	-0.0886622	8.50873	-3.73255	0.000234868	0.00398026	-0.261733
TPT1	-0.259055	13.3927	-3.73036	0.00023681	0.00401091	-0.269444
SLC35C2	0.0384941	8.03243	3.72981	0.000237297	0.00401424	-0.271366
WDFY3	0.0312217	7.61983	3.72972	0.000237383	0.00401424	-0.271703
ZNF701	-0.0597408	7.66336	-3.72957	0.000237514	0.00401424	-0.272222
OSM	0.0867184	7.92118	3.72954	0.000237543	0.00401424	-0.272337
C2ORF29	-0.0981295	10.1059	-3.72812	0.000238815	0.00403183	-0.277332
IKBKB	0.0423141	8.24971	3.72807	0.000238854	0.00403183	-0.277485
TNPO2	0.0996076	9.44726	3.7261	0.000240631	0.00405955	-0.284423
MTHFR	0.113195	8.41952	3.72533	0.000241325	0.004067	-0.28712
TMC6	0.136332	9.85507	3.72531	0.000241344	0.004067	-0.287194
SPG7	0.0534115	8.39447	3.72317	0.000243292	0.00409521	-0.294716
DULLARD	0.10235	8.54465	3.72316	0.000243304	0.00409521	-0.294762
HLA-B	0.110673	13.9807	3.72302	0.000243429	0.00409521	-0.295242
NPIP	0.0923617	8.47172	3.72267	0.000243753	0.00409836	-0.296487
ARAF	0.100406	9.30817	3.7216	0.000244728	0.00411245	-0.300223
C1ORF85	0.154408	9.25044	3.72075	0.000245508	0.0041223	-0.3032
HS.562636	0.0263268	7.47519	3.72066	0.00024559	0.0041223	-0.303513
TAF9	-0.0270931	7.52592	-3.71906	0.00024707	0.00414287	-0.309137
ROBO3	0.0462124	7.67199	3.71904	0.000247092	0.00414287	-0.309217
AATK	0.0451024	7.74933	3.71765	0.000248382	0.00416217	-0.314091
COX19	0.125787	9.86655	3.717	0.000248984	0.00416993	-0.316357
C2ORF56	-0.0450816	7.7631	-3.71509	0.000250779	0.00419763	-0.323076
MEF2C	0.104711	8.6009	3.71475	0.000251093	0.00420055	-0.324248
SEMA4D	0.121216	11.8684	3.71453	0.0002513	0.00420166	-0.325017
SLC25A45	0.0381705	7.72298	3.71305	0.0002527	0.00422271	-0.330216
TNFSF10	-0.23231	10.6601	-3.71239	0.000253322	0.00423074	-0.332514
CLEC4D	-0.0766041	7.57874	-3.71035	0.000255268	0.00426086	-0.339673
NOL1	0.0533142	8.29644	3.71018	0.000255426	0.00426113	-0.340254
KIAA2013	0.106689	9.29198	3.70995	0.000255644	0.0042624	-0.341053
AKAP7	-0.0578314	7.73181	-3.70963	0.000255953	0.00426516	-0.34218
NME3	0.108906	9.45769	3.70852	0.000257022	0.0042806	-0.346079
SELL	0.194244	12.7958	3.70817	0.000257351	0.0042837	-0.347277
TUBG1	0.0320489	7.74773	3.70584	0.000259604	0.0043187	-0.35543
POLR2G	-0.0925486	10.0313	-3.7057	0.000259742	0.0043187	-0.355927
ACTN4	0.156983	9.46585	3.70513	0.000260302	0.0043256	-0.35794
IFT74	-0.0520354	7.55476	-3.70401	0.000261385	0.00434119	-0.361824
CUGBP2	0.0715381	8.83672	3.70364	0.000261748	0.00434481	-0.363121
NADSYN1	0.0990211	8.73542	3.70292	0.000262454	0.00435412	-0.365643
MAFG	0.0344569	7.79136	3.70275	0.000262619	0.00435444	-0.366229
TAF7	-0.141195	8.20342	-3.70205	0.00026331	0.00436349	-0.368689
WDR22	0.084754	8.87962	3.70125	0.0002641	0.00437415	-0.371488
KLF2	0.130891	13.1623	3.70107	0.000264279	0.0043747	-0.372122
FMNL1	0.124436	8.37441	3.70013	0.000265206	0.00438762	-0.375397
ASB3	0.0381127	8.23461	3.69866	0.000266664	0.0044072	-0.380526
DLEU1	-0.0356552	7.66781	-3.69864	0.000266684	0.0044072	-0.380594
LOC642393	0.0364024	7.66706	3.69811	0.000267209	0.00441345	-0.382436
TTLL4	0.0675388	7.94191	3.69445	0.000270888	0.00447174	-0.395221
SUPT6H	0.075971	8.04213	3.69427	0.00027107	0.00447229	-0.39585
MRPS7	-0.0731425	8.03454	-3.69364	0.000271709	0.00448036	-0.398051
FBXO46	0.0677518	8.56076	3.69322	0.000272129	0.00448481	-0.399495
LOC286208	0.104885	8.5242	3.69241	0.000272954	0.00449594	-0.402325
LOC283932	0.0471916	7.75466	3.69207	0.000273304	0.00449923	-0.403524
HS.568055	0.0498394	7.65242	3.69179	0.000273582	0.00450133	-0.404475
UNC93B1	0.115542	9.15496	3.69148	0.000273902	0.00450411	-0.405566
ZNF467	0.193282	10.0425	3.69011	0.000275302	0.00452465	-0.410332
AKR1D1	0.104676	13.4152	3.68957	0.000275855	0.00453023	-0.412209
ZNF385A	0.120441	8.48424	3.68949	0.000275944	0.00453023	-0.412509
AP3S1	-0.0931136	8.24923	-3.68934	0.000276095	0.00453023	-0.413022
AP1M1	0.12481	9.97744	3.68879	0.000276657	0.00453696	-0.414922
ZNF813	-0.0353829	7.50311	-3.68768	0.000277812	0.00455342	-0.418819
LYN	0.142514	13.306	3.68592	0.000279633	0.00458076	-0.424927
CECR1	0.075722	9.13501	3.68573	0.000279832	0.00458151	-0.425591
NSD1	0.0376348	7.85236	3.68398	0.000281665	0.00460806	-0.431692
HSPA1B	0.182023	9.42137	3.68388	0.000281762	0.00460806	-0.432015
TBK1	-0.140439	8.80899	-3.68252	0.000283192	0.00462891	-0.436745
THNSL1	-0.0505473	7.63698	-3.68182	0.000283934	0.00463851	-0.439191
KLRC3	-0.0745982	7.59802	-3.68124	0.000284544	0.00464555	-0.441197
LOC651612	0.174601	8.18769	3.68112	0.000284675	0.00464555	-0.441628
STK36	0.0704399	8.26925	3.67899	0.00028694	0.00467996	-0.449034
SLC16A3	0.168372	11.4369	3.67842	0.000287542	0.00468724	-0.450995
ST6GALNAC6	0.118366	8.83633	3.67807	0.000287924	0.0046909	-0.452235
HS.438905	0.0550869	7.83091	3.67743	0.000288606	0.00469946	-0.454447
PPP1R7	-0.0774023	8.80035	-3.67688	0.000289194	0.00470647	-0.456348
LOC645683	-0.144042	13.1668	-3.67648	0.000289621	0.00471087	-0.457729
STK39	-0.137696	8.52032	-3.67565	0.000290522	0.00472295	-0.46063
TM9SF1	0.0483528	8.02303	3.67513	0.000291086	0.00472955	-0.462441
CCNB1IP1	-0.0378783	7.80946	-3.67411	0.000292183	0.00474481	-0.465959
DHRS12	0.0635242	7.95669	3.67378	0.00029254	0.00474803	-0.467098
C8ORF32	-0.0470794	7.6507	-3.67295	0.000293452	0.00476025	-0.470006
AAK1	0.0520635	7.9818	3.67267	0.000293747	0.00476246	-0.470946
LOC201164	0.0545044	7.70689	3.67222	0.000294242	0.0047679	-0.472519
TTC25	-0.124363	7.88617	-3.67051	0.000296118	0.0047957	-0.478457
CTRC	0.0416882	7.71434	3.66857	0.000298253	0.00482734	-0.485169
LOC652481	-0.0763255	8.04813	-3.66844	0.000298394	0.00482734	-0.485611
IDH3G	0.0727346	8.73237	3.66742	0.000299533	0.00484315	-0.489172
LOC648099	-0.053233	7.66909	-3.6671	0.000299881	0.00484615	-0.490255
ZNF76	0.0587417	7.96702	3.6668	0.000300214	0.00484892	-0.491293
TXNDC9	-0.0629067	7.56498	-3.66555	0.000301611	0.00486887	-0.495632
GTF3C2	0.0760811	8.72863	3.665	0.000302225	0.00487368	-0.497529
LOC642299	0.0651334	8.03124	3.66499	0.000302235	0.00487368	-0.497561
PXMP4	0.0367367	7.75569	3.66469	0.000302579	0.00487661	-0.498624
NSL1	-0.0337576	8.01016	-3.66336	0.000304076	0.0048981	-0.503235
MFN2	0.165064	9.04269	3.66298	0.000304501	0.0049023	-0.504538
FAM53B	0.0766372	8.97514	3.66241	0.000305148	0.00490896	-0.506522
HIST3H2A	0.102387	7.97862	3.66232	0.000305242	0.00490896	-0.50681
WDR73	0.0954325	8.51088	3.66175	0.000305884	0.00491664	-0.508772
DLEC1	0.0215331	7.56501	3.6611	0.000306622	0.00492585	-0.511022
RXRB	0.0753699	8.46705	3.66076	0.000307015	0.0049291	-0.51222
GLMN	-0.0437743	7.60782	-3.66064	0.000307153	0.0049291	-0.512639
TTC27	-0.0724632	7.88233	-3.66037	0.000307453	0.00493127	-0.513551
CPNE1	0.0684183	8.63509	3.65997	0.00030791	0.00493596	-0.514939
PGD	0.175645	11.8541	3.65905	0.000308967	0.00495026	-0.51814
C4ORF34	-0.0845921	9.66759	-3.65864	0.000309437	0.00495512	-0.519558
EIF1AY	-0.227546	7.70418	-3.65833	0.000309789	0.00495811	-0.520621
UBXD6	-0.0290096	7.43885	-3.6567	0.000311658	0.00498536	-0.526238
P2RX1	0.170527	8.77369	3.65341	0.000315476	0.00504374	-0.537611
SPIRE1	-0.0582751	7.80397	-3.65229	0.000316784	0.00506195	-0.541474
BTG2	0.134991	10.3102	3.65075	0.000318594	0.00508815	-0.546793
BEX4	-0.0855431	7.99825	-3.64905	0.000320599	0.00511616	-0.552652
ARHGEF3	-0.181978	10.6207	-3.64892	0.000320751	0.00511616	-0.553095
C3ORF1	-0.0349599	7.52379	-3.64883	0.00032086	0.00511616	-0.553412
SELS	-0.0592343	8.4474	-3.64775	0.000322137	0.00513329	-0.557121
NKAP	-0.0261535	7.47025	-3.64764	0.000322277	0.00513329	-0.557528
MGC42105	-0.0282784	7.41995	-3.64707	0.00032295	0.00514127	-0.559474
ITGB3BP	-0.0461374	7.50636	-3.64513	0.000325271	0.00517547	-0.566162
NCBP1	-0.0680158	8.00054	-3.64456	0.000325952	0.00518152	-0.568115
C13ORF34	-0.0555637	7.67854	-3.64453	0.000325997	0.00518152	-0.568243
AKT1	0.0829289	9.93429	3.64395	0.000326694	0.00518984	-0.570236
HLA-F	0.131001	11.1366	3.64275	0.000328136	0.00520998	-0.574348
MTF1	0.142237	9.59442	3.64247	0.000328479	0.00521267	-0.575325
KIAA0141	0.0635018	8.58852	3.64224	0.000328757	0.00521432	-0.576115
MRPL15	-0.0980657	7.89304	-3.6419	0.000329178	0.00521823	-0.577308
RFNG	0.0497573	8.14914	3.64162	0.000329514	0.0052208	-0.578261
NOP5/NOP58	-0.0967807	7.78666	-3.64089	0.000330396	0.005232	-0.580756
MCM7	0.0469562	8.21792	3.6407	0.000330631	0.00523295	-0.58142
TBL3	0.0577259	7.72811	3.63935	0.000332279	0.00525626	-0.586061
POLR2B	-0.112638	8.52181	-3.63903	0.000332678	0.00525979	-0.587181
ARL6IP5	-0.250141	10.6448	-3.63864	0.000333147	0.00526443	-0.588498
FLJ10357	0.133702	8.30213	3.63795	0.000333997	0.00527507	-0.590875
HS.282467	0.0821484	7.88788	3.6378	0.000334187	0.00527529	-0.591406
C14ORF142	-0.0682017	7.64736	-3.63659	0.000335682	0.00529611	-0.595574
HCLS1	0.131749	13.1503	3.63397	0.000338927	0.00534447	-0.604551
MEA1	-0.0610245	8.24971	-3.6338	0.00033914	0.00534502	-0.605137
NUDT18	0.0912138	8.63916	3.6332	0.000339899	0.00535417	-0.607225
THAP1	-0.0398565	7.68012	-3.63166	0.000341826	0.0053817	-0.612502
ELMO2	0.0401837	8.23846	3.63128	0.0003423	0.00538633	-0.613795
LOC388272	-0.0399956	7.62284	-3.63105	0.000342587	0.00538801	-0.614576
CRBN	-0.168218	8.9641	-3.62912	0.000345031	0.00542359	-0.621209
ACAD9	0.0690118	8.58205	3.62884	0.000345396	0.00542648	-0.622196
F5	0.141377	8.55479	3.62811	0.000346323	0.0054382	-0.624698
LOC642233	-0.0654789	7.72141	-3.62678	0.000348019	0.00546196	-0.629255
RBMX2	-0.0420261	7.80829	-3.62623	0.000348724	0.00547016	-0.631145
DNHD1	0.0505233	7.74594	3.62598	0.000349045	0.00547234	-0.632004
RENBP	0.147997	9.69412	3.62438	0.000351097	0.00550161	-0.637471
VCL	0.128139	10.2316	3.62351	0.000352226	0.00551643	-0.640469
TAF5L	-0.0354575	7.43956	-3.62332	0.000352463	0.00551726	-0.641096
LOC401115	0.108625	10.5646	3.6223	0.00035379	0.00553514	-0.644602
SPHK2	0.0939689	9.08774	3.62203	0.000354136	0.00553764	-0.645513
LILRA5	0.168465	9.86518	3.6217	0.000354576	0.00553971	-0.646673
MBOAT5	0.0994138	8.46583	3.62165	0.000354638	0.00553971	-0.646835
TMED10	-0.133602	8.92787	-3.62113	0.000355309	0.00554731	-0.6486
HNRNPU	-0.0917877	8.98192	-3.62086	0.000355666	0.00554998	-0.649536
MGST3	-0.137838	9.93493	-3.62045	0.000356204	0.00555548	-0.650945
ZBP1	0.180045	10.0979	3.61826	0.000359082	0.00559746	-0.658454
DISC1	0.035601	7.65945	3.61782	0.000359649	0.00560282	-0.659926
HSPA6	0.172864	10.3801	3.61771	0.0003598	0.00560282	-0.660317
IGFBP2	0.0524171	7.60516	3.6147	0.000363796	0.00566209	-0.670619
GRK6	0.0957219	8.94858	3.61299	0.000366083	0.00569004	-0.676466
C9ORF78	-0.221058	11.1953	-3.61295	0.000366136	0.00569004	-0.6766
SNAPC3	-0.0376791	7.73406	-3.61293	0.000366161	0.00569004	-0.676665
DKFZP586I1420	0.0664398	8.534	3.61119	0.000368499	0.00572339	-0.682599
TPK1	-0.0584033	8.0667	-3.60992	0.000370222	0.00574577	-0.68695
CACNA1B	-0.0490237	7.77939	-3.60985	0.000370323	0.00574577	-0.687206
FAM156A	0.0500752	8.15171	3.60937	0.000370962	0.00575114	-0.688813
HRASLS3	-0.141291	8.47706	-3.60931	0.000371053	0.00575114	-0.689042
GCN5L2	0.085457	8.73409	3.60882	0.000371715	0.00575841	-0.690704
GPR137	0.134887	9.57212	3.60428	0.000377946	0.00585191	-0.706206
C14ORF145	-0.0331986	7.47079	-3.60371	0.000378728	0.00586099	-0.708134
SAAL1	-0.0680593	8.26029	-3.60281	0.000379981	0.00587661	-0.711213
COX4I1	-0.101329	12.8429	-3.6027	0.00038013	0.00587661	-0.711578
CLDN9	0.056091	7.84954	3.60248	0.000380443	0.00587841	-0.712346
POLE3	-0.109243	10.3745	-3.60039	0.000383361	0.00592045	-0.719471
RG9MTD1	-0.0260834	7.49727	-3.59765	0.000387218	0.00597124	-0.728803
BAT1	0.0394049	8.74009	3.59763	0.000387237	0.00597124	-0.72885
PRPF3	0.0998227	9.74166	3.59763	0.000387248	0.00597124	-0.728876
TCEAL1	-0.0203879	7.51167	-3.59643	0.000388942	0.00599428	-0.732945
ECHDC1	-0.0407964	7.53449	-3.5962	0.000389263	0.00599613	-0.733714
RPL32P3	0.0377527	7.67508	3.59579	0.000389849	0.00599962	-0.735116
LOC644846	-0.0570553	7.6342	-3.59563	0.000390076	0.00599962	-0.735658
TRAPPC5	0.167097	9.86701	3.59562	0.000390091	0.00599962	-0.735694
LOC388275	-0.128699	8.62149	-3.59344	0.000393216	0.00604282	-0.743131
SLC11A2	-0.0718623	8.21484	-3.59338	0.000393303	0.00604282	-0.743339
PDLIM2	0.0231888	7.49767	3.59252	0.000394537	0.00605867	-0.746258
FGR	0.0790722	10.6362	3.5916	0.000395855	0.00607579	-0.749366
RASSF7	0.118545	9.29265	3.59084	0.000396963	0.00608967	-0.751971
HLA-A	0.10528	13.7325	3.5893	0.000399193	0.00611856	-0.757193
RPS13	-0.180575	11.9732	-3.58926	0.000399254	0.00611856	-0.757336
KLHL12	-0.0646159	8.66005	-3.58894	0.000399723	0.00612261	-0.75843
LRPAP1	0.0663586	8.09413	3.58555	0.000404683	0.00619541	-0.769923
ATP6V0E1	-0.0993348	11.6947	-3.5853	0.00040506	0.00619577	-0.770791
KLHDC3	0.091497	9.87418	3.58526	0.00040512	0.00619577	-0.770929
SCRIB	0.0327119	7.79674	3.58507	0.00040539	0.00619674	-0.77155
ZNF672	0.100537	9.04119	3.58223	0.000409602	0.00625792	-0.781182
SEPN1	0.0794709	8.45826	3.58054	0.000412137	0.00629064	-0.786931
HS.129547	0.0285041	7.4932	3.58052	0.000412163	0.00629064	-0.786991
STAMBPL1	-0.122647	8.36861	-3.58013	0.000412752	0.00629642	-0.788321
SIRT6	0.0323781	7.59894	3.5797	0.000413396	0.00630303	-0.789774
LY96	-0.334795	9.22466	-3.57798	0.000415996	0.00633944	-0.795614
LOC729148	-0.175834	8.6908	-3.57683	0.000417734	0.00636268	-0.799498
USP11	0.0876927	8.17282	3.57593	0.000419111	0.00638041	-0.802564
ICOS	-0.106846	8.10207	-3.57533	0.000420017	0.00639095	-0.804575
HS.571404	0.0528737	7.7949	3.57458	0.000421171	0.00640527	-0.807133
C20ORF29	0.0787215	8.08538	3.5741	0.000421896	0.00641303	-0.808734
IQWD1	-0.0769168	8.32533	-3.57264	0.00042414	0.00644388	-0.813677
TBC1D2B	0.0851334	9.57043	3.57231	0.000424653	0.0064484	-0.814802
KIAA0922	0.0946003	9.11791	3.57204	0.000425063	0.00645134	-0.8157
TAF1B	-0.0479681	7.70535	-3.57159	0.000425764	0.00645872	-0.817237
C7ORF36	-0.0364408	7.50354	-3.57038	0.000427646	0.00648398	-0.821345
HLA-H	0.23905	11.697	3.5701	0.000428066	0.00648411	-0.822259
TRIM28	0.112779	9.09724	3.57009	0.000428088	0.00648411	-0.822305
KLHL22	0.101216	9.41642	3.56966	0.000428758	0.00649098	-0.823763
ZNF22	-0.146493	8.4352	-3.56909	0.000429653	0.00650124	-0.825704
ADSL	-0.112278	9.89561	-3.56825	0.000430954	0.00651764	-0.828522
LOC645385	-0.175691	10.1432	-3.5678	0.000431669	0.00652218	-0.830066
MCTP2	0.134796	8.38936	3.56778	0.00043169	0.00652218	-0.83011
CALCOCO1	0.0922447	8.56803	3.56569	0.000434984	0.00656862	-0.837189
SMG5	0.103496	8.4601	3.56404	0.000437587	0.0066046	-0.842746
LOC642342	0.141264	7.93785	3.56286	0.000439471	0.00662971	-0.846748
NUDT9	-0.0288871	7.73791	-3.5621	0.000440676	0.00664454	-0.849298
RASA2	0.0810109	8.10375	3.56184	0.000441092	0.00664746	-0.850177
COL18A1	0.0513462	7.70974	3.56107	0.000442328	0.00665983	-0.852781
DUSP18	0.127021	9.88913	3.56105	0.000442358	0.00665983	-0.852844
PIGG	0.0557388	7.86142	3.56024	0.000443658	0.00667605	-0.855578
RCAN1	-0.0376923	7.72158	-3.55834	0.000446718	0.00671855	-0.861978
HS.559151	0.0826312	7.89915	3.55821	0.000446931	0.00671855	-0.862421
CCDC14	-0.139124	8.28789	-3.55751	0.000448066	0.00673223	-0.864783
MAPKAPK5	-0.0425178	7.71936	-3.55707	0.000448782	0.00673876	-0.866269
OPA3	0.0230154	7.61532	3.55696	0.00044895	0.00673876	-0.866618
FYTTD1	-0.038172	7.73789	-3.55648	0.000449747	0.00674733	-0.868269
PANK1	-0.0169159	7.47609	-3.55631	0.000450023	0.00674809	-0.868839
ATG4A	-0.032584	7.61993	-3.55588	0.000450717	0.00675511	-0.870275
HERC1	0.0955606	9.35659	3.55492	0.000452289	0.00677529	-0.873517
[truncated: 3,984 more rows]
