# Supplementary material for: Systematic analysis of cuproptosis-related genes in immunological characterization and predictive drugs in Alzheimer’s disease
Source: Front Aging Neurosci. 2023 Oct 18;15:1204530. doi: 10.3389/fnagi.2023.1204530 (PMC10618683; doi:10.3389/fnagi.2023.1204530)
Supplement: Supplementary file 5 [file Table_5.XLSX]

## Sheet: pvalsig<0.05
gene	cell	corsig	pvalsig
DLAT	Activated.B.cell	0.44602	1.88421e-08
DLD	Activated.B.cell	0.448254	1.56865e-08
GLS	Activated.B.cell	0.513544	3.96474e-11
LIAS	Activated.B.cell	0.348908	1.70033e-05
LIPT1	Activated.B.cell	0.274138	0.000847948
MTF1	Activated.B.cell	-0.39979	6.29957e-07
PDHA1	Activated.B.cell	0.240342	0.00359291
PDHB	Activated.B.cell	0.324473	6.84425e-05
SLC31A1	Activated.B.cell	-0.391033	1.15642e-06
DLAT	Activated.CD4.T.cell	0.49936	1.62124e-10
DLD	Activated.CD4.T.cell	0.391468	1.12248e-06
FDX1	Activated.CD4.T.cell	0.253004	0.0021383
GLS	Activated.CD4.T.cell	0.224073	0.00674088
LIAS	Activated.CD4.T.cell	0.248332	0.00259737
LIPT1	Activated.CD4.T.cell	0.625584	4.02426e-17
MTF1	Activated.CD4.T.cell	-0.60009	1.50229e-15
PDHA1	Activated.CD4.T.cell	0.184945	0.025947
PDHB	Activated.CD4.T.cell	0.56028	2.34342e-13
SLC31A1	Activated.CD4.T.cell	-0.372086	4.05992e-06
DLAT	Activated.CD8.T.cell	0.589888	5.85482e-15
DLD	Activated.CD8.T.cell	0.514075	3.75637e-11
FDX1	Activated.CD8.T.cell	0.330164	5.00024e-05
GLS	Activated.CD8.T.cell	0.344563	2.19687e-05
LIAS	Activated.CD8.T.cell	0.398038	7.12366e-07
LIPT1	Activated.CD8.T.cell	0.670802	2.69547e-20
MTF1	Activated.CD8.T.cell	-0.641524	3.51689e-18
PDHA1	Activated.CD8.T.cell	0.232922	0.00481187
PDHB	Activated.CD8.T.cell	0.458756	6.5119e-09
SLC31A1	Activated.CD8.T.cell	-0.355254	1.16148e-05
PDHB	Activated.dendritic.cell	-0.30014	0.000244626
CDKN2A	CD56bright.natural.killer.cell	0.192965	0.020051
PDHA1	CD56bright.natural.killer.cell	0.177938	0.0322553
CDKN2A	CD56dim.natural.killer.cell	0.176281	0.0339241
DLAT	CD56dim.natural.killer.cell	-0.233827	0.0046456
DLD	CD56dim.natural.killer.cell	-0.217384	0.00862718
LIPT1	CD56dim.natural.killer.cell	-0.321889	7.87676e-05
PDHA1	CD56dim.natural.killer.cell	0.19847	0.016708
PDHB	Eosinophil	-0.26854	0.00109133
ATP7B	Gamma.delta.T.cell	-0.173827	0.0365291
DLAT	Gamma.delta.T.cell	0.3609	8.21779e-06
DLD	Gamma.delta.T.cell	0.478244	1.17501e-09
FDX1	Gamma.delta.T.cell	0.2873	0.000458724
LIAS	Gamma.delta.T.cell	0.262282	0.00143789
LIPT1	Gamma.delta.T.cell	0.344932	2.14989e-05
MTF1	Gamma.delta.T.cell	-0.371114	4.32104e-06
PDHB	Gamma.delta.T.cell	0.262573	0.00141977
SLC31A1	Gamma.delta.T.cell	-0.171092	0.0396299
ATP7B	Immature.B.cell	-0.177429	0.0327602
DLAT	Immature.B.cell	0.236539	0.00417779
DLD	Immature.B.cell	0.201429	0.0151199
GLS	Immature.B.cell	0.348169	1.77647e-05
LIAS	Immature.B.cell	0.179777	0.0304857
PDHA1	Immature.B.cell	0.216298	0.00897397
SLC31A1	Immature.B.cell	-0.249646	0.00246004
DLAT	Immature.dendritic.cell	0.434104	4.89833e-08
DLD	Immature.dendritic.cell	0.376179	3.11574e-06
FDX1	Immature.dendritic.cell	0.220627	0.00766106
LIAS	Immature.dendritic.cell	0.285783	0.000493126
LIPT1	Immature.dendritic.cell	0.363985	6.78329e-06
MTF1	Immature.dendritic.cell	-0.369042	4.9315e-06
PDHA1	Immature.dendritic.cell	0.236843	0.00412809
PDHB	Immature.dendritic.cell	0.233882	0.00463568
SLC31A1	Immature.dendritic.cell	-0.17513	0.0351264
PDHB	Macrophage	-0.252109	0.00222009
LIAS	Mast.cell	-0.220116	0.00780665
DLAT	MDSC	-0.187103	0.02423
LIAS	MDSC	-0.245325	0.00293832
LIPT1	MDSC	-0.285715	0.000494736
PDHB	MDSC	-0.184428	0.0263734
DLAT	Monocyte	-0.35536	1.15403e-05
DLD	Monocyte	-0.290099	0.000400967
GLS	Monocyte	-0.251546	0.00227297
LIAS	Monocyte	-0.298479	0.000265799
LIPT1	Monocyte	-0.456942	7.59607e-09
MTF1	Monocyte	0.463109	4.48347e-09
PDHB	Monocyte	-0.420288	1.41767e-07
SLC31A1	Monocyte	0.305325	0.000188196
DLAT	Natural.killer.T.cell	0.230931	0.00519664
DLD	Natural.killer.T.cell	0.255796	0.00190046
GLS	Natural.killer.T.cell	0.269893	0.00102725
LIAS	Natural.killer.T.cell	0.293407	0.000341409
PDHA1	Natural.killer.T.cell	0.227241	0.00598286
SLC31A1	Natural.killer.T.cell	-0.192672	0.020244
MTF1	Neutrophil	0.211881	0.0105149
PDHB	Neutrophil	-0.447548	1.66251e-08
DLAT	Plasmacytoid.dendritic.cell	0.205425	0.013185
DLD	Plasmacytoid.dendritic.cell	0.371571	4.19626e-06
GLS	Plasmacytoid.dendritic.cell	0.270701	0.000990657
LIAS	Plasmacytoid.dendritic.cell	0.214297	0.00964553
PDHA1	Plasmacytoid.dendritic.cell	0.24051	0.00356887
PDHB	Plasmacytoid.dendritic.cell	-0.223102	0.00698969
DLAT	Regulatory.T.cell	0.252634	0.00217178
DLD	Regulatory.T.cell	0.214766	0.00948445
FDX1	Regulatory.T.cell	0.165895	0.0461314
MTF1	Regulatory.T.cell	-0.230898	0.00520312
PDHB	Regulatory.T.cell	0.180272	0.0300231
GLS	T.follicular.helper.cell	0.214115	0.00970872
PDHA1	T.follicular.helper.cell	0.232353	0.00491911
DLAT	Type.1.T.helper.cell	0.54639	1.17044e-12
DLD	Type.1.T.helper.cell	0.421221	1.32139e-07
GLS	Type.1.T.helper.cell	0.400428	6.02307e-07
LIAS	Type.1.T.helper.cell	0.378429	2.68986e-06
LIPT1	Type.1.T.helper.cell	0.401772	5.47721e-07
MTF1	Type.1.T.helper.cell	-0.418365	1.63745e-07
PDHA1	Type.1.T.helper.cell	0.360605	8.36903e-06
PDHB	Type.1.T.helper.cell	0.235751	0.00430907
SLC31A1	Type.1.T.helper.cell	-0.409126	3.23317e-07
LIPT1	Type.17.T.helper.cell	0.323292	7.29965e-05
CDKN2A	Type.2.T.helper.cell	0.183888	0.0268246
DLAT	Type.2.T.helper.cell	0.28092	0.000620161
DLD	Type.2.T.helper.cell	0.232407	0.00490888
FDX1	Type.2.T.helper.cell	0.17167	0.0389573
LIAS	Type.2.T.helper.cell	0.180551	0.029765
LIPT1	Type.2.T.helper.cell	0.270931	0.000980465
MTF1	Type.2.T.helper.cell	-0.370249	4.56643e-06
PDHA1	Type.2.T.helper.cell	0.259057	0.00165323
PDHB	Type.2.T.helper.cell	0.389154	1.3144e-06
