# Supplementary material for: Systematic analysis of cuproptosis-related genes in immunological characterization and predictive drugs in Alzheimer’s disease
Source: Front Aging Neurosci. 2023 Oct 18;15:1204530. doi: 10.3389/fnagi.2023.1204530 (PMC10618683; doi:10.3389/fnagi.2023.1204530)
Supplement: Supplementary file 6 [file Table_6.XLSX]

## Sheet: 实验组
GSM1539186	1
GSM1539187	1
GSM1539188	2
GSM1539189	1
GSM1539190	1
GSM1539191	1
GSM1539192	1
GSM1539193	1
GSM1539194	2
GSM1539195	2
GSM1539196	1
GSM1539197	2
GSM1539198	2
GSM1539199	2
GSM1539200	2
GSM1539201	1
GSM1539202	1
GSM1539203	1
GSM1539204	2
GSM1539205	2
GSM1539206	2
GSM1539207	1
GSM1539208	1
GSM1539209	2
GSM1539210	1
GSM1539211	2
GSM1539212	2
GSM1539213	2
GSM1539214	2
GSM1539215	2
GSM1539216	2
GSM1539217	1
GSM1539218	2
GSM1539219	2
GSM1539220	1
GSM1539221	1
GSM1539222	2
GSM1539223	2
GSM1539224	1
GSM1539225	1
GSM1539226	2
GSM1539227	2
GSM1539228	1
GSM1539229	1
GSM1539230	2
GSM1539231	1
GSM1539232	1
GSM1539233	2
GSM1539234	2
GSM1539235	1
GSM1539236	2
GSM1539237	1
GSM1539238	1
GSM1539239	1
GSM1539240	1
GSM1539241	1
GSM1539242	1
GSM1539243	1
GSM1539244	1
GSM1539245	2
GSM1539246	2
GSM1539247	2
GSM1539248	2
GSM1539249	2
GSM1539250	1
GSM1539251	1
GSM1539252	2
GSM1539253	2
GSM1539254	2
GSM1539255	2
GSM1539256	2
GSM1539257	1
GSM1539258	2
GSM1539259	2
GSM1539260	2
GSM1539261	2
GSM1539262	2
GSM1539263	1
GSM1539264	1
GSM1539265	2
GSM1539266	2
GSM1539267	2
GSM1539268	2
GSM1539269	1
GSM1539270	1
GSM1539271	1
GSM1539272	1
GSM1539273	1
GSM1539274	2
GSM1539275	1
GSM1539276	1
GSM1539277	2
GSM1539278	1
GSM1539279	1
GSM1539280	1
GSM1539281	2
GSM1539282	2
GSM1539283	2
GSM1539284	1
GSM1539285	2
GSM1539286	1
GSM1539287	2
GSM1539288	1
GSM1539289	2
GSM1539290	2
GSM1539291	1
GSM1539292	1
GSM1539293	1
GSM1539294	2
GSM1539295	1
GSM1539296	2
GSM1539297	1
GSM1539298	1
GSM1539299	1
GSM1539300	2
GSM1539301	2
GSM1539302	2
GSM1539303	2
GSM1539304	2
GSM1539305	1
GSM1539306	1
GSM1539307	2
GSM1539308	2
GSM1539309	2
GSM1539310	2
GSM1539311	2
GSM1539312	2
GSM1539313	1
GSM1539314	2
GSM1539315	2
GSM1539316	2
GSM1539317	1
GSM1539318	1
GSM1539319	1
GSM1539320	1
GSM1539321	1
GSM1539322	2
GSM1539323	1
GSM1539324	2
GSM1539325	2
GSM1539326	2
GSM1539327	2
GSM1539328	1
GSM1539329	1
GSM1539330	1

## Sheet: 验证组
GSM1539511	1
GSM1539512	2
GSM1539513	1
GSM1539514	1
GSM1539515	1
GSM1539516	2
GSM1539517	2
GSM1539518	1
GSM1539519	1
GSM1539520	1
GSM1539521	2
GSM1539522	2
GSM1539523	1
GSM1539524	1
GSM1539525	1
GSM1539526	2
GSM1539527	2
GSM1539528	1
GSM1539529	2
GSM1539530	1
GSM1539531	1
GSM1539532	2
GSM1539533	2
GSM1539534	2
GSM1539535	2
GSM1539536	1
GSM1539537	2
GSM1539538	2
GSM1539539	1
GSM1539540	1
GSM1539541	1
GSM1539542	2
GSM1539543	1
GSM1539544	2
GSM1539545	1
GSM1539546	1
GSM1539547	2
GSM1539548	1
GSM1539549	2
GSM1539550	1
GSM1539554	2
GSM1539560	2
GSM1539562	1
GSM1539563	1
GSM1539570	2
GSM1539571	1
GSM1539575	2
GSM1539576	1
GSM1539577	2
GSM1539579	1
GSM1539581	2
GSM1539582	2
GSM1539583	2
GSM1539586	1
GSM1539587	1
GSM1539589	1
GSM1539593	1
GSM1539599	1
GSM1539604	2
GSM1539606	1
GSM1539613	2
GSM1539616	1
GSM1539619	1
GSM1539623	2
GSM1539624	1
GSM1539626	1
GSM1539627	1
GSM1539629	2
GSM1539630	1
GSM1539632	2
GSM1539634	1
GSM1539637	2
GSM1539641	2
GSM1539643	1
GSM1539644	2
GSM1539646	1
GSM1539647	2
GSM1539648	2
GSM1539650	2
GSM1539656	1
GSM1539661	2
GSM1539662	2
GSM1539663	1
GSM1539665	1
GSM1539666	2
GSM1539673	1
GSM1539674	2
GSM1539675	2
GSM1539676	2
GSM1539678	2
GSM1539687	1
GSM1539689	1
GSM1539691	2
GSM1539692	2
GSM1539693	1
GSM1539697	1
GSM1539698	2
GSM1539701	1
GSM1539703	1
GSM1539705	2
GSM1539713	2
GSM1539717	1
GSM1539718	1
GSM1539719	1
GSM1539720	1
GSM1539721	1
GSM1539722	2
GSM1539723	2
GSM1539727	1
GSM1539728	2
GSM1539729	2
GSM1539732	1
GSM1539733	1
GSM1539736	2
GSM1539737	2
GSM1539739	1
GSM1539742	2
GSM1539743	2
GSM1539746	2
GSM1539747	1
GSM1539748	1
GSM1539749	1
GSM1539751	2
GSM1539752	2
GSM1539763	1
GSM1539765	1
GSM1539766	2
GSM1539767	1
GSM1539768	2
GSM1539769	2
GSM1539773	2
GSM1539777	1
GSM1539778	2
GSM1539780	2
GSM1539783	1
GSM1539785	1
GSM1539787	1
GSM1539788	2
GSM1539794	1
