# Supplementary material for: Systematic analysis of cuproptosis-related genes in immunological characterization and predictive drugs in Alzheimer’s disease
Source: Front Aging Neurosci. 2023 Oct 18;15:1204530. doi: 10.3389/fnagi.2023.1204530 (PMC10618683; doi:10.3389/fnagi.2023.1204530)
Supplement: Supplementary file 7 [file Table_7.XLSX]

## Sheet: Upregulated in ClusterA
NAME	GS<br> follow link to MSigDB	GS DETAILS	SIZE	ES	NES	NOM p-val	FDR q-val	FWER p-val	RANK AT MAX	LEADING EDGE
HALLMARK_HYPOXIA	HALLMARK_HYPOXIA	Details ...	178	0.42927	1.20744	0.128514	0.310728	0.2	2960	tags=26%, list=10%, signal=29%
WINTER_HYPOXIA_UP	WINTER_HYPOXIA_UP	Details ...	74	0.410297	1.08506	0.306554	0.321839	0.393	2531	tags=23%, list=8%, signal=25%

## Sheet: Upregulated in ClusterB
NAME	GS<br> follow link to MSigDB	GS DETAILS	SIZE	ES	NES	NOM p-val	FDR q-val	FWER p-val	RANK AT MAX	LEADING EDGE
WINTER_HYPOXIA_DN	WINTER_HYPOXIA_DN	Details ...	42	-0.668108	-1.4618	0.0116732	0.00915546	0.013	2278	tags=43%, list=8%, signal=46%
