# Supplementary material for: Systematic analysis of cuproptosis-related genes in immunological characterization and predictive drugs in Alzheimer’s disease
Source: Front Aging Neurosci. 2023 Oct 18;15:1204530. doi: 10.3389/fnagi.2023.1204530 (PMC10618683; doi:10.3389/fnagi.2023.1204530)
Supplement: Supplementary file 8 [file Table_8.XLSX]

## Sheet: P<0.05
	logFC	AveExpr	t	P.Value	adj.P.Val	B					注：共有差异基因10979个，4955上调，6024下调
MTF1	-0.429595	9.65382	-12.2255	4.46e-24	1.34e-19	44.0697
C19ORF2	0.370707	8.767	11.4817	4.06e-22	6.09e-18	39.6531
FMNL1	-0.378511	8.42638	-11.1735	2.63e-21	2.63e-17	37.8243
PDLIM7	-0.312645	8.40874	-11.012	6.99e-21	4.97e-17	36.8672
BUB3	0.294619	8.71904	10.9837	8.3e-21	4.97e-17	36.6996
YWHAQ	0.51926	11.0645	10.9254	1.18e-20	5.89e-17	36.3543
THOC5	-0.37632	9.20267	-10.8167	2.28e-20	9.74e-17	35.711
ETS1	0.690995	10.7926	10.7803	2.84e-20	1.06e-16	35.4954
MAPK3	-0.465151	10.096	-10.6701	5.52e-20	1.58e-16	34.8444
LOC124512	0.162268	8.13906	10.6682	5.58e-20	1.58e-16	34.8334
NLRX1	-0.275389	8.47364	-10.6619	5.8e-20	1.58e-16	34.7959
ITK	0.599972	10.3088	10.6371	6.73e-20	1.68e-16	34.6497
MTX1	-0.335776	9.01638	-10.576	9.72e-20	2.24e-16	34.289
TLE3	-0.445141	8.54145	-10.5373	1.23e-19	2.63e-16	34.0601
PLEKHA1	0.388561	9.08318	10.5059	1.48e-19	2.86e-16	33.8751
SLC15A3	-0.453782	10.704	-10.4979	1.56e-19	2.86e-16	33.828
UBTD1	-0.389905	8.57405	-10.4907	1.63e-19	2.86e-16	33.7856
IL17RA	-0.515746	9.93849	-10.4086	2.67e-19	4.3e-16	33.3015
NOL11	0.341642	8.4226	10.4022	2.77e-19	4.3e-16	33.2641
TRIM21	-0.406274	9.8828	-10.3961	2.87e-19	4.3e-16	33.2282
CLEC2D	0.264807	8.85671	10.3461	3.88e-19	5.52e-16	32.9336
ATG7	-0.360265	9.14123	-10.3387	4.06e-19	5.52e-16	32.8901
HNRPDL	0.294761	8.3846	10.3297	4.28e-19	5.58e-16	32.837
MAP3K11	-0.403262	9.49591	-10.3136	4.72e-19	5.88e-16	32.7427
NADK	-0.511775	10.0596	-10.3024	5.04e-19	6.04e-16	32.6767
SFRS2	0.430557	10.8266	10.2903	5.43e-19	6.25e-16	32.6054
ATM	0.359952	8.85514	10.2216	8.19e-19	9.09e-16	32.2016
METAP1	0.277939	9.21882	10.2155	8.5e-19	9.09e-16	32.1654
GSK3B	-0.33132	9.36965	-10.1628	1.17e-18	1.2e-15	31.8562
GMIP	-0.397707	9.34563	-10.1329	1.4e-18	1.39e-15	31.6804
SH3BP5L	-0.347285	9.06618	-10.1088	1.61e-18	1.56e-15	31.5396
OGFR	-0.33024	9.88492	-10.099	1.71e-18	1.6e-15	31.482
ACTN1	-0.623924	11.8622	-10.0908	1.8e-18	1.62e-15	31.4335
DYSF	-0.77565	11.6543	-10.0863	1.84e-18	1.62e-15	31.4075
LANCL1	0.357789	8.41933	10.0719	2.01e-18	1.72e-15	31.3228
DHX15	0.410989	9.39695	9.99993	3.09e-18	2.48e-15	30.9013
EXTL3	-0.421266	9.17197	-9.99865	3.12e-18	2.48e-15	30.8938
SNRPA1	0.342172	9.53878	9.9968	3.15e-18	2.48e-15	30.883
PYCARD	-0.273658	10.2468	-9.99278	3.23e-18	2.48e-15	30.8594
SEMA4A	-0.619507	10.2123	-9.9515	4.13e-18	3.09e-15	30.6179
WWC3	-0.360791	9.00273	-9.88945	5.98e-18	4.33e-15	30.255
DTX2	-0.178746	8.50084	-9.88686	6.07e-18	4.33e-15	30.2399
RARA	-0.128717	8.50532	-9.86417	6.96e-18	4.84e-15	30.1073
ACTL6A	0.22626	8.38122	9.84009	8.03e-18	5.46e-15	29.9667
APOB48R	-0.338376	8.46833	-9.79753	1.03e-17	6.89e-15	29.7183
PPP1CC	0.494793	10.2773	9.78703	1.1e-17	7.17e-15	29.6571
FLJ42957	-0.443147	8.57814	-9.75035	1.37e-17	8.73e-15	29.4432
ABCE1	0.318054	8.02348	9.72821	1.56e-17	9.75e-15	29.3142
NR1H2	-0.317276	9.25739	-9.71686	1.67e-17	1.02e-14	29.2481
MKL1	-0.328082	8.98837	-9.70611	1.78e-17	1.07e-14	29.1855
ARID3A	-0.480238	10.5268	-9.7002	1.85e-17	1.08e-14	29.1511
SLC16A5	-0.298558	8.72021	-9.68563	2.01e-17	1.16e-14	29.0663
RPL10A	0.499389	11.4356	9.6783	2.1e-17	1.19e-14	29.0236
LOC653158	-0.530584	9.59233	-9.67181	2.19e-17	1.21e-14	28.9859
TMUB2	-0.223358	8.66385	-9.62268	2.93e-17	1.59e-14	28.7001
SORT1	-0.383223	8.89535	-9.61399	3.08e-17	1.65e-14	28.6496
HSPA8	0.450464	11.4031	9.60709	3.21e-17	1.67e-14	28.6095
UBN1	-0.280699	9.45525	-9.60543	3.24e-17	1.67e-14	28.5998
MVP	-0.301616	9.79367	-9.57476	3.89e-17	1.97e-14	28.4217
ABCD1	-0.277586	8.07477	-9.57219	3.95e-17	1.97e-14	28.4068
ARHGEF3	0.50246	10.5447	9.56246	4.18e-17	2.05e-14	28.3503
CCDC14	0.402805	8.22978	9.55665	4.33e-17	2.09e-14	28.3166
RPUSD4	0.301339	9.28941	9.55206	4.45e-17	2.12e-14	28.2899
RNF31	-0.336119	9.16709	-9.52107	5.35e-17	2.5e-14	28.1102
EIF4A2	0.638631	11.3406	9.50832	5.77e-17	2.66e-14	28.0362
RENBP	-0.409157	9.75594	-9.46653	7.39e-17	3.35e-14	27.794
RRAGC	-0.262113	9.42829	-9.45973	7.69e-17	3.44e-14	27.7546
DIMT1L	0.249765	8.47169	9.45636	7.84e-17	3.45e-14	27.7351
GBA	-0.370399	9.29014	-9.43355	8.98e-17	3.9e-14	27.6031
C1ORF19	0.309526	8.16756	9.40905	1.04e-16	4.44e-14	27.4613
EDG1	0.407786	8.80902	9.38473	1.2e-16	5.05e-14	27.3207
STXBP2	-0.422664	11.1891	-9.37315	1.28e-16	5.33e-14	27.2537
ABHD2	-0.13224	7.85031	-9.37067	1.3e-16	5.34e-14	27.2394
CLDND1	0.430959	9.01091	9.36569	1.34e-16	5.42e-14	27.2106
MIDN	-0.445073	10.3661	-9.36197	1.37e-16	5.44e-14	27.1891
OGT	0.332228	9.27221	9.36075	1.38e-16	5.44e-14	27.1821
CCDC109B	0.450933	10.086	9.33712	1.59e-16	6.17e-14	27.0456
MAP3K3	-0.180655	8.20967	-9.32581	1.7e-16	6.44e-14	26.9803
NAE1	0.173364	7.88806	9.32546	1.7e-16	6.44e-14	26.9783
CHCHD7	0.149375	7.97404	9.32178	1.74e-16	6.5e-14	26.957
KIAA0513	-0.412159	9.83073	-9.30428	1.93e-16	7.11e-14	26.8561
BMI1	0.485458	8.58075	9.3025	1.95e-16	7.11e-14	26.8458
SLC19A1	-0.387453	8.66308	-9.28854	2.11e-16	7.62e-14	26.7653
ST3GAL2	-0.228533	8.18913	-9.28332	2.18e-16	7.77e-14	26.7351
KIAA0319L	-0.229454	8.42208	-9.28136	2.2e-16	7.77e-14	26.7239
NSMCE4A	0.375269	8.8456	9.26897	2.37e-16	8.26e-14	26.6524
BCL3	-0.509468	9.86569	-9.26378	2.44e-16	8.4e-14	26.6225
LOC203547	0.287754	9.1412	9.26203	2.47e-16	8.4e-14	26.6124
CBARA1	-0.268511	8.66783	-9.24751	2.69e-16	8.82e-14	26.5288
ZNF831	0.179877	7.99101	9.24633	2.71e-16	8.82e-14	26.5219
G6PD	-0.324337	9.50726	-9.24557	2.72e-16	8.82e-14	26.5176
SLC9A1	-0.40576	9.69449	-9.24485	2.73e-16	8.82e-14	26.5135
RPS6	0.509668	12.0828	9.24455	2.74e-16	8.82e-14	26.5117
RPL15	0.567735	11.4237	9.2343	2.91e-16	9.26e-14	26.4527
LOC441124	-0.359907	8.65632	-9.23128	2.96e-16	9.33e-14	26.4353
RNF24	-0.637528	11.246	-9.2116	3.32e-16	1.04e-13	26.322
HSPD1	0.188088	8.48047	9.20633	3.43e-16	1.06e-13	26.2917
DNAJC5	-0.284739	8.67004	-9.19098	3.75e-16	1.14e-13	26.2034
NUP88	0.334147	8.82397	9.19034	3.77e-16	1.14e-13	26.1997
WWP1	0.204411	8.02767	9.18306	3.93e-16	1.17e-13	26.1578
UBE2N	0.392009	8.84382	9.18153	3.97e-16	1.17e-13	26.149
SFRS6	0.481941	10.7472	9.18057	3.99e-16	1.17e-13	26.1435
RPL5	0.738072	10.5748	9.14283	4.98e-16	1.45e-13	25.9266
TNFAIP2	-0.371977	8.91559	-9.1413	5.02e-16	1.45e-13	25.9178
TREML2	-0.391373	8.75224	-9.13861	5.1e-16	1.46e-13	25.9023
STX10	-0.377133	10.8165	-9.13012	5.36e-16	1.52e-13	25.8536
GOLGA8B	0.661013	9.75812	9.12007	5.69e-16	1.59e-13	25.7959
JMJD3	-0.374898	8.35474	-9.10263	6.3e-16	1.75e-13	25.6958
HDDC2	0.365731	8.89475	9.09073	6.76e-16	1.86e-13	25.6275
EPRS	0.298962	9.49493	9.08703	6.9e-16	1.88e-13	25.6064
NOL7	0.243979	10.5382	9.07618	7.36e-16	1.99e-13	25.5441
DHX34	-0.217646	8.24498	-9.07315	7.49e-16	2e-13	25.5268
HADH	0.230308	8.61958	9.06783	7.73e-16	2.05e-13	25.4962
SSH1	-0.32329	8.37339	-9.0619	8e-16	2.1e-13	25.4623
PCID2	0.377711	9.64511	9.0581	8.18e-16	2.13e-13	25.4405
GNB2	-0.294064	8.76008	-9.05616	8.27e-16	2.14e-13	25.4294
KIAA1641	0.243056	8.1672	9.04772	8.69e-16	2.22e-13	25.381
C21ORF66	0.140618	7.77069	9.04047	9.07e-16	2.3e-13	25.3395
HSPH1	0.406234	8.51618	9.03392	9.42e-16	2.37e-13	25.302
STRN4	-0.160378	8.08612	-9.00892	1.09e-15	2.72e-13	25.1589
XPO4	0.15459	8.19364	8.99013	1.22e-15	3.01e-13	25.0514
ARSA	-0.256637	8.27947	-8.96674	1.4e-15	3.43e-13	24.9177
LOC255783	-0.377773	9.29927	-8.96074	1.45e-15	3.52e-13	24.8834
LOC648210	0.469844	9.6893	8.95165	1.52e-15	3.68e-13	24.8315
C20ORF30	0.350649	10.1161	8.94979	1.54e-15	3.69e-13	24.8208
TC2N	0.252579	7.71016	8.93914	1.64e-15	3.9e-13	24.76
NAP1L1	0.226126	8.22155	8.93013	1.73e-15	4.08e-13	24.7086
API5	0.357329	8.91733	8.92562	1.77e-15	4.15e-13	24.6828
SHKBP1	-0.526654	9.63312	-8.91083	1.93e-15	4.47e-13	24.5985
GFM1	0.214351	8.01345	8.91032	1.94e-15	4.47e-13	24.5956
SOLH	-0.39127	8.79669	-8.90882	1.96e-15	4.47e-13	24.587
MATR3	0.23209	7.97655	8.90166	2.04e-15	4.62e-13	24.5462
TTC3	0.183189	8.69393	8.90055	2.05e-15	4.62e-13	24.5398
RDH14	0.292416	8.26216	8.8805	2.31e-15	5.14e-13	24.4255
ATP6V0D1	-0.438136	11.0498	-8.87966	2.32e-15	5.14e-13	24.4208
ZFAND3	-0.289105	8.88924	-8.87832	2.34e-15	5.15e-13	24.4131
DKC1	0.259018	9.26759	8.86741	2.49e-15	5.44e-13	24.3509
NCBP2	0.106711	7.8777	8.86625	2.51e-15	5.44e-13	24.3443
SLTM	0.234922	8.44607	8.84882	2.78e-15	5.96e-13	24.2451
ANKMY2	0.180372	7.80837	8.84698	2.81e-15	5.96e-13	24.2346
CEBPZ	0.493722	8.54358	8.84696	2.81e-15	5.96e-13	24.2345
LPIN1	0.390687	9.43332	8.84516	2.84e-15	5.97e-13	24.2242
HLX	-0.377179	8.68488	-8.84414	2.85e-15	5.97e-13	24.2185
IL8RA	-0.704243	10.9464	-8.82755	3.14e-15	6.53e-13	24.124
MOBKL2A	-0.420821	9.7461	-8.82535	3.18e-15	6.57e-13	24.1115
AGPAT2	-0.176935	8.21714	-8.82206	3.24e-15	6.65e-13	24.0928
NOL8	0.200994	8.05066	8.8205	3.27e-15	6.67e-13	24.0839
SEMA4B	-0.207637	8.8055	-8.80926	3.49e-15	7.07e-13	24.02
TBL1X	-0.445267	10.6084	-8.80513	3.58e-15	7.19e-13	23.9965
STAT4	0.429103	9.71308	8.80325	3.62e-15	7.22e-13	23.9858
ZNF529	0.260895	8.24152	8.79466	3.8e-15	7.54e-13	23.937
BCORL1	-0.180957	7.97441	-8.79304	3.84e-15	7.56e-13	23.9278
ZNF721	0.250257	7.81038	8.78432	4.04e-15	7.87e-13	23.8783
PSORS1C1	-0.20354	8.03996	-8.78385	4.05e-15	7.87e-13	23.8756
ITGB1BP1	0.17611	8.22964	8.78293	4.07e-15	7.87e-13	23.8704
ROPN1L	-0.462946	8.79064	-8.76305	4.57e-15	8.77e-13	23.7575
EXOC3	-0.281831	8.88371	-8.76204	4.6e-15	8.77e-13	23.7517
NDST1	-0.324122	8.30493	-8.76032	4.64e-15	8.8e-13	23.742
ZNF787	-0.296171	9.73859	-8.75856	4.69e-15	8.83e-13	23.732
MIS12	0.28056	8.37323	8.75627	4.75e-15	8.9e-13	23.719
LOC201175	-0.301564	8.23937	-8.75005	4.93e-15	9.16e-13	23.6837
LOC647856	0.274592	9.60347	8.7373	5.31e-15	9.81e-13	23.6113
HMGN4	0.43087	9.90509	8.73559	5.36e-15	9.84e-13	23.6017
PRPS1	0.241013	8.90415	8.72848	5.58e-15	1e-12	23.5613
CA5B	0.33076	8.47061	8.72845	5.58e-15	1e-12	23.5612
LRPAP1	-0.177466	8.12185	-8.72841	5.59e-15	1e-12	23.5609
GARNL1	0.202839	7.89798	8.72824	5.59e-15	1e-12	23.56
RASGRP1	0.387009	8.04046	8.71861	5.91e-15	1.05e-12	23.5054
NSUN2	0.311386	9.31042	8.70368	6.45e-15	1.14e-12	23.4208
CD47	0.287764	8.59312	8.69758	6.68e-15	1.17e-12	23.3862
LPPR2	-0.449201	9.22153	-8.69682	6.71e-15	1.17e-12	23.3819
ZNF548	0.233635	8.02097	8.69519	6.77e-15	1.18e-12	23.3727
ANKRD13D	-0.109258	7.99775	-8.69376	6.83e-15	1.18e-12	23.3646
SFRS10	0.447588	8.94497	8.68829	7.05e-15	1.21e-12	23.3336
ASPRV1	-0.433108	8.55579	-8.68807	7.06e-15	1.21e-12	23.3324
ARL2BP	0.284975	9.61874	8.68173	7.32e-15	1.25e-12	23.2965
ENOPH1	0.2838	8.23034	8.67481	7.62e-15	1.29e-12	23.2573
NIF3L1	0.312232	8.91444	8.66917	7.87e-15	1.32e-12	23.2253
RAP1GDS1	0.118418	7.93587	8.66508	8.06e-15	1.35e-12	23.2022
PTPLAD1	0.158264	8.16115	8.65669	8.46e-15	1.41e-12	23.1548
ZNF195	0.158839	7.7306	8.65485	8.55e-15	1.41e-12	23.1444
C6ORF190	0.25022	7.81243	8.6309	9.82e-15	1.62e-12	23.009
DOCK10	0.361884	9.24871	8.62894	9.93e-15	1.63e-12	22.9979
SEPHS1	0.153334	7.81185	8.62593	1.01e-14	1.65e-12	22.9809
POR	-0.275599	8.48815	-8.61814	1.06e-14	1.71e-12	22.9369
PRNP	0.403306	9.44005	8.61327	1.09e-14	1.75e-12	22.9094
EXOSC8	0.21837	8.24818	8.61168	1.1e-14	1.76e-12	22.9004
CRY1	0.133642	7.66878	8.60785	1.12e-14	1.79e-12	22.8787
RIN3	-0.288281	8.51808	-8.59636	1.2e-14	1.9e-12	22.8139
DAPK2	-0.320416	8.31097	-8.59499	1.21e-14	1.9e-12	22.8062
LPXN	0.342376	11.0255	8.59189	1.23e-14	1.92e-12	22.7886
USO1	0.338648	8.34439	8.59154	1.23e-14	1.92e-12	22.7867
PURA	0.182614	7.95512	8.59074	1.24e-14	1.92e-12	22.7822
NUP107	0.186334	8.16332	8.57974	1.32e-14	2.04e-12	22.7201
FNBP4	0.37873	10.1804	8.55907	1.49e-14	2.28e-12	22.6036
SH2B2	-0.288812	8.21141	-8.55669	1.51e-14	2.3e-12	22.5902
PHC2	-0.192932	8.18827	-8.546	1.6e-14	2.42e-12	22.53
SLC4A7	0.26657	8.05102	8.54598	1.6e-14	2.42e-12	22.5298
EML4	0.375545	9.21376	8.53577	1.7e-14	2.56e-12	22.4723
ITGB1	0.224352	8.62592	8.53353	1.72e-14	2.57e-12	22.4597
GLUD1	0.335194	9.83939	8.53314	1.73e-14	2.57e-12	22.4575
MTX3	0.22233	8.03782	8.5303	1.75e-14	2.6e-12	22.4415
KIAA0831	0.21988	8.15324	8.52892	1.77e-14	2.61e-12	22.4337
FAM122B	0.313116	8.13073	8.52808	1.78e-14	2.61e-12	22.429
RAB1B	-0.219725	8.44071	-8.52011	1.86e-14	2.72e-12	22.3842
TALDO1	-0.259265	10.9427	-8.5106	1.97e-14	2.86e-12	22.3306
KIAA0746	0.333736	8.65023	8.49475	2.15e-14	3.11e-12	22.2415
NR2C1	0.0795622	7.73576	8.49178	2.19e-14	3.14e-12	22.2248
UBE2E1	0.268127	8.53265	8.49151	2.19e-14	3.14e-12	22.2233
C9ORF164	-0.377322	9.8667	-8.48973	2.22e-14	3.16e-12	22.2133
FUBP3	0.144828	8.02516	8.48747	2.25e-14	3.19e-12	22.2006
RPS20	0.578509	11.8382	8.4788	2.36e-14	3.33e-12	22.1519
GPR97	-0.417285	8.53939	-8.47686	2.39e-14	3.35e-12	22.141
MGRN1	-0.424865	9.45528	-8.46903	2.5e-14	3.48e-12	22.097
BTAF1	0.514916	8.92125	8.46883	2.5e-14	3.48e-12	22.0959
IMPDH1	-0.172664	8.77683	-8.46779	2.51e-14	3.49e-12	22.09
KDELC2	0.173075	7.6878	8.46648	2.53e-14	3.5e-12	22.0827
PRKCQ	0.294216	9.30393	8.46439	2.56e-14	3.52e-12	22.0709
BXDC2	0.188716	7.87881	8.45812	2.66e-14	3.63e-12	22.0357
RPS13	0.475893	11.8977	8.44123	2.93e-14	3.99e-12	21.9409
LOC650369	0.483743	9.53215	8.43857	2.97e-14	4.03e-12	21.926
LOC388654	0.720788	11.3785	8.4323	3.08e-14	4.16e-12	21.8908
C17ORF62	-0.311165	11.2338	-8.42892	3.14e-14	4.22e-12	21.8719
TMEM181	0.550287	9.24251	8.42705	3.18e-14	4.24e-12	21.8614
C20ORF67	-0.22877	8.32524	-8.42593	3.2e-14	4.24e-12	21.8551
LOC644029	0.214913	10.7799	8.42557	3.2e-14	4.24e-12	21.8531
TP53I11	-0.198418	7.94165	-8.41565	3.39e-14	4.47e-12	21.7975
HMGN1	0.373167	10.1719	8.41443	3.41e-14	4.48e-12	21.7906
PPP1R14B	-0.250384	9.42922	-8.41082	3.49e-14	4.56e-12	21.7704
EBAG9	0.135813	7.89317	8.40566	3.59e-14	4.68e-12	21.7415
MTX2	0.0921185	7.55242	8.40481	3.61e-14	4.68e-12	21.7367
DDX18	0.350679	9.52207	8.4029	3.65e-14	4.71e-12	21.726
CA4	-0.624186	9.39881	-8.40205	3.67e-14	4.71e-12	21.7212
XPO1	0.407016	9.35272	8.40069	3.69e-14	4.73e-12	21.7136
UBE3A	0.197285	8.14145	8.40002	3.71e-14	4.73e-12	21.7099
CCNG1	0.178895	7.89845	8.39227	3.88e-14	4.92e-12	21.6665
TMEM209	0.291064	8.14092	8.38683	4e-14	5.03e-12	21.636
UNKL	-0.0917587	7.78728	-8.38682	4e-14	5.03e-12	21.6359
APH1B	-0.331669	9.06957	-8.38061	4.15e-14	5.19e-12	21.6012
PDS5A	0.259128	8.21905	8.36964	4.41e-14	5.51e-12	21.5398
MICAL1	-0.31004	9.68699	-8.36843	4.44e-14	5.52e-12	21.5331
ARL5A	0.277745	8.951	8.36479	4.54e-14	5.6e-12	21.5127
GPR108	-0.254121	8.70773	-8.3646	4.54e-14	5.6e-12	21.5116
ZRANB2	0.382412	8.34485	8.36395	4.56e-14	5.6e-12	21.508
TBC1D4	0.275773	7.93424	8.35694	4.75e-14	5.8e-12	21.4688
CSF3R	-0.49815	12.1024	-8.35015	4.93e-14	6.01e-12	21.4308
EIF3M	0.248919	8.98113	8.34649	5.04e-14	6.11e-12	21.4103
CNOT3	-0.266072	8.43043	-8.34366	5.12e-14	6.18e-12	21.3945
FCGRT	-0.345624	11.7816	-8.33031	5.53e-14	6.64e-12	21.32
TNFRSF10C	-0.329084	8.57942	-8.3298	5.54e-14	6.64e-12	21.3171
LOC653232	0.418954	11.3221	8.32741	5.62e-14	6.7e-12	21.3037
CUEDC1	-0.396631	9.46978	-8.32356	5.74e-14	6.83e-12	21.2823
DERL1	0.277505	8.8325	8.31729	5.95e-14	7.03e-12	21.2472
RHOG	-0.363924	13.0562	-8.3169	5.97e-14	7.03e-12	21.245
EBI2	0.491953	8.88285	8.31582	6e-14	7.05e-12	21.239
CCDC45	0.226221	8.40322	8.31423	6.06e-14	7.09e-12	21.2302
ADO	0.292175	8.12203	8.31219	6.13e-14	7.14e-12	21.2188
C15ORF39	-0.473974	10.1747	-8.30802	6.28e-14	7.29e-12	21.1955
UNC84A	0.217085	8.30677	8.30429	6.41e-14	7.41e-12	21.1747
DUSP12	0.264678	8.81509	8.30251	6.48e-14	7.46e-12	21.1647
PRKCH	0.398911	10.4038	8.30099	6.53e-14	7.5e-12	21.1563
PIGY	0.44976	9.68004	8.29664	6.7e-14	7.66e-12	21.132
MLL4	-0.342197	9.0648	-8.29402	6.8e-14	7.71e-12	21.1174
GTF3C3	0.229124	8.02428	8.29401	6.8e-14	7.71e-12	21.1173
STARD7	0.177758	8.88445	8.29199	6.88e-14	7.74e-12	21.1061
TRAF5	0.0826541	7.68802	8.29197	6.88e-14	7.74e-12	21.106
DDX1	0.348027	9.1795	8.28704	7.08e-14	7.94e-12	21.0785
FLOT1	-0.412437	10.6017	-8.28199	7.28e-14	8.14e-12	21.0503
UBP1	0.319459	9.33378	8.28138	7.31e-14	8.14e-12	21.0469
TCIRG1	-0.176864	8.89883	-8.2781	7.45e-14	8.26e-12	21.0286
KLHL21	-0.289914	8.65025	-8.26506	8.02e-14	8.86e-12	20.956
HGS	-0.260624	10.6469	-8.24606	8.94e-14	9.84e-12	20.8502
CKAP4	-0.428861	10.5111	-8.24084	9.21e-14	1.01e-11	20.8211
KLF9	0.41822	8.64533	8.2381	9.35e-14	1.02e-11	20.8059
ATG16L2	-0.406951	9.24144	-8.23781	9.37e-14	1.02e-11	20.8043
C12ORF47	0.286244	8.82323	8.2371	9.41e-14	1.02e-11	20.8003
PCM1	0.244921	8.89576	8.23603	9.46e-14	1.02e-11	20.7943
DNM2	-0.249172	9.02326	-8.2293	9.83e-14	1.06e-11	20.7569
ORMDL1	0.212636	8.16167	8.22268	1.02e-13	1.1e-11	20.7201
TRAM1	0.545372	11.0528	8.22098	1.03e-13	1.1e-11	20.7106
MRPS10	0.254335	9.46503	8.2199	1.04e-13	1.11e-11	20.7047
UPF1	-0.290218	8.85915	-8.21251	1.08e-13	1.15e-11	20.6636
ZNFX1	-0.407399	10.2037	-8.21155	1.09e-13	1.15e-11	20.6582
RCN2	0.167697	7.77318	8.20881	1.1e-13	1.16e-11	20.643
IL1RN	-0.321269	9.06226	-8.20211	1.15e-13	1.21e-11	20.6058
PRKAB2	0.155594	7.75146	8.19919	1.17e-13	1.22e-11	20.5896
TARBP1	0.174166	7.79659	8.19846	1.17e-13	1.22e-11	20.5855
FAM36A	0.154467	7.75482	8.19196	1.22e-13	1.26e-11	20.5494
PMPCB	0.255976	9.0365	8.18888	1.24e-13	1.28e-11	20.5323
TAPBP	-0.189701	9.29569	-8.18553	1.26e-13	1.3e-11	20.5137
ZNF467	-0.487693	10.1233	-8.18389	1.27e-13	1.31e-11	20.5046
GTPBP4	0.272631	8.81134	8.18114	1.29e-13	1.33e-11	20.4893
ARGLU1	0.751007	10.3025	8.17958	1.3e-13	1.33e-11	20.4807
LOC387841	0.373274	11.5771	8.17876	1.31e-13	1.33e-11	20.4761
PTGER2	0.385069	9.05404	8.17742	1.32e-13	1.34e-11	20.4687
AASDHPPT	0.190412	7.85377	8.17705	1.32e-13	1.34e-11	20.4666
CDC14A	0.0905565	7.69224	8.174	1.35e-13	1.36e-11	20.4497
CCNC	0.133606	7.68691	8.16964	1.38e-13	1.38e-11	20.4255
INTS10	0.22166	9.02444	8.16934	1.38e-13	1.38e-11	20.4238
MAPKAPK5	0.109527	7.7016	8.16747	1.4e-13	1.39e-11	20.4135
DOK3	-0.230186	8.13481	-8.16339	1.43e-13	1.42e-11	20.3909
DHX36	0.167818	7.90241	8.16237	1.44e-13	1.42e-11	20.3852
NUP54	0.191505	7.82419	8.16212	1.44e-13	1.42e-11	20.3838
SP4	0.225563	7.87238	8.16171	1.44e-13	1.42e-11	20.3816
RYBP	-0.411762	11.1348	-8.15337	1.51e-13	1.49e-11	20.3353
BNIP3	0.263972	8.20399	8.151	1.53e-13	1.5e-11	20.3221
JUNB	-0.327481	9.30968	-8.15098	1.53e-13	1.5e-11	20.322
GLMN	0.0969245	7.58953	8.14722	1.57e-13	1.52e-11	20.3012
CASP9	-0.13307	7.99132	-8.14581	1.58e-13	1.52e-11	20.2934
SLC35F2	0.0851289	7.61077	8.14572	1.58e-13	1.52e-11	20.2929
LOC644039	0.646633	12.8813	8.14562	1.58e-13	1.52e-11	20.2924
MYBPC3	-0.290819	8.19009	-8.14397	1.6e-13	1.53e-11	20.2832
HS.473255	-0.242724	8.272	-8.14333	1.6e-13	1.53e-11	20.2796
MCCC1	0.194689	8.38278	8.14039	1.63e-13	1.55e-11	20.2633
ZZZ3	0.217247	7.85656	8.13911	1.64e-13	1.56e-11	20.2563
PTPLB	0.375483	8.48865	8.1337	1.69e-13	1.6e-11	20.2263
CSE1L	0.187239	8.47878	8.13149	1.71e-13	1.62e-11	20.214
PPIL3	0.122906	7.81075	8.13078	1.72e-13	1.62e-11	20.2101
RASGRP4	-0.16497	7.97347	-8.12506	1.78e-13	1.67e-11	20.1785
LOC158345	0.569487	10.1603	8.12075	1.82e-13	1.7e-11	20.1546
DMTF1	0.255629	8.40451	8.11547	1.88e-13	1.75e-11	20.1254
MYO1F	-0.450348	9.83868	-8.11471	1.88e-13	1.75e-11	20.1211
LOC255620	-0.108694	7.75273	-8.11412	1.89e-13	1.75e-11	20.1179
HIBADH	0.228714	8.2149	8.11192	1.91e-13	1.77e-11	20.1057
MRPL45	0.151614	7.96357	8.10967	1.94e-13	1.79e-11	20.0933
PKIA	0.111895	7.63092	8.10538	1.99e-13	1.83e-11	20.0696
PTPN6	-0.141813	9.02909	-8.10182	2.03e-13	1.86e-11	20.0499
DSTN	0.165499	8.32125	8.09653	2.09e-13	1.91e-11	20.0206
OS9	-0.273984	8.70864	-8.09549	2.1e-13	1.91e-11	20.0149
TOLLIP	-0.216074	8.56544	-8.09449	2.11e-13	1.92e-11	20.0093
C2ORF47	0.1997	8.22782	8.09402	2.12e-13	1.92e-11	20.0067
DDX47	0.174401	8.67538	8.0929	2.13e-13	1.92e-11	20.0005
DPRXP4	-0.173031	7.98524	-8.08665	2.21e-13	1.98e-11	19.966
MBD6	-0.448605	10.5859	-8.0866	2.21e-13	1.98e-11	19.9657
LRIG1	0.194091	7.88359	8.08402	2.24e-13	2e-11	19.9514
TOM1	-0.241865	8.85697	-8.08328	2.25e-13	2.01e-11	19.9474
HS.46506	-0.1926	8.31497	-8.07954	2.3e-13	2.04e-11	19.9267
HLTF	0.109455	7.62259	8.07074	2.42e-13	2.14e-11	19.878
TM9SF1	-0.115085	8.04323	-8.06677	2.47e-13	2.18e-11	19.8561
SH2D1A	0.317282	8.06938	8.0626	2.53e-13	2.23e-11	19.8331
AKAP11	0.164898	7.96329	8.05228	2.68e-13	2.36e-11	19.7761
STX5	-0.155687	9.29241	-8.05134	2.7e-13	2.36e-11	19.771
ANPEP	-0.617865	10.5485	-8.05009	2.72e-13	2.37e-11	19.7641
GSN	-0.336666	8.4887	-8.04928	2.73e-13	2.38e-11	19.7596
KIAA1147	0.133696	8.0827	8.04775	2.75e-13	2.39e-11	19.7512
MBTPS1	0.155337	8.67134	8.03938	2.89e-13	2.5e-11	19.705
TEF	-0.284205	8.9817	-8.0373	2.92e-13	2.52e-11	19.6935
BEST1	-0.434243	9.17488	-8.0354	2.95e-13	2.54e-11	19.683
FRAT1	-0.361844	8.78763	-8.03355	2.98e-13	2.56e-11	19.6729
CHMP2A	-0.22966	9.29332	-8.02539	3.12e-13	2.67e-11	19.6278
FAM100B	-0.301845	9.17961	-8.02426	3.14e-13	2.68e-11	19.6217
KHDRBS1	0.362771	10.4894	8.02121	3.2e-13	2.72e-11	19.6049
ARMC1	0.234855	8.26532	8.01988	3.22e-13	2.73e-11	19.5975
SIGLEC5	-0.364201	8.58079	-8.01884	3.24e-13	2.74e-11	19.5918
CCDC25	0.151988	8.00196	8.01856	3.25e-13	2.74e-11	19.5902
TGDS	0.192967	8.0568	8.0172	3.27e-13	2.75e-11	19.5828
AMMECR1	0.0790518	7.61532	8.01459	3.32e-13	2.78e-11	19.5684
MARK2	-0.189691	8.26175	-8.01202	3.37e-13	2.81e-11	19.5542
HIST2H2AC	-0.464479	9.46477	-8.01179	3.37e-13	2.81e-11	19.553
PNRC2	0.278802	8.42682	8.0104	3.4e-13	2.82e-11	19.5453
LEPROTL1	0.518021	9.06879	8.01014	3.4e-13	2.82e-11	19.5438
SFRS1	0.387974	9.49374	8.00909	3.42e-13	2.83e-11	19.5381
RNGTT	0.29897	8.53196	8.00849	3.44e-13	2.83e-11	19.5348
ABHD4	-0.213999	8.22521	-8.00357	3.53e-13	2.91e-11	19.5077
STX2	0.169664	7.94512	7.99961	3.61e-13	2.96e-11	19.4859
PILRA	-0.417808	10.3091	-7.99927	3.62e-13	2.96e-11	19.484
NKRF	0.18467	7.89168	7.99635	3.68e-13	3e-11	19.4679
SEC14L1	-0.496801	9.86849	-7.99522	3.7e-13	3.01e-11	19.4617
SLAIN1	0.102539	7.62815	7.99476	3.71e-13	3.01e-11	19.4592
HS.560343	0.374083	8.5515	7.99365	3.73e-13	3.02e-11	19.4531
NKTR	0.278352	9.25814	7.99141	3.78e-13	3.05e-11	19.4408
SP2	-0.304594	9.19286	-7.9897	3.82e-13	3.07e-11	19.4313
THUMPD1	0.181913	7.88021	7.98585	3.9e-13	3.13e-11	19.4101
LRG1	-0.587356	9.90864	-7.97829	4.07e-13	3.26e-11	19.3686
ELF4	-0.287046	10.2959	-7.97548	4.14e-13	3.3e-11	19.3531
FAM134B	0.157189	7.78749	7.97315	4.19e-13	3.34e-11	19.3403
PRPF4B	0.143658	7.77967	7.97132	4.24e-13	3.36e-11	19.3302
TLN1	-0.445848	10.043	-7.96699	4.34e-13	3.44e-11	19.3065
CEACAM3	-0.315561	8.32231	-7.96436	4.4e-13	3.48e-11	19.292
PRAM1	-0.403217	9.59993	-7.96028	4.51e-13	3.55e-11	19.2696
ZFP161	0.186018	8.21453	7.95977	4.52e-13	3.55e-11	19.2668
WRN	0.120403	7.74099	7.95657	4.6e-13	3.61e-11	19.2492
HIST2H2AA3	-0.501335	10.1831	-7.95069	4.76e-13	3.72e-11	19.2169
GRB2	-0.265591	9.85875	-7.94935	4.79e-13	3.74e-11	19.2096
HS.213061	0.368973	9.95978	7.946	4.88e-13	3.8e-11	19.1911
CLDN9	-0.143611	7.87297	-7.93628	5.16e-13	4e-11	19.1378
UBE2V2	0.240722	7.98935	7.9323	5.27e-13	4.08e-11	19.1159
TM2D1	0.233157	8.40586	7.92874	5.38e-13	4.15e-11	19.0964
ZBTB33	0.47846	9.25024	7.928	5.4e-13	4.16e-11	19.0924
CD97	-0.341029	10.3541	-7.92647	5.45e-13	4.18e-11	19.084
RPL3	0.34596	12.5499	7.92522	5.49e-13	4.2e-11	19.0771
MTERFD1	0.19495	8.01149	7.92334	5.55e-13	4.24e-11	19.0668
NCF4	-0.410505	9.85881	-7.92149	5.6e-13	4.27e-11	19.0566
CANT1	-0.348359	10.0519	-7.92123	5.61e-13	4.27e-11	19.0552
CNOT7	0.1735	8.35127	7.91918	5.68e-13	4.3e-11	19.044
COPS8	0.147685	7.7619	7.91867	5.69e-13	4.3e-11	19.0412
ICK	0.0977388	7.6896	7.91819	5.71e-13	4.3e-11	19.0386
MLLT10	0.147869	7.80268	7.91803	5.71e-13	4.3e-11	19.0377
PPP1R2	0.364988	8.73922	7.91381	5.85e-13	4.38e-11	19.0146
C1ORF181	0.228053	8.18031	7.91376	5.85e-13	4.38e-11	19.0143
PPAPDC2	0.181113	7.83595	7.91357	5.86e-13	4.38e-11	19.0132
FBXO21	0.126271	8.43732	7.90778	6.05e-13	4.5e-11	18.9815
TIMP2	-0.274081	9.15	-7.90766	6.06e-13	4.5e-11	18.9809
DNAJC10	0.160973	7.74655	7.89424	6.53e-13	4.84e-11	18.9073
LOC645385	0.430046	10.0699	7.89331	6.57e-13	4.85e-11	18.9022
ZNF302	0.360678	7.96564	7.8874	6.79e-13	5.01e-11	18.8698
AGPAT1	-0.125968	7.95662	-7.88666	6.81e-13	5.01e-11	18.8658
CCDC66	0.139963	7.64753	7.88569	6.85e-13	5.03e-11	18.8605
RPS6KA1	-0.141375	8.88366	-7.88045	7.06e-13	5.17e-11	18.8318
ZDHHC18	-0.501372	10.4562	-7.87951	7.09e-13	5.18e-11	18.8267
ZYX	-0.4	11.5494	-7.87756	7.17e-13	5.22e-11	18.816
HEL308	0.203395	7.85139	7.87572	7.25e-13	5.27e-11	18.8059
EEF1E1	0.252372	7.69259	7.87508	7.27e-13	5.27e-11	18.8024
LOC642788	-0.353164	8.31354	-7.86765	7.58e-13	5.48e-11	18.7618
RPL35	0.589463	11.4422	7.86338	7.76e-13	5.6e-11	18.7385
TOMM20	0.295555	8.71108	7.86293	7.78e-13	5.6e-11	18.736
SESN1	0.272753	8.27516	7.85599	8.09e-13	5.8e-11	18.698
FLJ10357	-0.341758	8.35797	-7.85579	8.1e-13	5.8e-11	18.697
C18ORF55	0.142694	8.21241	7.84903	8.41e-13	6.01e-11	18.66
PCNX	-0.331945	10.4522	-7.84637	8.54e-13	6.09e-11	18.6455
HS.171171	-0.519919	10.7091	-7.84576	8.57e-13	6.1e-11	18.6421
FLII	-0.313197	9.32501	-7.84372	8.67e-13	6.15e-11	18.631
ACADM	0.29401	8.10971	7.84137	8.78e-13	6.22e-11	18.6181
HS.490981	-0.289205	8.43291	-7.8389	8.9e-13	6.29e-11	18.6046
CASC3	-0.384937	10.2769	-7.82992	9.36e-13	6.6e-11	18.5556
SLC31A1	-0.270727	8.72032	-7.82728	9.5e-13	6.68e-11	18.5412
NUP160	0.224465	8.48395	7.82659	9.54e-13	6.69e-11	18.5374
ZMYM1	0.197065	7.76467	7.82547	9.6e-13	6.72e-11	18.5313
SELO	-0.180993	8.60416	-7.82393	9.68e-13	6.76e-11	18.5229
SMAD5	0.156348	7.75838	7.822	9.79e-13	6.82e-11	18.5124
C14ORF135	0.233046	8.10235	7.81634	1.01e-12	7.01e-11	18.4815
UFM1	0.158662	7.79153	7.81615	1.01e-12	7.01e-11	18.4805
OSCAR	-0.398657	10.4534	-7.81576	1.01e-12	7.01e-11	18.4783
TNFRSF1A	-0.383773	11.8651	-7.80046	1.1e-12	7.62e-11	18.3949
SET	0.308732	9.37078	7.79731	1.12e-12	7.72e-11	18.3778
ZNF646	-0.132083	7.91886	-7.79718	1.12e-12	7.72e-11	18.377
TRIM25	-0.440482	9.83669	-7.7956	1.13e-12	7.77e-11	18.3684
RAB4B	-0.184142	8.87629	-7.79466	1.14e-12	7.8e-11	18.3633
ZNF30	0.134039	7.66604	7.79247	1.15e-12	7.87e-11	18.3514
RABGGTB	0.178417	8.0946	7.79067	1.17e-12	7.93e-11	18.3416
ICAM3	-0.411297	13.4794	-7.78828	1.18e-12	8.02e-11	18.3286
RPS16	0.26129	13.6211	7.78754	1.19e-12	8.04e-11	18.3245
FERMT3	-0.286403	10.4641	-7.7864	1.19e-12	8.07e-11	18.3183
LOC653610	-0.261416	7.93938	-7.78391	1.21e-12	8.15e-11	18.3048
ZNF540	0.107948	7.56637	7.78333	1.21e-12	8.15e-11	18.3016
FCHO1	-0.25579	8.48285	-7.78235	1.22e-12	8.15e-11	18.2962
LZTFL1	0.117277	7.59987	7.78217	1.22e-12	8.15e-11	18.2953
PQLC3	0.38817	9.56652	7.78205	1.22e-12	8.15e-11	18.2946
DLAT	0.14492	7.68064	7.78203	1.22e-12	8.15e-11	18.2945
C11ORF61	0.0870522	7.64562	7.78183	1.22e-12	8.15e-11	18.2934
TNFSF14	-0.309383	9.66107	-7.78111	1.23e-12	8.16e-11	18.2895
LEF1	0.519434	9.97994	7.78005	1.24e-12	8.2e-11	18.2837
NLRP12	-0.332671	9.30839	-7.77695	1.26e-12	8.32e-11	18.2668
C12ORF11	0.0928459	7.62901	7.77415	1.28e-12	8.43e-11	18.2516
OXCT1	0.103682	7.66953	7.77122	1.3e-12	8.55e-11	18.2356
MEX3C	0.226135	7.78312	7.76963	1.31e-12	8.61e-11	18.227
TTC27	0.164181	7.85207	7.76817	1.32e-12	8.66e-11	18.219
GDPD3	-0.146643	7.93312	-7.7678	1.32e-12	8.66e-11	18.2171
SKAP1	0.297694	9.01245	7.76533	1.34e-12	8.76e-11	18.2036
EI24	0.114067	8.01795	7.75945	1.39e-12	9.03e-11	18.1716
POLE3	0.257848	10.3288	7.75471	1.42e-12	9.25e-11	18.1459
FES	-0.356355	9.74786	-7.7501	1.46e-12	9.47e-11	18.1208
ARID5B	0.303697	8.72508	7.74792	1.48e-12	9.57e-11	18.1089
SLC45A4	-0.391354	9.26228	-7.74297	1.52e-12	9.82e-11	18.082
SLCO3A1	-0.168235	8.45567	-7.74208	1.53e-12	9.84e-11	18.0772
ZNF451	0.102049	7.69662	7.73928	1.55e-12	9.97e-11	18.062
MAP3K7	0.188967	8.51839	7.7389	1.56e-12	9.97e-11	18.0599
SBNO2	-0.368839	8.88951	-7.73863	1.56e-12	9.97e-11	18.0584
STAMBPL1	0.301531	8.31739	7.73798	1.56e-12	9.97e-11	18.0549
RBM17	0.288687	8.79066	7.73793	1.56e-12	9.97e-11	18.0546
SAMD4B	-0.224506	8.47259	-7.7348	1.59e-12	1.01e-10	18.0376
SLC22A18	-0.201635	8.28548	-7.73314	1.61e-12	1.02e-10	18.0286
MBIP	0.0985544	7.60187	7.73103	1.63e-12	1.03e-10	18.0171
SEPX1	-0.40371	13.3893	-7.72915	1.64e-12	1.04e-10	18.0069
TMED10P	0.296062	9.71241	7.7281	1.65e-12	1.04e-10	18.0012
PIK3CD	-0.361892	10.541	-7.72622	1.67e-12	1.05e-10	17.991
PRMT3	0.214232	7.98843	7.72498	1.68e-12	1.06e-10	17.9843
RALA	0.360317	9.32219	7.71598	1.77e-12	1.11e-10	17.9355
ZNF621	0.149148	7.83059	7.71577	1.77e-12	1.11e-10	17.9343
C12ORF41	0.267007	9.09632	7.71137	1.81e-12	1.13e-10	17.9104
ARRB2	-0.182136	8.63864	-7.71076	1.82e-12	1.13e-10	17.9071
ICOS	0.255421	8.05745	7.71024	1.82e-12	1.13e-10	17.9043
RAB43	-0.138331	8.09885	-7.70831	1.84e-12	1.14e-10	17.8938
TRIB2	0.267947	8.47369	7.70612	1.87e-12	1.16e-10	17.8819
GPD1L	0.210863	8.92199	7.70444	1.88e-12	1.16e-10	17.8728
PHF14	0.0630312	7.59388	7.70038	1.93e-12	1.19e-10	17.8508
C11ORF46	0.333065	8.60803	7.69556	1.98e-12	1.22e-10	17.8247
C12ORF29	0.20791	7.78273	7.6938	2e-12	1.23e-10	17.8152
FBXO5	0.13594	7.64589	7.68958	2.05e-12	1.25e-10	17.7922
ATP6V0A1	-0.356856	9.79416	-7.68849	2.06e-12	1.26e-10	17.7864
STK39	0.301022	8.46281	7.68605	2.09e-12	1.27e-10	17.7732
LTV1	0.181887	8.05316	7.68552	2.09e-12	1.27e-10	17.7702
WDR33	0.0767234	7.85219	7.68413	2.11e-12	1.28e-10	17.7627
PLAUR	-0.368883	9.22729	-7.67617	2.2e-12	1.34e-10	17.7196
AXUD1	-0.398936	9.89814	-7.6759	2.21e-12	1.34e-10	17.7181
DOCK5	-0.263966	8.18568	-7.67528	2.22e-12	1.34e-10	17.7148
CRISPLD2	-0.634252	10.9965	-7.67488	2.22e-12	1.34e-10	17.7126
CCDC76	0.289532	7.92479	7.67416	2.23e-12	1.34e-10	17.7087
REPS2	-0.24765	8.30471	-7.67324	2.24e-12	1.34e-10	17.7037
KLHL9	0.287408	8.22751	7.67094	2.27e-12	1.36e-10	17.6913
HS.473191	0.224593	7.95591	7.66815	2.31e-12	1.38e-10	17.6762
CENTD2	-0.162152	8.29363	-7.66645	2.33e-12	1.39e-10	17.667
RRP15	0.132278	7.7008	7.65783	2.44e-12	1.45e-10	17.6203
CSNK1D	-0.266044	9.27029	-7.65574	2.47e-12	1.47e-10	17.609
LBA1	-0.408485	9.86423	-7.65428	2.49e-12	1.48e-10	17.6011
GLOD4	0.279292	8.34296	7.65342	2.5e-12	1.48e-10	17.5965
LOC730432	0.442555	9.27213	7.65095	2.54e-12	1.5e-10	17.5831
CUL5	0.35226	8.16369	7.65034	2.54e-12	1.5e-10	17.5799
RPL27A	0.309321	12.8239	7.64663	2.6e-12	1.53e-10	17.5598
TFB2M	0.205202	7.89054	7.6362	2.75e-12	1.61e-10	17.5034
LOC649548	0.545103	12.3871	7.63606	2.75e-12	1.61e-10	17.5027
VDAC3	0.271761	10.7852	7.63107	2.83e-12	1.66e-10	17.4757
NFE2	-0.418834	12.7678	-7.63006	2.85e-12	1.66e-10	17.4702
ZNF439	0.177925	7.6783	7.62832	2.87e-12	1.67e-10	17.4608
SFRS7	0.397445	8.45947	7.62747	2.89e-12	1.68e-10	17.4562
FLJ11171	0.207783	7.97438	7.62701	2.9e-12	1.68e-10	17.4537
HSP90AA1	0.428183	8.9476	7.62588	2.91e-12	1.69e-10	17.4477
CRK	-0.186098	8.60962	-7.62564	2.92e-12	1.69e-10	17.4464
STAT3	-0.38372	10.1354	-7.62089	2.99e-12	1.73e-10	17.4207
LOC400304	0.192562	7.61847	7.6173	3.06e-12	1.76e-10	17.4013
SRP9	0.350181	8.72238	7.61713	3.06e-12	1.76e-10	17.4004
SLC26A8	-0.183153	7.83271	-7.6148	3.1e-12	1.78e-10	17.3878
LOC402694	0.488556	10.7367	7.61457	3.1e-12	1.78e-10	17.3866
PTPN22	0.172712	7.75701	7.61022	3.18e-12	1.82e-10	17.3631
RYK	0.168665	8.00382	7.60919	3.2e-12	1.82e-10	17.3575
ZNF282	-0.184201	8.21814	-7.60643	3.24e-12	1.85e-10	17.3427
TTC14	0.302384	8.97198	7.60233	3.32e-12	1.89e-10	17.3206
MLLT11	0.167054	7.98635	7.59875	3.39e-12	1.92e-10	17.3013
SLC43A2	-0.37472	9.51628	-7.5977	3.4e-12	1.93e-10	17.2956
SNX4	0.156195	7.63858	7.59669	3.42e-12	1.93e-10	17.2902
MRFAP1L1	0.181955	8.18342	7.59149	3.52e-12	1.99e-10	17.2621
DNAJC9	0.230648	8.73332	7.58812	3.59e-12	2.02e-10	17.244
DEDD	-0.16134	8.61036	-7.58722	3.61e-12	2.03e-10	17.2391
WDR75	0.291712	8.5983	7.5848	3.66e-12	2.05e-10	17.226
ZNF341	-0.186455	8.25486	-7.58393	3.67e-12	2.06e-10	17.2214
HSF2	0.160398	7.74314	7.58123	3.73e-12	2.08e-10	17.2068
GRPEL2	0.27503	8.27347	7.58011	3.75e-12	2.09e-10	17.2008
VPS26A	0.364901	9.393	7.57529	3.85e-12	2.14e-10	17.1748
KIAA1881	-0.319114	8.1308	-7.57354	3.89e-12	2.16e-10	17.1654
DCUN1D4	0.136872	7.65101	7.56996	3.97e-12	2.2e-10	17.1461
HPRT1	0.215923	8.41893	7.5674	4.03e-12	2.23e-10	17.1323
MBNL2	0.192596	7.72882	7.56353	4.11e-12	2.27e-10	17.1115
AGTRAP	-0.282644	9.28975	-7.56202	4.15e-12	2.29e-10	17.1034
LOC646434	-0.297177	8.13419	-7.55546	4.3e-12	2.37e-10	17.0681
GPR137	-0.313463	9.62846	-7.54923	4.45e-12	2.44e-10	17.0346
ATXN7L3	-0.202821	9.50069	-7.54791	4.48e-12	2.45e-10	17.0275
RELB	-0.243178	8.588	-7.5479	4.48e-12	2.45e-10	17.0274
PPP1R15A	-0.395305	10.5141	-7.54501	4.55e-12	2.49e-10	17.0119
FLJ14166	-0.319508	8.1594	-7.54272	4.61e-12	2.52e-10	16.9996
SETMAR	0.135285	7.78047	7.54178	4.64e-12	2.52e-10	16.9945
STARD10	-0.317842	8.63322	-7.54128	4.65e-12	2.52e-10	16.9918
MRPS31	0.288536	8.62665	7.54117	4.65e-12	2.52e-10	16.9912
ADD3	0.363352	9.46702	7.54081	4.66e-12	2.52e-10	16.9894
BCL2	0.160502	8.14104	7.53602	4.79e-12	2.59e-10	16.9636
HSZFP36	0.131206	7.64979	7.52722	5.02e-12	2.71e-10	16.9163
LOC390354	0.525465	11.8465	7.52418	5.11e-12	2.75e-10	16.9
CMPK1	0.369067	8.09251	7.52134	5.19e-12	2.79e-10	16.8847
C10ORF56	-0.17246	8.05653	-7.51997	5.23e-12	2.81e-10	16.8774
ZMYND11	0.223737	8.42477	7.51871	5.26e-12	2.82e-10	16.8706
SKIV2L2	0.2439	7.91628	7.51652	5.33e-12	2.85e-10	16.8589
HS.549989	-0.375597	9.64409	-7.51172	5.47e-12	2.92e-10	16.8331
UQCC	0.100649	7.9254	7.50917	5.55e-12	2.96e-10	16.8194
DDX5	0.414629	12.1376	7.50842	5.57e-12	2.96e-10	16.8154
MRPS35	0.188681	7.9859	7.50791	5.59e-12	2.96e-10	16.8127
ARL6IP5	0.554915	10.5404	7.50774	5.59e-12	2.96e-10	16.8118
PSIP1	0.368337	8.04192	7.5069	5.62e-12	2.97e-10	16.8072
ZC3H3	-0.250478	9.39745	-7.50616	5.64e-12	2.98e-10	16.8033
TAGLN2	-0.453916	12.0385	-7.50597	5.65e-12	2.98e-10	16.8023
MMP9	-0.82547	11.5907	-7.5032	5.73e-12	3.02e-10	16.7874
RPS18	0.647941	10.6488	7.50242	5.76e-12	3.02e-10	16.7832
ADSS	0.235587	8.68055	7.49953	5.85e-12	3.06e-10	16.7677
MRPL18	0.223542	8.73916	7.49934	5.86e-12	3.06e-10	16.7667
BCLAF1	0.229583	8.30793	7.49927	5.86e-12	3.06e-10	16.7663
LOC649049	0.457424	10.9842	7.49602	5.96e-12	3.11e-10	16.7489
PRKAA1	0.225893	8.40369	7.49515	5.99e-12	3.12e-10	16.7442
CENTD3	-0.45617	10.3681	-7.49239	6.08e-12	3.16e-10	16.7294
KIAA1754	-0.369512	10.1905	-7.49116	6.12e-12	3.18e-10	16.7228
CUL4A	0.126397	8.17297	7.49063	6.14e-12	3.18e-10	16.72
RAB40B	0.103257	7.62669	7.48666	6.28e-12	3.25e-10	16.6987
MAPK6	0.212244	7.85006	7.48457	6.35e-12	3.27e-10	16.6875
KIAA0157	0.199767	8.62774	7.48457	6.35e-12	3.27e-10	16.6875
ILF2	0.264311	10.0497	7.48354	6.39e-12	3.29e-10	16.682
HSP90B1	0.378047	10.1228	7.48296	6.41e-12	3.29e-10	16.6789
PTAFR	-0.361849	8.95323	-7.47817	6.58e-12	3.37e-10	16.6532
NARF	-0.344026	9.34062	-7.4717	6.82e-12	3.49e-10	16.6186
PDK3	-0.223458	8.46604	-7.47119	6.83e-12	3.49e-10	16.6159
SOD1	0.392115	10.314	7.47016	6.87e-12	3.51e-10	16.6104
GAA	-0.261081	8.54271	-7.46681	7e-12	3.57e-10	16.5924
LOC643284	0.798802	11.1371	7.46585	7.04e-12	3.58e-10	16.5873
NARS	0.454825	8.98088	7.46362	7.12e-12	3.62e-10	16.5754
SLC39A10	0.146146	7.63051	7.45854	7.33e-12	3.71e-10	16.5482
HSPA9	0.277668	9.3012	7.45543	7.45e-12	3.77e-10	16.5315
CD69	0.189583	7.67548	7.45378	7.52e-12	3.8e-10	16.5227
IBTK	0.224915	7.73521	7.45302	7.55e-12	3.81e-10	16.5186
RPAIN	0.285097	9.13258	7.44955	7.7e-12	3.87e-10	16.5001
CXCR7	0.103228	7.68673	7.44686	7.81e-12	3.92e-10	16.4857
TADA1L	0.112081	7.61579	7.44671	7.82e-12	3.92e-10	16.4849
KTELC1	0.211653	9.08658	7.44537	7.87e-12	3.94e-10	16.4778
IFNAR1	-0.286179	9.5017	-7.44515	7.88e-12	3.94e-10	16.4766
SS18	0.117563	7.8192	7.44412	7.93e-12	3.96e-10	16.4711
KATNB1	-0.190084	8.73705	-7.44046	8.09e-12	4.03e-10	16.4515
CIC	-0.233187	8.42922	-7.43826	8.19e-12	4.07e-10	16.4398
DNAJA2	0.330988	9.33414	7.43749	8.22e-12	4.08e-10	16.4356
VPS39	-0.217615	8.41849	-7.43715	8.24e-12	4.08e-10	16.4338
TYROBP	-0.249702	14.21	-7.43703	8.24e-12	4.08e-10	16.4332
NUAK2	-0.352878	9.4564	-7.43669	8.26e-12	4.08e-10	16.4314
MAT2A	0.309325	10.5804	7.43557	8.31e-12	4.1e-10	16.4254
BACH2	0.103105	7.66604	7.43462	8.35e-12	4.11e-10	16.4203
FLJ20160	0.1992	8.04924	7.43275	8.44e-12	4.15e-10	16.4103
CNPY3	-0.24646	9.62474	-7.42976	8.58e-12	4.21e-10	16.3944
ZCCHC7	0.311884	8.5263	7.42819	8.65e-12	4.24e-10	16.386
BZW2	0.204178	8.48067	7.42778	8.67e-12	4.24e-10	16.3838
CDC42EP4	-0.206788	9.00096	-7.42762	8.68e-12	4.24e-10	16.3829
LTB4R	-0.284312	8.51635	-7.42549	8.78e-12	4.28e-10	16.3716
FKBP3	0.103671	7.55042	7.42503	8.8e-12	4.29e-10	16.3691
G3BP2	0.177688	8.49894	7.42348	8.88e-12	4.32e-10	16.3608
TKT	-0.349552	12.6066	-7.41959	9.07e-12	4.4e-10	16.3401
AK3	0.268311	8.80466	7.41901	9.1e-12	4.41e-10	16.337
C13ORF34	0.12815	7.65533	7.41845	9.13e-12	4.41e-10	16.334
EDG4	-0.400519	10.2342	-7.41832	9.13e-12	4.41e-10	16.3333
ANAPC4	0.282336	8.82292	7.41656	9.22e-12	4.45e-10	16.3239
ANKRD10	0.251713	8.15901	7.41623	9.24e-12	4.45e-10	16.3221
OSBPL3	0.0955446	7.76466	7.40547	9.8e-12	4.71e-10	16.2647
MUTED	0.0963936	7.71364	7.40279	9.94e-12	4.77e-10	16.2505
ZNF25	0.223172	8.12271	7.40027	1.01e-11	4.83e-10	16.237
STRBP	0.124357	7.65082	7.39952	1.01e-11	4.84e-10	16.233
RGL2	-0.241391	8.63713	-7.39595	1.03e-11	4.92e-10	16.214
TRIM4	0.336111	9.42269	7.39573	1.03e-11	4.92e-10	16.2128
ABTB1	-0.367246	11.135	-7.39552	1.03e-11	4.92e-10	16.2117
IARS2	0.210457	8.64611	7.39427	1.04e-11	4.95e-10	16.205
LOC402251	0.714712	11.1303	7.39233	1.05e-11	5e-10	16.1947
GLS	0.232399	8.19333	7.38805	1.08e-11	5.11e-10	16.1719
LOC441193	-0.299771	8.19769	-7.38584	1.09e-11	5.16e-10	16.1601
ZNF235	0.104009	7.61197	7.38522	1.09e-11	5.17e-10	16.1568
TMEM41B	0.275321	8.63458	7.38485	1.1e-11	5.17e-10	16.1548
NELL2	0.451092	8.83167	7.38381	1.1e-11	5.19e-10	16.1493
MDH1	0.465498	9.93381	7.383	1.11e-11	5.2e-10	16.145
ZNF318	0.131401	7.83612	7.38298	1.11e-11	5.2e-10	16.1449
CROP	0.368958	8.04145	7.37878	1.13e-11	5.31e-10	16.1225
LOC492311	0.169161	7.68358	7.37419	1.16e-11	5.44e-10	16.0981
HS.126768	0.249691	8.04069	7.37387	1.16e-11	5.44e-10	16.0964
VPS36	0.364007	8.12129	7.37135	1.18e-11	5.51e-10	16.083
DUS4L	0.0958132	7.62775	7.36993	1.19e-11	5.53e-10	16.0754
C4ORF27	0.123402	7.6738	7.3699	1.19e-11	5.53e-10	16.0752
FLOT2	-0.343158	13.0646	-7.36878	1.2e-11	5.56e-10	16.0693
C9ORF102	0.146668	7.64604	7.36693	1.21e-11	5.61e-10	16.0595
TMEM16K	-0.126114	7.7795	-7.36428	1.23e-11	5.68e-10	16.0453
MX2	-0.428292	10.9937	-7.36172	1.24e-11	5.75e-10	16.0318
ZWILCH	0.0625969	7.55778	7.36146	1.25e-11	5.75e-10	16.0304
HS.370503	-0.287016	9.21301	-7.35756	1.27e-11	5.86e-10	16.0096
NOC3L	0.236663	7.7489	7.3562	1.28e-11	5.9e-10	16.0024
CRYZ	0.27669	7.88159	7.35344	1.3e-11	5.97e-10	15.9877
GPR109B	-0.391841	8.74878	-7.35336	1.3e-11	5.97e-10	15.9873
KLHDC5	0.191555	8.0178	7.35324	1.3e-11	5.97e-10	15.9866
LOC93622	0.192819	8.35173	7.35207	1.31e-11	5.99e-10	15.9804
SORL1	-0.501923	11.958	-7.35204	1.31e-11	5.99e-10	15.9803
YIPF1	-0.193188	9.57612	-7.35182	1.31e-11	5.99e-10	15.9791
ZNF83	0.26676	7.81461	7.35033	1.32e-11	6.03e-10	15.9712
CDC42EP2	-0.299554	8.36924	-7.34998	1.33e-11	6.03e-10	15.9693
SSH3	-0.244061	8.53033	-7.34974	1.33e-11	6.03e-10	15.968
HS.528873	0.208389	8.0188	7.34404	1.37e-11	6.21e-10	15.9377
LOC646849	0.259726	7.95706	7.33796	1.42e-11	6.41e-10	15.9055
RECQL	0.132791	7.84515	7.33605	1.43e-11	6.46e-10	15.8953
C7ORF23	0.380089	8.97392	7.33137	1.47e-11	6.62e-10	15.8705
TMEM106B	0.148466	7.62022	7.32748	1.5e-11	6.75e-10	15.8498
XKR8	-0.232605	8.79576	-7.32703	1.5e-11	6.76e-10	15.8474
USP16	0.200439	7.9792	7.32557	1.52e-11	6.8e-10	15.8397
RAB37	-0.156002	8.79593	-7.32337	1.53e-11	6.87e-10	15.828
TP53INP2	-0.252397	8.65753	-7.3225	1.54e-11	6.9e-10	15.8234
PRKRIR	0.471504	9.33053	7.31795	1.58e-11	7.05e-10	15.7993
MKI67IP	0.297527	8.26032	7.31787	1.58e-11	7.05e-10	15.7989
TADA3L	-0.103828	8.17956	-7.31555	1.6e-11	7.13e-10	15.7866
KLHL20	0.124149	7.78369	7.31499	1.6e-11	7.14e-10	15.7836
NUP43	0.172772	8.55021	7.31306	1.62e-11	7.2e-10	15.7733
CXCL16	-0.234382	9.08437	-7.31305	1.62e-11	7.2e-10	15.7733
NDUFAB1	0.358899	9.133	7.31278	1.62e-11	7.2e-10	15.7718
TMEM14A	0.151467	7.82048	7.30603	1.69e-11	7.45e-10	15.7361
TPD52L2	-0.215161	9.57222	-7.30126	1.73e-11	7.64e-10	15.7108
LOC653226	0.468147	9.14787	7.29964	1.74e-11	7.69e-10	15.7022
PRPS2	0.121834	7.85607	7.29793	1.76e-11	7.75e-10	15.6931
UGCGL1	-0.14673	8.00671	-7.29504	1.79e-11	7.87e-10	15.6778
LOC645436	0.426787	10.659	7.2913	1.83e-11	8.02e-10	15.658
MTO1	0.248208	8.76381	7.29038	1.83e-11	8.04e-10	15.6531
CDC16	0.241858	9.23154	7.28676	1.87e-11	8.19e-10	15.634
BIVM	0.110255	7.70101	7.28634	1.88e-11	8.2e-10	15.6318
PPP2R5E	0.284672	9.83877	7.28483	1.89e-11	8.25e-10	15.6238
ACTR6	0.305973	7.87318	7.28281	1.91e-11	8.33e-10	15.6131
LDHB	0.53238	8.91513	7.28151	1.93e-11	8.38e-10	15.6062
WAS	-0.334162	13.1454	-7.28116	1.93e-11	8.38e-10	15.6043
KCTD2	-0.0810741	7.81591	-7.28079	1.93e-11	8.39e-10	15.6024
BTBD14A	-0.202126	8.22785	-7.28042	1.94e-11	8.39e-10	15.6004
KIAA0528	0.379167	8.58855	7.27987	1.94e-11	8.41e-10	15.5975
SFRS3	0.256348	8.1893	7.2776	1.97e-11	8.5e-10	15.5855
PLRG1	0.272971	8.61917	7.27504	1.99e-11	8.6e-10	15.572
C9ORF5	0.239578	8.12154	7.27491	2e-11	8.6e-10	15.5713
C16ORF7	-0.303258	9.08308	-7.27397	2.01e-11	8.63e-10	15.5663
C8ORF59	0.336488	8.02975	7.27285	2.02e-11	8.67e-10	15.5604
MTMR14	-0.161664	9.02498	-7.27012	2.05e-11	8.79e-10	15.5459
KTN1	0.168151	7.68944	7.26576	2.1e-11	8.98e-10	15.5229
TBCE	0.105686	7.82207	7.26335	2.12e-11	9.09e-10	15.5101
EEF1A1	0.302609	14.4719	7.26043	2.16e-11	9.22e-10	15.4947
C2ORF30	0.319731	8.4787	7.25766	2.19e-11	9.35e-10	15.4801
CITED4	-0.278468	8.30536	-7.25622	2.21e-11	9.41e-10	15.4725
TBC1D3G	-0.171444	8.1504	-7.25102	2.27e-11	9.66e-10	15.445
C8ORF40	0.216258	8.31736	7.24904	2.3e-11	9.75e-10	15.4346
C3ORF62	-0.226456	8.44809	-7.24853	2.3e-11	9.77e-10	15.4318
RY1	0.272972	8.34782	7.24759	2.31e-11	9.79e-10	15.4269
SDCCAG10	0.187524	8.04684	7.24748	2.32e-11	9.79e-10	15.4263
RAVER1	-0.256359	8.5351	-7.24361	2.36e-11	9.99e-10	15.4059
SRPRB	0.257282	9.1488	7.24202	2.38e-11	1.01e-09	15.3975
CDK6	0.185992	8.20314	7.24139	2.39e-11	1.01e-09	15.3942
DEK	0.488569	8.4035	7.23981	2.41e-11	1.02e-09	15.3858
NACA	0.344283	12.2834	7.2387	2.43e-11	1.02e-09	15.3799
SNX11	-0.129346	8.58525	-7.23825	2.43e-11	1.02e-09	15.3776
SOCS2	0.173444	7.98015	7.23822	2.43e-11	1.02e-09	15.3774
PLEKHM1	-0.224527	8.96219	-7.2367	2.45e-11	1.03e-09	15.3694
UCHL5	0.190154	7.96988	7.2353	2.47e-11	1.03e-09	15.362
ZNF700	0.218251	8.36447	7.22983	2.55e-11	1.06e-09	15.3331
CTSA	-0.426269	9.86964	-7.22892	2.56e-11	1.07e-09	15.3283
MAP2K2	-0.328863	10.7013	-7.22805	2.57e-11	1.07e-09	15.3238
NUDT21	0.129947	7.68399	7.22076	2.68e-11	1.11e-09	15.2853
CRBN	0.389424	8.89384	7.22011	2.69e-11	1.11e-09	15.2819
CLPTM1	-0.295181	9.61627	-7.21915	2.7e-11	1.12e-09	15.2768
LOC284757	-0.382836	8.91943	-7.2176	2.72e-11	1.13e-09	15.2687
SCO2	-0.438096	9.63398	-7.21574	2.75e-11	1.14e-09	15.2589
COIL	0.181979	8.17327	7.21554	2.75e-11	1.14e-09	15.2578
KLHDC8B	-0.399742	8.64401	-7.21519	2.76e-11	1.14e-09	15.256
LOC388524	0.183849	10.4152	7.21363	2.78e-11	1.14e-09	15.2478
ZSWIM4	-0.15181	8.22078	-7.2109	2.82e-11	1.16e-09	15.2334
CSGLCA-T	-0.183447	8.2843	-7.21087	2.82e-11	1.16e-09	15.2332
ZFR	0.292804	8.10142	7.20972	2.84e-11	1.16e-09	15.2271
RPL38	0.135377	14.1872	7.20509	2.91e-11	1.19e-09	15.2027
RTCD1	0.131951	7.86409	7.20489	2.92e-11	1.19e-09	15.2017
FAM53C	-0.371322	10.5095	-7.2044	2.92e-11	1.19e-09	15.1991
C9ORF123	0.208741	8.0021	7.2043	2.93e-11	1.19e-09	15.1986
LOC407835	-0.15394	8.74735	-7.20267	2.95e-11	1.2e-09	15.19
KIAA1128	0.202288	8.30547	7.20233	2.96e-11	1.2e-09	15.1882
TSC22D4	-0.272334	9.17378	-7.20181	2.96e-11	1.2e-09	15.1855
BAT2	-0.268671	8.82544	-7.19769	3.03e-11	1.23e-09	15.1638
SNRPN	0.207994	9.05857	7.19591	3.06e-11	1.24e-09	15.1544
HIST1H2BK	-0.367666	10.6625	-7.1924	3.12e-11	1.26e-09	15.136
CYP20A1	0.0926396	7.85999	7.19117	3.14e-11	1.27e-09	15.1295
ZNF789	0.11734	7.79124	7.18751	3.2e-11	1.29e-09	15.1102
SLC12A9	-0.291364	11.1082	-7.18677	3.22e-11	1.29e-09	15.1063
LOC285053	0.333206	12.4315	7.18578	3.23e-11	1.3e-09	15.1011
XPO6	-0.414004	11.3332	-7.18536	3.24e-11	1.3e-09	15.0989
LOC402057	0.45437	8.89227	7.18486	3.25e-11	1.3e-09	15.0963
MCEE	0.232102	8.14161	7.18442	3.26e-11	1.3e-09	15.094
FAM84B	0.180467	7.8421	7.18308	3.28e-11	1.31e-09	15.0869
CTDSPL2	0.0959663	7.64014	7.18258	3.29e-11	1.31e-09	15.0843
ANKRD46	0.224794	7.93474	7.18054	3.33e-11	1.33e-09	15.0736
ATG2A	-0.327009	8.84882	-7.18043	3.33e-11	1.33e-09	15.073
CBFB	0.311328	8.72977	7.17996	3.34e-11	1.33e-09	15.0705
CCDC91	0.143805	7.57958	7.17828	3.37e-11	1.34e-09	15.0617
TST	-0.34058	10.4276	-7.1773	3.38e-11	1.34e-09	15.0565
NIBP	-0.253489	8.35951	-7.17519	3.42e-11	1.36e-09	15.0455
DISC1	-0.0794376	7.67432	-7.17446	3.44e-11	1.36e-09	15.0416
DUSP18	-0.288456	9.94218	-7.17153	3.49e-11	1.38e-09	15.0262
FAM133B	0.175164	7.86439	7.16993	3.52e-11	1.39e-09	15.0178
PLEKHO2	-0.324017	9.22005	-7.16411	3.63e-11	1.43e-09	14.9872
KIF1B	-0.161317	8.17398	-7.16197	3.68e-11	1.45e-09	14.976
SSBP1	0.292469	9.53066	7.16155	3.68e-11	1.45e-09	14.9738
LOC389435	0.277817	13.3611	7.15914	3.73e-11	1.46e-09	14.9611
NEU1	-0.188973	8.63933	-7.15757	3.76e-11	1.48e-09	14.9529
EIF3E	0.664576	11.4976	7.15723	3.77e-11	1.48e-09	14.9511
USP14	0.136408	7.98474	7.15647	3.79e-11	1.48e-09	14.9471
LOC284194	-0.149206	7.9162	-7.15436	3.83e-11	1.5e-09	14.936
HMGCS1	0.222829	7.96107	7.15245	3.87e-11	1.51e-09	14.926
TPCN2	-0.21057	8.44077	-7.1463	4e-11	1.56e-09	14.8937
RBCK1	-0.278273	9.3489	-7.14621	4e-11	1.56e-09	14.8932
CSPP1	0.0695752	7.66179	7.14101	4.12e-11	1.6e-09	14.866
CDKN2AIP	0.172565	7.95269	7.13972	4.14e-11	1.61e-09	14.8592
ATAD1	0.14566	7.82649	7.13937	4.15e-11	1.61e-09	14.8574
GNL3	0.23333	7.94478	7.13571	4.23e-11	1.64e-09	14.8382
KIAA1826	0.218967	7.97564	7.13564	4.24e-11	1.64e-09	14.8378
MTMR3	-0.219291	8.75829	-7.13487	4.25e-11	1.64e-09	14.8338
ANGEL2	0.337242	9.07537	7.13348	4.29e-11	1.65e-09	14.8265
LOC649821	0.377244	11.1808	7.13153	4.33e-11	1.66e-09	14.8163
CDA	-0.507209	10.5012	-7.1315	4.33e-11	1.66e-09	14.8161
TRAFD1	-0.263563	9.00369	-7.13146	4.33e-11	1.66e-09	14.8159
PFKFB4	-0.408321	10.8948	-7.13112	4.34e-11	1.66e-09	14.8141
LOC90826	0.0934414	7.5996	7.12934	4.38e-11	1.68e-09	14.8048
LOC647346	0.191589	7.84221	7.12742	4.43e-11	1.69e-09	14.7947
DC2	0.207519	8.46015	7.12703	4.44e-11	1.69e-09	14.7927
AGGF1	0.167665	7.93362	7.12679	4.44e-11	1.69e-09	14.7914
PTPN11	0.247517	8.62364	7.12234	4.55e-11	1.73e-09	14.7681
OPRL1	-0.0950529	7.98595	-7.12139	4.57e-11	1.74e-09	14.7631
EIF3F	0.287788	11.5606	7.11936	4.62e-11	1.76e-09	14.7525
HK3	-0.357643	10.4163	-7.11863	4.64e-11	1.76e-09	14.7487
HS.535028	0.374175	8.97658	7.11771	4.67e-11	1.77e-09	14.7439
CXORF57	0.159448	7.70244	7.11695	4.68e-11	1.77e-09	14.7399
CD2	0.426216	11.2541	7.11548	4.72e-11	1.79e-09	14.7322
GSPT2	0.169846	8.1627	7.11437	4.75e-11	1.79e-09	14.7264
ITPK1	-0.378108	9.46229	-7.1118	4.82e-11	1.82e-09	14.7129
N4BP1	-0.194847	8.29957	-7.10818	4.91e-11	1.85e-09	14.694
DNAJB14	0.146641	7.84834	7.10096	5.1e-11	1.92e-09	14.6562
ITGAX	-0.233549	8.93621	-7.10052	5.12e-11	1.92e-09	14.6539
RBM13	0.1543	7.69149	7.09918	5.15e-11	1.93e-09	14.6469
CAMLG	0.345339	10.2917	7.09857	5.17e-11	1.94e-09	14.6437
MYO9B	-0.31198	9.21674	-7.09319	5.32e-11	1.99e-09	14.6156
LOC400027	0.248987	8.51072	7.09212	5.35e-11	2e-09	14.61
MBOAT7	-0.50387	10.7922	-7.09125	5.38e-11	2.01e-09	14.6055
DGCR2	-0.292273	9.29873	-7.08253	5.63e-11	2.1e-09	14.5599
YEATS4	0.159638	7.69768	7.08178	5.66e-11	2.11e-09	14.556
MED25	-0.460191	9.99248	-7.08091	5.68e-11	2.11e-09	14.5514
CCND2	0.316766	10.2418	7.08049	5.7e-11	2.11e-09	14.5492
SIPA1	-0.252075	9.84822	-7.08046	5.7e-11	2.11e-09	14.5491
OFD1	0.196109	8.00935	7.07829	5.76e-11	2.14e-09	14.5377
UPRT	0.162325	7.9153	7.0754	5.85e-11	2.17e-09	14.5226
FAM101B	-0.255597	8.62226	-7.0695	6.04e-11	2.23e-09	14.4919
SLC11A1	-0.296002	9.59042	-7.06849	6.08e-11	2.24e-09	14.4866
HS.552957	-0.281762	8.64464	-7.06834	6.08e-11	2.24e-09	14.4858
ZNF559	0.185051	7.8077	7.06478	6.2e-11	2.28e-09	14.4672
TMEM127	-0.176857	8.23156	-7.06454	6.21e-11	2.28e-09	14.466
GTPBP8	0.095274	7.94374	7.06116	6.32e-11	2.32e-09	14.4483
CHMP1A	-0.214831	9.57735	-7.06086	6.33e-11	2.32e-09	14.4468
LOC646630	0.300761	10.9802	7.05896	6.39e-11	2.34e-09	14.4369
SPIN4	0.121188	7.57467	7.05704	6.46e-11	2.36e-09	14.4268
PTPN4	0.36342	8.81002	7.05502	6.53e-11	2.39e-09	14.4163
CD48	0.572577	9.65862	7.05195	6.64e-11	2.42e-09	14.4003
SLC25A46	0.250799	7.96493	7.05114	6.67e-11	2.43e-09	14.3961
NFYC	-0.239724	9.4908	-7.05024	6.7e-11	2.44e-09	14.3914
PLEKHB2	-0.143332	8.55075	-7.04851	6.76e-11	2.46e-09	14.3824
RIF1	0.0874896	7.56044	7.04556	6.87e-11	2.5e-09	14.367
PYHIN1	0.251073	8.57814	7.04344	6.95e-11	2.52e-09	14.356
UPF3B	0.163585	7.82264	7.03976	7.09e-11	2.57e-09	14.3368
HS.564874	-0.257169	8.47226	-7.03883	7.12e-11	2.58e-09	14.3319
METTL3	0.178345	8.72007	7.03589	7.23e-11	2.62e-09	14.3166
MGAT2	0.111254	7.99123	7.03542	7.25e-11	2.62e-09	14.3142
THNSL1	0.10593	7.61587	7.03473	7.28e-11	2.63e-09	14.3106
NOP5/NOP58	0.196731	7.74624	7.03344	7.33e-11	2.64e-09	14.3039
MAP1A	-0.12372	7.68158	-7.02979	7.47e-11	2.69e-09	14.2849
RPS6KB1	0.33218	8.32475	7.02859	7.52e-11	2.7e-09	14.2786
PFKFB3	-0.30721	9.1175	-7.02846	7.53e-11	2.7e-09	14.2779
RFTN1	0.330381	9.6336	7.02836	7.53e-11	2.7e-09	14.2774
KIAA0907	0.274656	8.74756	7.02792	7.55e-11	2.7e-09	14.2751
MAP1LC3A	-0.16506	8.18578	-7.02523	7.66e-11	2.74e-09	14.2612
PRKRA	0.211802	8.00226	7.02416	7.7e-11	2.75e-09	14.2556
PLCB2	-0.36833	10.304	-7.02352	7.73e-11	2.76e-09	14.2522
LOC647361	0.63387	12.3686	7.01936	7.9e-11	2.82e-09	14.2306
SLC30A9	0.241719	8.11953	7.01734	7.99e-11	2.84e-09	14.2201
THOC1	0.179205	8.04124	7.01622	8.04e-11	2.86e-09	14.2143
ALS2CR13	0.387707	9.34015	7.01607	8.04e-11	2.86e-09	14.2135
POLR3GL	0.309248	9.50662	7.01032	8.29e-11	2.94e-09	14.1836
PGD	-0.408076	11.9274	-7.0098	8.32e-11	2.95e-09	14.1809
KIAA1712	0.301106	8.42834	7.00902	8.35e-11	2.96e-09	14.1769
BIRC3	0.257757	9.13084	7.00734	8.43e-11	2.98e-09	14.1681
PPP3CC	0.228204	8.63739	7.00612	8.48e-11	2.99e-09	14.1618
CD3D	0.370919	9.35555	7.00552	8.51e-11	3e-09	14.1587
PIK3IP1	0.436053	10.7006	7.00492	8.54e-11	3.01e-09	14.1555
ATP6AP2	0.41974	10.6009	7.00337	8.61e-11	3.03e-09	14.1475
TCEAL8	0.155394	7.84568	6.99903	8.81e-11	3.1e-09	14.1249
MRPL9	0.118361	7.84303	6.99758	8.88e-11	3.11e-09	14.1174
F5	-0.322776	8.61384	-6.9975	8.88e-11	3.11e-09	14.117
RRP12	-0.303492	8.69967	-6.99634	8.94e-11	3.13e-09	14.1109
ARID3B	-0.199484	9.16822	-6.99549	8.98e-11	3.14e-09	14.1065
DOCK11	0.419423	9.38822	6.99368	9.06e-11	3.17e-09	14.0972
KCTD6	0.129276	8.07292	6.99188	9.15e-11	3.19e-09	14.0878
RERE	-0.194981	8.97749	-6.98984	9.25e-11	3.22e-09	14.0772
C15ORF28	-0.326116	9.25321	-6.98965	9.26e-11	3.22e-09	14.0762
CLNS1A	0.375042	9.25704	6.98852	9.32e-11	3.24e-09	14.0703
SRRM1	0.210696	10.1215	6.98327	9.58e-11	3.33e-09	14.0431
SLC35A3	0.138458	7.90058	6.98306	9.59e-11	3.33e-09	14.042
CEPT1	0.165661	8.20903	6.98016	9.74e-11	3.38e-09	14.027
ZNF146	0.122215	7.76796	6.97973	9.76e-11	3.38e-09	14.0247
SIRT4	0.087632	7.60197	6.97492	1e-10	3.46e-09	13.9998
RFX1	-0.251503	8.74158	-6.97469	1e-10	3.46e-09	13.9986
DBR1	0.0681653	7.50825	6.97221	1.02e-10	3.51e-09	13.9857
RRAS2	0.128658	7.80689	6.97163	1.02e-10	3.51e-09	13.9828
RPL13A	0.429934	10.4983	6.97035	1.03e-10	3.53e-09	13.9761
LOC651143	-0.228459	8.61152	-6.9703	1.03e-10	3.53e-09	13.9759
PTGER4	0.357659	8.77761	6.97009	1.03e-10	3.53e-09	13.9748
MTRF1	0.0919426	7.53415	6.96528	1.05e-10	3.62e-09	13.9498
KPNA3	0.202282	7.86013	6.96418	1.06e-10	3.63e-09	13.9441
TMEM126B	0.329809	8.19937	6.96389	1.06e-10	3.64e-09	13.9426
ITGA4	0.22344	8.02862	6.96036	1.08e-10	3.7e-09	13.9243
DDX46	0.177425	8.22135	6.96016	1.08e-10	3.7e-09	13.9233
IL7R	0.507778	11.6211	6.95553	1.11e-10	3.79e-09	13.8993
RWDD4A	0.197817	7.99266	6.95513	1.11e-10	3.79e-09	13.8973
AASDH	0.145529	7.78243	6.95431	1.12e-10	3.8e-09	13.893
MAT2B	0.16854	8.71545	6.95395	1.12e-10	3.81e-09	13.8911
RECK	0.0782472	7.61679	6.95041	1.14e-10	3.87e-09	13.8728
TMEM66	0.407252	12.1856	6.95031	1.14e-10	3.87e-09	13.8723
DENND3	-0.349713	9.49386	-6.95025	1.14e-10	3.87e-09	13.872
SMG1	0.368586	9.38543	6.94917	1.15e-10	3.89e-09	13.8664
SHPRH	0.0871751	7.60306	6.94644	1.17e-10	3.93e-09	13.8523
MAP4K5	0.120533	7.59108	6.94634	1.17e-10	3.93e-09	13.8518
ID2	0.330014	9.78081	6.94629	1.17e-10	3.93e-09	13.8515
REEP5	0.457803	9.49398	6.94394	1.18e-10	3.98e-09	13.8393
HS.550193	-0.261048	8.90996	-6.93939	1.21e-10	4.07e-09	13.8158
PECI	0.10999	7.90858	6.93861	1.22e-10	4.08e-09	13.8118
RFX2	-0.259896	7.99171	-6.93633	1.23e-10	4.13e-09	13.8
HDAC2	0.311684	8.59832	6.93531	1.24e-10	4.15e-09	13.7947
MST4	0.304866	8.53153	6.93503	1.24e-10	4.15e-09	13.7932
LAT2	-0.212197	9.38472	-6.9346	1.24e-10	4.15e-09	13.791
MTSS1	0.343399	8.74455	6.93427	1.24e-10	4.16e-09	13.7893
ABCG1	-0.0856433	7.77861	-6.93322	1.25e-10	4.17e-09	13.7839
ZNF256	0.114671	7.61914	6.92688	1.29e-10	4.31e-09	13.7511
TBXAS1	-0.3115	10.9024	-6.9247	1.31e-10	4.36e-09	13.7399
SDAD1	0.282305	9.87055	6.92351	1.32e-10	4.38e-09	13.7337
NUPL2	0.174073	8.29394	6.92306	1.32e-10	4.39e-09	13.7314
MAST3	-0.393822	10.5011	-6.92194	1.33e-10	4.41e-09	13.7256
HS.276860	0.284996	9.4785	6.92057	1.34e-10	4.43e-09	13.7186
RBM25	0.423767	8.52709	6.9191	1.35e-10	4.46e-09	13.7109
EIF4G2	0.277537	10.2899	6.91455	1.38e-10	4.57e-09	13.6874
SSH2	-0.370401	11.2673	-6.91359	1.39e-10	4.59e-09	13.6825
ZMYM4	0.14528	7.83806	6.91322	1.39e-10	4.59e-09	13.6806
NONO	0.144366	9.42748	6.91156	1.4e-10	4.63e-09	13.672
ZNF800	0.293478	8.29639	6.91105	1.41e-10	4.63e-09	13.6694
CDKN2D	-0.211	9.22588	-6.90878	1.42e-10	4.68e-09	13.6577
FLJ20323	0.178747	7.99076	6.90364	1.46e-10	4.81e-09	13.6311
PSCD4	-0.295312	12.1905	-6.90042	1.49e-10	4.89e-09	13.6145
RPL19	0.240628	13.7226	6.89717	1.51e-10	4.97e-09	13.5978
FUT8	0.0916125	7.55447	6.89496	1.53e-10	5.02e-09	13.5864
PRRC1	0.193424	7.86284	6.89392	1.54e-10	5.04e-09	13.581
PREPL	0.10509	7.62794	6.88891	1.58e-10	5.17e-09	13.5552
SFXN5	-0.1756	8.10269	-6.8873	1.6e-10	5.21e-09	13.5469
C21ORF51	0.0719588	7.66319	6.88652	1.6e-10	5.22e-09	13.5429
IL8RB	-0.663454	12.9901	-6.8857	1.61e-10	5.24e-09	13.5386
SRP72	0.21873	7.95171	6.87973	1.66e-10	5.4e-09	13.5079
PPAT	0.102659	7.64261	6.87857	1.67e-10	5.43e-09	13.5019
SCOC	0.154729	7.65195	6.87666	1.69e-10	5.48e-09	13.4921
HS.347034	-0.41826	8.49053	-6.876	1.69e-10	5.49e-09	13.4887
SYPL1	0.157546	8.64585	6.87526	1.7e-10	5.51e-09	13.4849
GNL2	0.205918	8.31086	6.87474	1.7e-10	5.52e-09	13.4822
BET1	0.14172	7.66043	6.87103	1.74e-10	5.62e-09	13.4631
AGPAT5	0.112973	7.67599	6.87087	1.74e-10	5.62e-09	13.4623
DR1	0.259088	7.8779	6.87036	1.74e-10	5.63e-09	13.4596
ZFAND1	0.148195	7.78631	6.86999	1.75e-10	5.63e-09	13.4578
HS.40289	0.131471	7.66432	6.86756	1.77e-10	5.7e-09	13.4452
ATG5	0.108618	7.54403	6.85963	1.85e-10	5.93e-09	13.4045
DDX21	0.272394	9.06765	6.85959	1.85e-10	5.93e-09	13.4043
POU2F1	-0.176933	8.06514	-6.85902	1.85e-10	5.95e-09	13.4013
LRRC25	-0.316274	8.97897	-6.85778	1.86e-10	5.98e-09	13.3949
HS.543064	-0.242285	8.2475	-6.85703	1.87e-10	6e-09	13.3911
TMEM91	-0.426533	10.0338	-6.85684	1.87e-10	6e-09	13.3901
PSMA1	0.110716	8.56331	6.85237	1.92e-10	6.13e-09	13.3671
HS.123119	0.123684	7.61852	6.85198	1.92e-10	6.14e-09	13.3651
MPHOSPH1	0.180111	7.76212	6.84694	1.97e-10	6.3e-09	13.3392
ATP5F1	0.335735	9.26255	6.84365	2.01e-10	6.4e-09	13.3223
DKFZP761E198	-0.259444	8.11513	-6.84298	2.02e-10	6.42e-09	13.3189
VPS18	-0.238428	8.6009	-6.84131	2.03e-10	6.47e-09	13.3103
REV1	0.162885	8.0154	6.84071	2.04e-10	6.48e-09	13.3072
EPN1	-0.256414	11.5687	-6.84064	2.04e-10	6.48e-09	13.3068
N4BP2L1	0.115328	7.74722	6.83867	2.06e-10	6.54e-09	13.2967
DYNLT3	0.236978	7.82477	6.83767	2.07e-10	6.56e-09	13.2916
ZMYM6	0.10901	8.45816	6.83385	2.12e-10	6.69e-09	13.272
ATG9A	-0.291301	8.84382	-6.83194	2.14e-10	6.75e-09	13.2622
SH2D3C	-0.205495	9.01394	-6.82914	2.17e-10	6.84e-09	13.2478
TAOK2	-0.0995359	7.80165	-6.82695	2.19e-10	6.91e-09	13.2366
PON2	0.129794	7.92261	6.82682	2.2e-10	6.91e-09	13.2359
PGRMC2	0.311445	8.92115	6.82064	2.27e-10	7.14e-09	13.2043
B9D2	-0.229259	8.73172	-6.81904	2.29e-10	7.19e-09	13.196
LOC642082	-0.265453	8.42296	-6.8151	2.34e-10	7.33e-09	13.1758
PAK1	-0.31425	10.0135	-6.81489	2.34e-10	7.33e-09	13.1747
KIAA0913	-0.242228	9.99822	-6.81241	2.37e-10	7.42e-09	13.1621
ARHGAP26	-0.222612	7.96872	-6.81213	2.37e-10	7.42e-09	13.1606
MAP1S	-0.297407	9.16604	-6.8098	2.4e-10	7.51e-09	13.1487
SBDSP	0.0737786	7.60505	6.80942	2.41e-10	7.52e-09	13.1467
ZNF22	0.320055	8.37401	6.80898	2.41e-10	7.52e-09	13.1445
HS.572130	-0.438648	9.03034	-6.80715	2.44e-10	7.59e-09	13.1351
NCK1	0.275124	8.71195	6.80706	2.44e-10	7.59e-09	13.1346
UBR4	-0.292026	9.98154	-6.80574	2.45e-10	7.63e-09	13.1279
OMA1	0.124094	7.92194	6.80469	2.47e-10	7.66e-09	13.1225
KLHDC2	0.294434	8.36784	6.80055	2.52e-10	7.83e-09	13.1013
ALDH3B1	-0.160551	8.40851	-6.79934	2.54e-10	7.87e-09	13.0951
RALY	-0.226394	10.1847	-6.79801	2.56e-10	7.91e-09	13.0883
AGK	0.158886	8.1778	6.79733	2.56e-10	7.93e-09	13.0848
C14ORF32	0.207878	8.31831	6.79687	2.57e-10	7.95e-09	13.0825
TNPO3	-0.280078	9.34994	-6.79636	2.58e-10	7.96e-09	13.0799
LOC440280	0.275195	8.27635	6.79261	2.63e-10	8.11e-09	13.0606
MTMR9	0.22443	8.2803	6.79237	2.63e-10	8.11e-09	13.0594
PRMT6	0.1417	7.8304	6.78812	2.69e-10	8.29e-09	13.0377
CHD4	-0.305566	9.7229	-6.78579	2.73e-10	8.38e-09	13.0257
TINP1	0.464763	9.63348	6.78512	2.74e-10	8.4e-09	13.0223
SNRPF	0.299441	9.52344	6.78305	2.77e-10	8.48e-09	13.0117
ADCY4	-0.215338	8.01612	-6.78228	2.78e-10	8.51e-09	13.0078
BCL11B	0.181044	8.60719	6.78148	2.79e-10	8.54e-09	13.0037
SLC25A12	0.107048	7.78222	6.77701	2.85e-10	8.73e-09	12.9809
CCT6A	0.163897	7.89739	6.77384	2.9e-10	8.87e-09	12.9647
RNF19B	-0.317542	9.66943	-6.77329	2.91e-10	8.88e-09	12.9619
TOP2B	0.309641	10.0772	6.77238	2.92e-10	8.92e-09	12.9572
ZBED5	0.345809	8.60129	6.77139	2.94e-10	8.96e-09	12.9522
HS.193406	-0.465887	10.2641	-6.76904	2.98e-10	9.06e-09	12.9401
XBP1	0.323621	10.8777	6.76872	2.98e-10	9.06e-09	12.9385
PSMD14	0.170592	7.78725	6.76858	2.98e-10	9.06e-09	12.9378
STK40	-0.182486	9.76661	-6.76393	3.06e-10	9.28e-09	12.914
IHPK1	-0.215455	8.94352	-6.76195	3.09e-10	9.35e-09	12.904
ELP2	0.149709	8.26779	6.76181	3.09e-10	9.35e-09	12.9032
CLINT1	0.3299	9.32169	6.76172	3.09e-10	9.35e-09	12.9028
UNC13D	-0.210389	8.28016	-6.76084	3.11e-10	9.39e-09	12.8983
RFC4	0.124679	7.8423	6.76051	3.11e-10	9.4e-09	12.8966
SLC9A8	-0.264454	8.77392	-6.76027	3.12e-10	9.4e-09	12.8954
PIGH	0.124267	7.7509	6.76006	3.12e-10	9.4e-09	12.8943
RAB3D	-0.139613	7.80398	-6.75955	3.13e-10	9.42e-09	12.8917
VPS37B	-0.286066	9.70784	-6.75737	3.16e-10	9.51e-09	12.8806
ACSS2	-0.128103	8.78719	-6.75299	3.24e-10	9.72e-09	12.8582
TAX1BP3	-0.233771	9.24268	-6.75138	3.27e-10	9.8e-09	12.85
LOC648470	0.183907	7.89146	6.75081	3.28e-10	9.82e-09	12.8471
ENPP4	0.200504	7.74205	6.74911	3.3e-10	9.9e-09	12.8384
SEC61B	0.333887	10.4216	6.74876	3.31e-10	9.9e-09	12.8367
MBNL1	0.479092	8.92809	6.74819	3.32e-10	9.92e-09	12.8338
PDIK1L	0.134622	7.7215	6.74628	3.35e-10	1e-08	12.824
SAMD3	0.24741	8.53472	6.74571	3.36e-10	1e-08	12.8211
SERTAD1	-0.246944	9.41181	-6.74437	3.39e-10	1.01e-08	12.8143
KIAA0372	0.178212	8.44466	6.74305	3.41e-10	1.02e-08	12.8075
MRPS6	0.274284	10.7144	6.74278	3.42e-10	1.02e-08	12.8062
RAB24	-0.212657	9.14803	-6.74144	3.44e-10	1.02e-08	12.7993
USP4	-0.162219	8.6901	-6.74015	3.46e-10	1.03e-08	12.7927
SMEK2	0.299215	8.29336	6.73563	3.55e-10	1.05e-08	12.7697
C4ORF33	0.120036	7.62785	6.73391	3.58e-10	1.06e-08	12.761
MTCP1	0.180576	8.34299	6.73285	3.6e-10	1.06e-08	12.7556
ACTN4	-0.334941	9.53142	-6.73266	3.6e-10	1.06e-08	12.7546
B3GNT8	-0.133484	7.81994	-6.73254	3.6e-10	1.06e-08	12.754
CYP4V2	0.261568	8.236	6.73181	3.62e-10	1.07e-08	12.7502
HS.575085	-0.185149	8.0263	-6.7296	3.66e-10	1.08e-08	12.739
SUCLG2	0.243038	8.0518	6.72857	3.68e-10	1.08e-08	12.7338
PGLYRP1	-0.646523	10.6804	-6.72775	3.7e-10	1.09e-08	12.7296
TXNDC10	0.247641	7.8687	6.72699	3.71e-10	1.09e-08	12.7257
HNRPA2B1	0.391098	10.4388	6.72694	3.71e-10	1.09e-08	12.7255
MGEA5	0.388572	11.0938	6.72226	3.8e-10	1.12e-08	12.7017
CCT8	0.263935	10.236	6.71891	3.87e-10	1.13e-08	12.6846
RFX5	0.103823	8.55919	6.71775	3.89e-10	1.14e-08	12.6787
BMPR2	0.122331	7.70286	6.71618	3.93e-10	1.15e-08	12.6707
SAAL1	0.151795	8.23186	6.71481	3.95e-10	1.16e-08	12.6637
HSPC152	0.33419	9.90561	6.71378	3.98e-10	1.16e-08	12.6585
HS.534427	0.479707	11.338	6.70794	4.1e-10	1.2e-08	12.6288
HS.570988	0.398077	8.76997	6.70716	4.12e-10	1.2e-08	12.6248
LOC648622	0.894191	10.2249	6.70711	4.12e-10	1.2e-08	12.6246
TMEM42	0.164132	8.14854	6.70673	4.13e-10	1.2e-08	12.6226
FAM3C	0.0914211	7.62653	6.70567	4.15e-10	1.2e-08	12.6173
LOC400499	-0.13089	7.67672	-6.70311	4.2e-10	1.22e-08	12.6042
HS.568777	-0.244572	8.69702	-6.7031	4.2e-10	1.22e-08	12.6042
AGA	0.160644	7.84249	6.70148	4.24e-10	1.23e-08	12.596
RAP2A	0.397534	8.48361	6.69977	4.28e-10	1.24e-08	12.5873
CLK1	0.272421	8.40411	6.69922	4.29e-10	1.24e-08	12.5845
DUT	0.0708162	7.66409	6.69915	4.29e-10	1.24e-08	12.5841
PDHB	0.237748	10.3195	6.69815	4.31e-10	1.24e-08	12.5791
KIAA0040	-0.182313	8.2066	-6.69667	4.35e-10	1.25e-08	12.5715
MOAP1	0.158581	8.71868	6.69459	4.4e-10	1.27e-08	12.561
ARV1	0.151892	7.7673	6.69438	4.4e-10	1.27e-08	12.5599
PTBP2	0.135019	7.63893	6.69158	4.47e-10	1.28e-08	12.5457
ISOC1	0.153149	7.74352	6.68564	4.61e-10	1.32e-08	12.5155
VPS29	0.406442	9.51248	6.68457	4.63e-10	1.33e-08	12.5101
SCAND1	-0.192736	8.79832	-6.68064	4.73e-10	1.35e-08	12.4901
EHD1	-0.263544	11.7083	-6.67546	4.86e-10	1.39e-08	12.4639
DDX50	0.191476	7.84596	6.67176	4.95e-10	1.42e-08	12.4451
COPB1	0.260372	9.27606	6.67063	4.98e-10	1.42e-08	12.4394
ZUFSP	0.130168	7.69013	6.67045	4.99e-10	1.42e-08	12.4385
RPL9	0.555796	8.98063	6.6703	4.99e-10	1.42e-08	12.4377
ULK1	-0.168426	9.27209	-6.66815	5.05e-10	1.44e-08	12.4268
CD28	0.14455	7.74221	6.667	5.08e-10	1.44e-08	12.421
TRAF7	-0.0880304	7.78516	-6.66559	5.11e-10	1.45e-08	12.4138
MKNK2	-0.292844	10.7108	-6.66215	5.21e-10	1.48e-08	12.3964
C3ORF26	0.0890261	7.81903	6.66164	5.22e-10	1.48e-08	12.3939
PSENEN	-0.130983	8.04695	-6.65837	5.31e-10	1.51e-08	12.3772
LRRC58	0.105052	7.66881	6.65775	5.33e-10	1.51e-08	12.3742
HS.561130	-0.214073	8.30685	-6.65726	5.34e-10	1.51e-08	12.3717
TFRC	0.278558	8.77519	6.65572	5.38e-10	1.52e-08	12.3638
LOC652071	0.251042	13.5886	6.65169	5.5e-10	1.55e-08	12.3435
TMEM8	-0.328829	9.77887	-6.65091	5.52e-10	1.56e-08	12.3395
C14ORF108	0.171579	8.03546	6.65021	5.54e-10	1.56e-08	12.336
BRD3	-0.296817	9.77626	-6.64839	5.59e-10	1.58e-08	12.3267
ATMIN	0.0806764	7.63688	6.64805	5.6e-10	1.58e-08	12.325
TMEM87A	0.268319	10.1599	6.64579	5.67e-10	1.59e-08	12.3136
SUCLA2	0.143304	7.74257	6.64556	5.68e-10	1.59e-08	12.3124
HS.545935	-0.184823	8.1117	-6.64494	5.69e-10	1.6e-08	12.3093
TMEM207	-0.201758	8.09657	-6.6432	5.75e-10	1.61e-08	12.3005
PTS	0.0972162	7.67603	6.64245	5.77e-10	1.62e-08	12.2967
SUZ12	0.435492	10.614	6.63981	5.85e-10	1.64e-08	12.2834
MRPS25	0.140787	7.90833	6.63907	5.87e-10	1.64e-08	12.2796
LOC648998	-0.190969	7.89722	-6.63775	5.91e-10	1.65e-08	12.2729
RPS27	0.659881	12.1254	6.63671	5.94e-10	1.66e-08	12.2677
HS.436679	-0.219638	8.36141	-6.63522	5.99e-10	1.67e-08	12.2601
SPTLC2	-0.177321	8.37133	-6.63386	6.03e-10	1.68e-08	12.2533
ALG6	0.213816	8.43163	6.63334	6.05e-10	1.68e-08	12.2506
METAP2	0.36772	8.75674	6.6331	6.06e-10	1.68e-08	12.2494
CDC23	0.181816	8.39488	6.63113	6.12e-10	1.7e-08	12.2395
LIMA1	0.100418	7.62576	6.62831	6.21e-10	1.72e-08	12.2252
SLC6A6	-0.223814	8.14514	-6.62736	6.24e-10	1.73e-08	12.2204
WIPF2	-0.134558	7.86897	-6.62725	6.24e-10	1.73e-08	12.2199
LOC196752	-0.31082	9.00148	-6.62554	6.3e-10	1.74e-08	12.2112
ATF6	-0.218693	9.35807	-6.62542	6.3e-10	1.74e-08	12.2106
IMP3	0.259495	10.8089	6.62522	6.31e-10	1.74e-08	12.2096
HEATR5B	0.135797	8.37523	6.62334	6.37e-10	1.76e-08	12.2001
PKD2	0.0830929	7.63893	6.6216	6.43e-10	1.77e-08	12.1913
ZNF213	-0.249668	8.5861	-6.62097	6.45e-10	1.78e-08	12.1882
STAT5A	-0.23369	10.5899	-6.61995	6.49e-10	1.78e-08	12.183
LOC441268	-0.395125	9.32662	-6.61966	6.49e-10	1.79e-08	12.1815
LILRB3	-0.258275	13.3693	-6.61903	6.52e-10	1.79e-08	12.1783
MON1B	-0.18772	8.34761	-6.6186	6.53e-10	1.79e-08	12.1762
ZNF331	0.0742941	7.55306	6.61558	6.63e-10	1.82e-08	12.1609
GPR89A	0.109721	7.73805	6.61482	6.66e-10	1.82e-08	12.1571
SMAD4	0.282778	8.95526	6.61478	6.66e-10	1.82e-08	12.1569
BRMS1	-0.174823	9.52732	-6.60958	6.84e-10	1.87e-08	12.1307
MKKS	0.100551	7.82526	6.60866	6.88e-10	1.88e-08	12.126
UPF3A	0.155952	8.15486	6.60825	6.89e-10	1.88e-08	12.124
SMARCAD1	0.130206	7.67526	6.6076	6.91e-10	1.89e-08	12.1207
LOC255809	-0.318447	9.17114	-6.60712	6.93e-10	1.89e-08	12.1183
ORC3L	0.144273	7.9362	6.60221	7.11e-10	1.93e-08	12.0935
HS.188979	-0.277765	8.79607	-6.60214	7.11e-10	1.93e-08	12.0932
GOLGA2	-0.118894	8.0067	-6.60191	7.12e-10	1.94e-08	12.092
RPS3A	0.936087	9.41036	6.60173	7.13e-10	1.94e-08	12.091
MITD1	0.236243	8.48139	6.59919	7.22e-10	1.96e-08	12.0783
LOC728973	0.322859	7.91968	6.59916	7.22e-10	1.96e-08	12.0781
PCNP	0.456064	9.79388	6.5981	7.26e-10	1.96e-08	12.0728
SYK	-0.313999	11.3209	-6.59809	7.26e-10	1.96e-08	12.0727
ZFP90	0.233156	8.69885	6.59383	7.43e-10	2.01e-08	12.0512
NMD3	0.129763	7.62368	6.59171	7.51e-10	2.03e-08	12.0406
ST3GAL4	-0.235979	8.07891	-6.59016	7.57e-10	2.04e-08	12.0328
GNPDA2	0.140294	7.74663	6.58841	7.64e-10	2.06e-08	12.024
EIF3H	0.251722	10.3757	6.58837	7.64e-10	2.06e-08	12.0238
LOC641710	-0.385264	8.7571	-6.58764	7.67e-10	2.06e-08	12.0201
SLC30A7	0.258255	10.1545	6.5846	7.79e-10	2.09e-08	12.0048
ALPK1	-0.364206	9.46269	-6.58024	7.97e-10	2.14e-08	11.9828
VASP	-0.21398	8.32966	-6.57953	8e-10	2.15e-08	11.9792
TNFRSF10B	-0.189802	8.73133	-6.57768	8.07e-10	2.16e-08	11.97
USP32	-0.0979306	8.00978	-6.57715	8.1e-10	2.17e-08	11.9673
C9ORF38	0.0727457	7.51927	6.5757	8.16e-10	2.18e-08	11.96
RPS5	0.332382	12.5791	6.57499	8.19e-10	2.19e-08	11.9564
CTBP2	-0.077507	7.70084	-6.57265	8.29e-10	2.21e-08	11.9446
MYST1	-0.22647	9.02329	-6.56893	8.45e-10	2.25e-08	11.9259
MTDH	0.246254	7.8893	6.56322	8.7e-10	2.32e-08	11.8972
ZBTB25	0.102622	7.85352	6.56312	8.71e-10	2.32e-08	11.8968
GALK2	0.0786633	7.88963	6.56312	8.71e-10	2.32e-08	11.8967
RPAP2	0.166918	8.05732	6.56032	8.83e-10	2.35e-08	11.8826
ACTR1A	-0.212034	9.53872	-6.55981	8.86e-10	2.35e-08	11.8801
RPS4X	0.407479	12.0449	6.55759	8.96e-10	2.38e-08	11.869
BAT5	-0.175901	9.39425	-6.55757	8.96e-10	2.38e-08	11.8688
ALG5	0.201203	7.96469	6.55399	9.13e-10	2.42e-08	11.8509
MID1	-0.0670018	7.7494	-6.55371	9.14e-10	2.42e-08	11.8494
HS.127310	0.488669	10.2833	6.55303	9.17e-10	2.43e-08	11.8461
MLF2	-0.294482	10.0672	-6.55243	9.2e-10	2.43e-08	11.843
NUCB2	0.169261	7.62541	6.55127	9.26e-10	2.44e-08	11.8372
MANEA	0.0597375	7.51055	6.55008	9.31e-10	2.46e-08	11.8312
SCNM1	-0.174501	8.94238	-6.54945	9.34e-10	2.46e-08	11.8281
KIAA1370	0.230301	8.15333	6.54719	9.45e-10	2.49e-08	11.8167
FAM129A	-0.487184	12.2763	-6.54474	9.57e-10	2.52e-08	11.8044
ARL6IP1	0.182868	9.08568	6.54451	9.59e-10	2.52e-08	11.8033
TWF2	-0.194114	10.316	-6.54297	9.66e-10	2.54e-08	11.7955
NDFIP1	0.150836	7.84739	6.54211	9.71e-10	2.55e-08	11.7912
FAM44B	0.187332	8.04552	6.5387	9.88e-10	2.59e-08	11.7741
LOC285176	0.152197	10.8824	6.53771	9.93e-10	2.6e-08	11.7692
HNRNPA0	0.270369	9.23965	6.53733	9.95e-10	2.6e-08	11.7673
LOC91561	0.148489	11.3406	6.53666	9.98e-10	2.61e-08	11.7639
MNT	-0.252968	9.75378	-6.53644	9.99e-10	2.61e-08	11.7628
BCKDK	-0.255644	10.1499	-6.53612	1e-09	2.61e-08	11.7612
RPA2	0.276266	10.157	6.5361	1e-09	2.61e-08	11.7611
SLFN11	0.200806	8.55386	6.5355	1e-09	2.62e-08	11.7581
SNX14	0.132317	7.73072	6.53269	1.02e-09	2.65e-08	11.744
CD2AP	0.0941049	7.58862	6.53253	1.02e-09	2.65e-08	11.7432
LTBR	-0.277463	9.49837	-6.53001	1.03e-09	2.69e-08	11.7306
ZER1	-0.150482	7.97204	-6.52852	1.04e-09	2.7e-08	11.7231
LOC732450	0.172039	7.70039	6.52782	1.04e-09	2.71e-08	11.7196
CAMK1D	-0.253584	8.66547	-6.52781	1.04e-09	2.71e-08	11.7195
EHBP1	0.126225	7.98221	6.52692	1.05e-09	2.72e-08	11.715
CCT6AP1	0.115098	7.92941	6.5266	1.05e-09	2.72e-08	11.7135
ARHGEF11	-0.0882632	7.8009	-6.5236	1.07e-09	2.76e-08	11.6984
FNTB	-0.19238	8.3547	-6.52229	1.08e-09	2.78e-08	11.6919
C14ORF159	-0.27866	10.8533	-6.52087	1.08e-09	2.8e-08	11.6848
WWP2	-0.0798793	7.94877	-6.52063	1.08e-09	2.8e-08	11.6836
SIGLEC7	-0.100736	7.88066	-6.51551	1.11e-09	2.87e-08	11.6579
EIF4B	0.291718	11.7106	6.51216	1.13e-09	2.92e-08	11.6412
TAF9L	0.0753004	7.50885	6.51009	1.14e-09	2.95e-08	11.6308
ZNF189	0.14203	7.84115	6.50864	1.15e-09	2.96e-08	11.6236
GPC6	-0.228999	8.26767	-6.50809	1.16e-09	2.97e-08	11.6208
LOC645683	0.316488	13.1066	6.50639	1.17e-09	2.99e-08	11.6123
USP47	0.0941313	7.61636	6.50576	1.17e-09	3e-08	11.6092
LOC730534	0.236279	11.4904	6.50573	1.17e-09	3e-08	11.609
PACS1	-0.343301	9.41782	-6.50497	1.18e-09	3.01e-08	11.6052
TYW3	0.110323	7.62003	6.50286	1.19e-09	3.04e-08	11.5946
PUS3	0.115597	7.88849	6.50228	1.19e-09	3.05e-08	11.5917
ARL8B	0.291495	8.75398	6.50045	1.2e-09	3.07e-08	11.5826
RNF40	-0.161246	8.35058	-6.49839	1.22e-09	3.1e-08	11.5723
DONSON	0.0894632	7.60333	6.49522	1.24e-09	3.15e-08	11.5564
ZNF558	0.106135	7.61629	6.49014	1.27e-09	3.23e-08	11.5311
HNRPH1	0.13914	7.86804	6.4894	1.27e-09	3.24e-08	11.5274
EFHA1	0.367836	8.67735	6.48911	1.28e-09	3.24e-08	11.5259
MTRR	0.101745	7.69173	6.48747	1.29e-09	3.27e-08	11.5177
CCDC6	0.269514	9.27174	6.48571	1.3e-09	3.29e-08	11.5089
PRIM1	0.112707	7.88777	6.48565	1.3e-09	3.29e-08	11.5086
TIA1	0.187118	8.13346	6.48547	1.3e-09	3.29e-08	11.5077
LOC399744	-0.446111	9.39922	-6.48134	1.33e-09	3.36e-08	11.4871
LOC653314	0.429033	11.771	6.48049	1.33e-09	3.37e-08	11.4829
CEACAM4	-0.197854	7.98605	-6.47994	1.34e-09	3.38e-08	11.4801
PKM2	-0.228916	8.83644	-6.47933	1.34e-09	3.39e-08	11.4771
ITFG3	-0.232317	8.7713	-6.47745	1.35e-09	3.42e-08	11.4677
SMARCD2	-0.196255	8.86656	-6.4773	1.36e-09	3.42e-08	11.4669
CAPRIN2	0.12076	8.06076	6.47539	1.37e-09	3.45e-08	11.4574
C14ORF28	0.172431	7.91928	6.475	1.37e-09	3.45e-08	11.4555
RFNG	-0.0987591	8.16992	-6.47356	1.38e-09	3.47e-08	11.4483
IFITM2	-0.264473	14.5523	-6.47326	1.38e-09	3.48e-08	11.4468
SIRT1	0.213347	7.87441	6.47282	1.39e-09	3.48e-08	11.4446
OCIAD2	0.212286	8.5082	6.47194	1.39e-09	3.49e-08	11.4402
LOC285900	0.493915	10.1169	6.47142	1.4e-09	3.5e-08	11.4376
SOD2	-0.323358	10.2785	-6.46966	1.41e-09	3.53e-08	11.4289
IL1B	-0.392785	9.82265	-6.46929	1.41e-09	3.53e-08	11.427
NUP205	0.190178	8.85174	6.46832	1.42e-09	3.55e-08	11.4222
ST6GAL1	0.126577	8.39346	6.46825	1.42e-09	3.55e-08	11.4218
LOC651149	0.203622	7.91436	6.46749	1.43e-09	3.56e-08	11.418
TUBB2C	-0.27914	9.29877	-6.46633	1.43e-09	3.57e-08	11.4123
IL6R	-0.302623	8.87103	-6.46398	1.45e-09	3.62e-08	11.4005
MRPL35	0.124013	7.8061	6.4631	1.46e-09	3.63e-08	11.3961
RARS	0.241595	8.9489	6.46168	1.47e-09	3.65e-08	11.3891
BAP1	-0.163937	8.29927	-6.4609	1.47e-09	3.66e-08	11.3852
KIAA0427	-0.100291	7.74972	-6.45938	1.49e-09	3.69e-08	11.3776
TRMT5	0.318291	10.7633	6.45909	1.49e-09	3.69e-08	11.3762
DARS	0.288295	11.0348	6.45844	1.49e-09	3.7e-08	11.3729
PWWP2A	0.104485	7.63046	6.45767	1.5e-09	3.71e-08	11.3691
LOC729148	0.371409	8.61736	6.45752	1.5e-09	3.71e-08	11.3683
GNA15	-0.27309	9.11957	-6.45723	1.5e-09	3.71e-08	11.3669
FUT7	-0.178035	7.92074	-6.45569	1.51e-09	3.74e-08	11.3592
FAM120A	0.404321	10.5937	6.45418	1.53e-09	3.77e-08	11.3517
CD300LB	-0.245703	8.67668	-6.45289	1.54e-09	3.79e-08	11.3453
NGLY1	0.22285	8.25633	6.44739	1.58e-09	3.89e-08	11.3179
LOC441876	0.275179	13.8683	6.44726	1.58e-09	3.89e-08	11.3172
DENND1A	-0.0943167	7.81786	-6.44622	1.59e-09	3.91e-08	11.312
ENOSF1	0.180532	7.86674	6.44464	1.6e-09	3.94e-08	11.3042
MAPK9	0.0824724	7.87183	6.44356	1.61e-09	3.96e-08	11.2988
TMEM135	0.086616	7.54183	6.44296	1.62e-09	3.97e-08	11.2958
SCFD1	0.105658	8.25209	6.44231	1.62e-09	3.98e-08	11.2926
LOC440733	0.237445	13.6781	6.44214	1.62e-09	3.98e-08	11.2918
TFE3	-0.181519	8.29155	-6.43996	1.64e-09	4.02e-08	11.2809
ACBD3	0.259338	8.24919	6.43819	1.66e-09	4.05e-08	11.2721
MSRA	-0.225178	9.06674	-6.43746	1.66e-09	4.06e-08	11.2685
MRPL1	0.100313	7.44283	6.43701	1.67e-09	4.07e-08	11.2662
LOC400986	0.155685	7.79189	6.43629	1.67e-09	4.08e-08	11.2627
RPL4	0.429034	11.5189	6.43551	1.68e-09	4.09e-08	11.2588
SSR1	0.360467	10.0158	6.43437	1.69e-09	4.12e-08	11.2531
PCMT1	0.398541	9.97924	6.43114	1.72e-09	4.18e-08	11.237
RPL24	0.486854	11.7207	6.43028	1.72e-09	4.19e-08	11.2328
CYB5B	0.245055	9.99448	6.43024	1.73e-09	4.19e-08	11.2326
C1ORF24	-0.429706	12.5973	-6.43012	1.73e-09	4.19e-08	11.232
AKAP7	0.117857	7.70765	6.43007	1.73e-09	4.19e-08	11.2317
HS.294103	0.21157	7.83384	6.42887	1.74e-09	4.21e-08	11.2258
C13ORF23	0.106604	8.03618	6.42861	1.74e-09	4.21e-08	11.2245
APBB1IP	-0.32127	12.0609	-6.42789	1.75e-09	4.23e-08	11.2209
LOC643313	-0.293897	8.71257	-6.42674	1.76e-09	4.25e-08	11.2152
STT3B	0.169181	7.86146	6.42661	1.76e-09	4.25e-08	11.2146
ABCB10	0.197217	7.89302	6.42638	1.76e-09	4.25e-08	11.2134
RWDD2A	0.10381	7.65811	6.42607	1.76e-09	4.25e-08	11.2119
KIAA0423	0.0951376	7.49839	6.42564	1.77e-09	4.26e-08	11.2097
CNIH	0.235055	8.71902	6.42532	1.77e-09	4.26e-08	11.2081
ZNF438	-0.216338	8.18041	-6.42483	1.77e-09	4.27e-08	11.2057
SIRPB1	-0.25723	8.35234	-6.42011	1.82e-09	4.37e-08	11.1823
RPS27A	0.464863	11.8786	6.41924	1.83e-09	4.38e-08	11.1779
ANKRD13C	0.0918051	7.58227	6.41923	1.83e-09	4.38e-08	11.1779
C2ORF18	-0.136353	8.11625	-6.41789	1.84e-09	4.41e-08	11.1712
UGDH	0.127115	7.66796	6.41747	1.84e-09	4.42e-08	11.1692
ZNF277	0.260057	8.46781	6.4168	1.85e-09	4.43e-08	11.1658
COG6	0.140055	7.76368	6.41493	1.87e-09	4.47e-08	11.1565
C16ORF57	-0.236077	8.89012	-6.41247	1.89e-09	4.52e-08	11.1443
KLRF1	0.367019	8.1856	6.41233	1.89e-09	4.52e-08	11.1436
CYP2R1	0.167076	7.89425	6.41138	1.9e-09	4.54e-08	11.1389
SACM1L	0.342732	8.07978	6.40855	1.93e-09	4.6e-08	11.1249
EIF3K	0.217016	11.0831	6.4052	1.96e-09	4.68e-08	11.1083
TTLL3	-0.0866684	8.05331	-6.40465	1.97e-09	4.68e-08	11.1055
THAP1	0.0790099	7.66347	6.40175	2e-09	4.75e-08	11.0912
BTBD1	0.0947551	7.716	6.40027	2.01e-09	4.78e-08	11.0838
HS.156414	-0.188683	8.1891	-6.39911	2.02e-09	4.81e-08	11.0781
SLC11A2	0.148667	8.18482	6.39904	2.02e-09	4.81e-08	11.0777
MTIF2	0.166532	8.27546	6.3985	2.03e-09	4.81e-08	11.0751
CTDP1	-0.0834497	7.88606	-6.39595	2.06e-09	4.87e-08	11.0624
GIMAP6	0.141157	8.78821	6.39505	2.07e-09	4.89e-08	11.058
PSMB1	0.343684	10.9349	6.39447	2.07e-09	4.9e-08	11.0551
LST1	-0.286036	10.8285	-6.39181	2.1e-09	4.97e-08	11.0419
LOC134997	0.499595	9.32086	6.39114	2.11e-09	4.98e-08	11.0386
ZNHIT3	0.17964	8.05474	6.39078	2.11e-09	4.98e-08	11.0368
C3ORF58	0.159325	7.77787	6.38854	2.14e-09	5.04e-08	11.0257
RAN	0.157105	7.9604	6.38841	2.14e-09	5.04e-08	11.0251
ATP6AP1	-0.244505	11.3662	-6.38809	2.14e-09	5.04e-08	11.0235
HS.193767	-0.468047	10.5357	-6.38533	2.17e-09	5.11e-08	11.0098
KRIT1	0.0804192	7.75463	6.38467	2.18e-09	5.12e-08	11.0065
CREBZF	0.126604	7.71639	6.38391	2.19e-09	5.14e-08	11.0028
PDCD6IP	0.197697	8.2097	6.3833	2.19e-09	5.15e-08	10.9998
LRWD1	-0.238236	8.77419	-6.37962	2.23e-09	5.24e-08	10.9816
CDR2	0.241673	8.44119	6.37519	2.29e-09	5.36e-08	10.9596
GRN	-0.3683	10.8057	-6.37467	2.29e-09	5.37e-08	10.9571
USPL1	0.138317	7.81035	6.37265	2.32e-09	5.42e-08	10.9471
ARRB1	-0.202739	8.82461	-6.37122	2.33e-09	5.45e-08	10.94
MED12	-0.209552	8.31552	-6.37115	2.33e-09	5.45e-08	10.9397
HS.145049	0.153038	8.56192	6.37079	2.34e-09	5.46e-08	10.9379
SMARCA2	0.189414	8.36667	6.36949	2.35e-09	5.49e-08	10.9314
INPP4B	0.130845	7.85014	6.36683	2.38e-09	5.56e-08	10.9183
HS.374221	-0.139934	7.89131	-6.36473	2.41e-09	5.62e-08	10.9079
DBN1	-0.158258	7.97455	-6.36389	2.42e-09	5.64e-08	10.9037
HS.542706	-0.227154	7.94796	-6.36289	2.43e-09	5.66e-08	10.8988
FAM102B	0.124419	7.649	6.36288	2.43e-09	5.66e-08	10.8988
VAV1	-0.192301	8.50514	-6.3606	2.46e-09	5.72e-08	10.8875
INPPL1	-0.253722	9.76438	-6.35871	2.49e-09	5.77e-08	10.8782
SUMO2	0.175508	9.26043	6.3577	2.5e-09	5.79e-08	10.8732
RXRA	-0.311469	12.0025	-6.35546	2.53e-09	5.86e-08	10.8621
CXORF45	0.146708	7.98687	6.35471	2.54e-09	5.87e-08	10.8584
C5ORF32	-0.427768	9.24431	-6.35344	2.55e-09	5.91e-08	10.8521
RNF138	0.169663	7.6541	6.35086	2.59e-09	5.98e-08	10.8394
RPL22	0.348195	10.5801	6.35063	2.59e-09	5.98e-08	10.8383
RABAC1	-0.227335	10.0455	-6.35024	2.59e-09	5.99e-08	10.8364
SMC4	0.0831004	7.71742	6.35021	2.6e-09	5.99e-08	10.8362
UTP6	0.256306	8.6799	6.34781	2.63e-09	6.06e-08	10.8243
PRPSAP2	0.137755	8.42253	6.34698	2.64e-09	6.07e-08	10.8203
FURIN	-0.357031	8.96685	-6.34694	2.64e-09	6.07e-08	10.8201
LRCH4	-0.24674	9.98513	-6.34405	2.68e-09	6.16e-08	10.8058
POLS	0.141684	8.32225	6.34298	2.69e-09	6.19e-08	10.8005
LOC649555	0.181643	7.73124	6.34257	2.7e-09	6.2e-08	10.7985
PCBD2	0.0922261	7.63438	6.34173	2.71e-09	6.22e-08	10.7944
PRPF38A	0.0740262	7.78191	6.3412	2.72e-09	6.23e-08	10.7917
C1QBP	0.214851	9.59716	6.34116	2.72e-09	6.23e-08	10.7916
DDEF1	-0.231897	9.93286	-6.34073	2.72e-09	6.24e-08	10.7894
LOC647363	-0.145347	7.86623	-6.33983	2.74e-09	6.26e-08	10.785
LOC646200	0.582857	10.6197	6.33766	2.77e-09	6.32e-08	10.7743
TMEM194	0.126446	7.72086	6.33687	2.78e-09	6.34e-08	10.7704
INTS2	0.104531	7.57468	6.33679	2.78e-09	6.34e-08	10.77
NFIC	-0.0806925	7.73603	-6.3358	2.79e-09	6.37e-08	10.7651
HS.529324	-0.194103	7.97173	-6.33558	2.8e-09	6.37e-08	10.764
RALB	-0.346145	11.5833	-6.33304	2.83e-09	6.45e-08	10.7515
HS.543027	-0.176088	7.83555	-6.33183	2.85e-09	6.48e-08	10.7455
MCM3APAS	0.115682	7.61494	6.32946	2.88e-09	6.56e-08	10.7339
PSTPIP1	-0.233143	9.31535	-6.32669	2.92e-09	6.65e-08	10.7202
CTSD	-0.338175	10.3281	-6.32491	2.95e-09	6.7e-08	10.7115
TOMM70A	0.21728	9.09208	6.32429	2.96e-09	6.72e-08	10.7084
NAPB	0.163459	8.22854	6.32283	2.98e-09	6.76e-08	10.7012
CAMSAP1	0.114493	7.8042	6.32239	2.99e-09	6.77e-08	10.6991
TLK1	0.177797	7.78207	6.31964	3.03e-09	6.86e-08	10.6855
CCDC16	0.165732	8.69357	6.31947	3.03e-09	6.86e-08	10.6847
VPS8	-0.130834	8.54039	-6.31939	3.04e-09	6.86e-08	10.6843
C6ORF48	0.148942	8.65926	6.31789	3.06e-09	6.91e-08	10.6769
GFPT1	0.0695209	7.56835	6.31737	3.07e-09	6.92e-08	10.6743
HS.516420	-0.148978	7.86912	-6.31484	3.11e-09	7e-08	10.6619
ECGF1	-0.348246	11.033	-6.31396	3.12e-09	7.03e-08	10.6576
ITGAV	0.128386	7.58665	6.31386	3.12e-09	7.03e-08	10.6571
SETDB2	0.165642	8.03863	6.31292	3.14e-09	7.06e-08	10.6525
CTLA4	0.0637751	7.60625	6.31053	3.17e-09	7.14e-08	10.6407
TOP3A	-0.165529	8.49182	-6.31016	3.18e-09	7.15e-08	10.6389
RFXANK	-0.156783	8.63254	-6.30997	3.18e-09	7.15e-08	10.6379
SIGLEC9	-0.136756	7.99124	-6.30876	3.2e-09	7.19e-08	10.632
DYRK2	0.148398	8.76871	6.30786	3.22e-09	7.21e-08	10.6276
C2ORF64	0.232031	8.59932	6.30695	3.23e-09	7.24e-08	10.6231
CERK	0.136745	8.97658	6.30646	3.24e-09	7.25e-08	10.6207
ADAR	-0.186766	10.0482	-6.30626	3.24e-09	7.26e-08	10.6197
ARSG	-0.22822	8.60323	-6.30577	3.25e-09	7.27e-08	10.6173
C5ORF5	0.244597	8.80388	6.30303	3.3e-09	7.36e-08	10.6038
LOC389787	0.708347	9.40295	6.30297	3.3e-09	7.36e-08	10.6035
CCDC88B	-0.257234	8.38939	-6.30189	3.32e-09	7.4e-08	10.5982
MAP4K4	-0.175187	8.47439	-6.29973	3.35e-09	7.47e-08	10.5876
CD96	0.274922	9.33359	6.29832	3.38e-09	7.52e-08	10.5806
CLN3	-0.179139	8.75876	-6.28926	3.54e-09	7.87e-08	10.5362
AGER	-0.0735384	7.70406	-6.28875	3.55e-09	7.88e-08	10.5337
RHBDD2	-0.261633	10.3714	-6.28768	3.56e-09	7.92e-08	10.5284
SLC22A1	-0.0773309	7.68364	-6.28737	3.57e-09	7.92e-08	10.5269
ALS2CR16	0.0544251	7.5032	6.285	3.61e-09	8.01e-08	10.5153
LOC642489	-0.262943	11.1406	-6.28495	3.61e-09	8.01e-08	10.515
PNKP	-0.205642	9.1853	-6.28486	3.62e-09	8.01e-08	10.5146
HS.578895	-0.143107	7.84306	-6.28312	3.65e-09	8.07e-08	10.506
SERBP1	0.283023	8.76141	6.28264	3.66e-09	8.09e-08	10.5037
PRSS23	0.146301	7.67073	6.28236	3.66e-09	8.09e-08	10.5023
KIFAP3	0.1502	7.96513	6.2818	3.67e-09	8.11e-08	10.4995
SLC25A5	0.229586	12.0325	6.28094	3.69e-09	8.14e-08	10.4953
C6ORF70	0.123719	7.85126	6.28039	3.7e-09	8.16e-08	10.4926
DLD	0.151665	7.79803	6.27946	3.72e-09	8.19e-08	10.4881
EPS15L1	-0.161958	8.03032	-6.27845	3.73e-09	8.22e-08	10.4831
HSPA4	0.112224	7.86605	6.2782	3.74e-09	8.23e-08	10.4819
CHD6	0.0642936	7.58619	6.27537	3.79e-09	8.34e-08	10.468
OSGEPL1	0.0513159	7.54061	6.27465	3.81e-09	8.36e-08	10.4645
NSFL1C	-0.257104	9.22332	-6.27428	3.81e-09	8.37e-08	10.4627
REC8	-0.223397	8.4216	-6.27369	3.83e-09	8.39e-08	10.4598
AGL	0.0503636	7.57146	6.27332	3.83e-09	8.4e-08	10.458
VAMP4	0.0859386	7.74502	6.2713	3.87e-09	8.48e-08	10.4481
HS.125056	0.184342	7.68926	6.26864	3.92e-09	8.59e-08	10.435
GPR109A	-0.282992	8.32838	-6.26859	3.93e-09	8.59e-08	10.4348
ZNF518A	0.194195	7.857	6.26602	3.98e-09	8.69e-08	10.4222
PRO0628	-0.22447	8.30405	-6.26598	3.98e-09	8.69e-08	10.422
CCDC49	-0.163269	8.76777	-6.26544	3.99e-09	8.71e-08	10.4193
LOC648000	0.907656	9.71706	6.26528	3.99e-09	8.71e-08	10.4186
RPL11	0.445656	12.1152	6.26411	4.02e-09	8.75e-08	10.4128
LOC374443	0.105975	7.63219	6.26402	4.02e-09	8.75e-08	10.4124
CLK3	-0.144704	8.68581	-6.26395	4.02e-09	8.75e-08	10.4121
WDR12	0.112242	7.74892	6.26361	4.03e-09	8.75e-08	10.4104
CBR4	0.209277	8.09081	6.26283	4.04e-09	8.78e-08	10.4066
HS.580797	-0.37092	9.23931	-6.25078	4.29e-09	9.33e-08	10.3476
NFX1	0.0958223	7.97502	6.25022	4.31e-09	9.35e-08	10.3448
RIPK1	-0.180755	8.88402	-6.24774	4.36e-09	9.46e-08	10.3327
TMEM115	-0.137735	8.61451	-6.24651	4.39e-09	9.51e-08	10.3267
FBXL20	-0.146761	8.16854	-6.24609	4.4e-09	9.51e-08	10.3246
C14ORF166	0.283017	8.16073	6.24608	4.4e-09	9.51e-08	10.3246
TRAT1	0.297179	7.95759	6.24595	4.4e-09	9.51e-08	10.324
TAZ	-0.108318	8.16936	-6.24415	4.44e-09	9.59e-08	10.3152
DENND2D	0.293438	10.4228	6.24254	4.48e-09	9.67e-08	10.3073
ORAI2	-0.132365	7.79691	-6.24223	4.48e-09	9.67e-08	10.3058
PNN	0.304088	8.78497	6.24202	4.49e-09	9.68e-08	10.3048
CEP135	0.175519	8.06565	6.24187	4.49e-09	9.68e-08	10.304
C5AR1	-0.407048	11.5126	-6.24134	4.5e-09	9.7e-08	10.3014
TCTEX1D2	0.0945171	7.60936	6.2412	4.51e-09	9.7e-08	10.3008
SLC25A37	-0.481089	13.2303	-6.24088	4.51e-09	9.7e-08	10.2992
MPHOSPH10	0.118719	7.92945	6.24051	4.52e-09	9.72e-08	10.2974
SP1	-0.224537	9.38099	-6.2378	4.59e-09	9.84e-08	10.2842
NPLOC4	-0.189741	8.67437	-6.23742	4.59e-09	9.85e-08	10.2823
RPS2	0.234114	13.2648	6.23706	4.6e-09	9.87e-08	10.2805
AKAP13	-0.18378	9.22809	-6.23656	4.61e-09	9.88e-08	10.2781
SS18L2	0.429551	10.1788	6.23083	4.75e-09	1.02e-07	10.2501
EXT1	-0.137245	8.00866	-6.23056	4.76e-09	1.02e-07	10.2488
GNG5	-0.215164	8.97927	-6.23045	4.76e-09	1.02e-07	10.2482
HS.542428	-0.274682	8.90368	-6.23034	4.76e-09	1.02e-07	10.2477
TSPAN9	-0.425145	8.64461	-6.22998	4.77e-09	1.02e-07	10.2459
KIAA0020	0.206745	8.09179	6.22868	4.8e-09	1.02e-07	10.2396
C10ORF54	-0.29579	12.0469	-6.2283	4.81e-09	1.03e-07	10.2377
TMEM184B	-0.249315	8.96395	-6.22747	4.83e-09	1.03e-07	10.2337
PRPF38B	0.147313	7.76807	6.22392	4.92e-09	1.05e-07	10.2164
LOC650215	0.170345	8.17729	6.2238	4.92e-09	1.05e-07	10.2158
SSB	0.260574	8.2324	6.2234	4.93e-09	1.05e-07	10.2138
STRN	-0.125791	8.10199	-6.22313	4.94e-09	1.05e-07	10.2125
STK11IP	-0.178131	8.45089	-6.22265	4.95e-09	1.05e-07	10.2102
LOC650276	0.900441	11.0563	6.22235	4.96e-09	1.05e-07	10.2087
HS.539765	-0.199879	8.08737	-6.21889	5.04e-09	1.07e-07	10.1918
COQ3	0.0954737	7.63015	6.21839	5.06e-09	1.07e-07	10.1894
ZNF266	0.125055	7.91649	6.21789	5.07e-09	1.07e-07	10.1869
MRPL48	0.118572	7.57157	6.21683	5.1e-09	1.08e-07	10.1818
CCDC58	0.112226	7.55835	6.21638	5.11e-09	1.08e-07	10.1796
GTF3A	0.331541	10.6864	6.21544	5.13e-09	1.08e-07	10.175
UBA6	0.190159	7.72473	6.21411	5.17e-09	1.09e-07	10.1685
ATG4A	0.0663557	7.60632	6.21324	5.19e-09	1.09e-07	10.1643
SH2D5	-0.188907	7.92902	-6.21302	5.19e-09	1.09e-07	10.1632
NCF1B	-0.271536	8.40169	-6.20984	5.28e-09	1.11e-07	10.1477
CUL2	0.162085	8.61112	6.20912	5.3e-09	1.11e-07	10.1442
WBP2	-0.268353	13.4364	-6.20798	5.33e-09	1.12e-07	10.1386
ZDHHC6	0.137814	9.0787	6.20527	5.4e-09	1.13e-07	10.1254
NR1D2	0.0806952	7.63272	6.20507	5.41e-09	1.14e-07	10.1245
LOC646766	0.540326	10.6492	6.20111	5.51e-09	1.16e-07	10.1052
TM2D3	0.154499	8.36166	6.20078	5.52e-09	1.16e-07	10.1036
AXIN2	0.228349	8.04389	6.19976	5.55e-09	1.16e-07	10.0986
C14ORF106	0.314689	8.91678	6.19933	5.56e-09	1.16e-07	10.0965
IL1R2	-0.373242	9.25842	-6.19926	5.57e-09	1.16e-07	10.0962
NINJ1	-0.361931	11.6822	-6.19881	5.58e-09	1.17e-07	10.094
CALM2	0.392638	11.5965	6.19852	5.59e-09	1.17e-07	10.0926
TSGA14	0.060457	7.63501	6.19677	5.64e-09	1.18e-07	10.0841
LOC400120	-0.0881059	7.70153	-6.19606	5.66e-09	1.18e-07	10.0806
MARS2	0.0489829	7.58346	6.19576	5.66e-09	1.18e-07	10.0792
GRK6	-0.201485	8.98856	-6.19458	5.7e-09	1.19e-07	10.0734
RABEP1	0.307764	8.75705	6.19378	5.72e-09	1.19e-07	10.0695
ITGAE	0.17078	8.03844	6.1933	5.74e-09	1.19e-07	10.0671
RBM15	0.244428	8.45859	6.19283	5.75e-09	1.2e-07	10.0649
SEH1L	0.068665	7.81583	6.19208	5.77e-09	1.2e-07	10.0612
ZNF480	0.140444	7.80039	6.19086	5.81e-09	1.21e-07	10.0553
IGF2R	-0.409619	11.9378	-6.19029	5.82e-09	1.21e-07	10.0525
HS.157344	-0.181719	8.08548	-6.19028	5.82e-09	1.21e-07	10.0525
IFNAR2	-0.116513	8.94387	-6.1896	5.84e-09	1.21e-07	10.0492
ORC5L	0.100179	7.77313	6.18916	5.86e-09	1.21e-07	10.047
VPS13A	0.1343	7.97789	6.18782	5.9e-09	1.22e-07	10.0405
COMMD3	0.405128	9.59671	6.18406	6.01e-09	1.24e-07	10.0222
GZMA	0.592888	10.064	6.18265	6.05e-09	1.25e-07	10.0153
ANKRD17	0.0812379	7.77565	6.18068	6.11e-09	1.26e-07	10.0058
MOSPD3	-0.18049	8.26114	-6.17903	6.16e-09	1.27e-07	9.99775
IMMP2L	0.0723094	7.60051	6.17871	6.17e-09	1.27e-07	9.99622
LOC391656	0.75533	10.1501	6.17851	6.18e-09	1.27e-07	9.99524
SELI	0.0834067	7.65585	6.17719	6.22e-09	1.28e-07	9.98881
APOL2	-0.0674744	7.6922	-6.17691	6.23e-09	1.28e-07	9.98747
RASA1	0.0980524	7.85424	6.17562	6.27e-09	1.29e-07	9.9812
CSRP2BP	0.0565454	7.58073	6.17498	6.29e-09	1.29e-07	9.9781
HS.570751	0.1039	7.62785	6.17406	6.32e-09	1.3e-07	9.97362
TRIP6	-0.12125	7.96665	-6.17404	6.32e-09	1.3e-07	9.97351
LOC347544	0.265211	11.9165	6.17243	6.37e-09	1.31e-07	9.96573
FKBP1A	-0.224655	9.86503	-6.17004	6.44e-09	1.32e-07	9.95411
HOXD3	-0.188114	7.93313	-6.1681	6.51e-09	1.33e-07	9.94466
IMPA1	0.154555	7.71427	6.16749	6.53e-09	1.34e-07	9.94174
SMC3	0.12271	7.99139	6.16733	6.53e-09	1.34e-07	9.94095
ZDHHC12	-0.153996	8.65956	-6.1662	6.57e-09	1.34e-07	9.93548
TCEA1	0.0774374	7.7718	6.16603	6.58e-09	1.34e-07	9.93464
PCGF6	0.0612216	7.54758	6.16534	6.6e-09	1.35e-07	9.93127
ZNF17	0.160771	7.86164	6.16305	6.67e-09	1.36e-07	9.92018
PPIL5	0.0528627	7.6859	6.16058	6.76e-09	1.38e-07	9.9082
RBM42	-0.208881	9.27521	-6.15976	6.79e-09	1.38e-07	9.90419
RAB9A	0.183822	9.07625	6.15896	6.81e-09	1.39e-07	9.90032
LIMK2	-0.161692	7.92526	-6.15877	6.82e-09	1.39e-07	9.89941
MRPL15	0.182592	7.85209	6.15708	6.88e-09	1.4e-07	9.89121
DBNL	-0.21648	10.8472	-6.15467	6.96e-09	1.41e-07	9.87952
LOC151579	0.294081	8.46237	6.15188	7.06e-09	1.43e-07	9.866
TMEM50B	0.155381	8.60679	6.15175	7.06e-09	1.43e-07	9.86535
PHOSPHO1	-0.425417	8.97907	-6.15109	7.09e-09	1.44e-07	9.86216
MED20	0.183682	8.66589	6.1508	7.1e-09	1.44e-07	9.86076
TIMM9	0.120662	7.92762	6.14947	7.14e-09	1.45e-07	9.8543
NNT	0.0643086	7.62555	6.1444	7.33e-09	1.48e-07	9.82976
SEC11C	0.18074	7.88068	6.14382	7.35e-09	1.49e-07	9.82693
OXER1	-0.137415	7.83765	-6.14217	7.41e-09	1.5e-07	9.81896
LOC642833	-0.14903	7.80168	-6.142	7.42e-09	1.5e-07	9.81813
INSIG2	0.188104	7.88934	6.14172	7.43e-09	1.5e-07	9.81679
ZNF692	-0.184823	8.50997	-6.14132	7.44e-09	1.5e-07	9.81482
PARP1	0.301768	9.79148	6.14073	7.46e-09	1.5e-07	9.81196
DCUN1D5	0.184395	7.86718	6.1403	7.48e-09	1.51e-07	9.80992
GBAS	0.186451	8.11931	6.13984	7.5e-09	1.51e-07	9.80768
FAM18B	0.102079	7.65499	6.13832	7.55e-09	1.52e-07	9.80032
CWF19L2	0.198129	7.91083	6.1379	7.57e-09	1.52e-07	9.7983
DYRK1B	-0.10887	7.92083	-6.13733	7.59e-09	1.52e-07	9.79552
NUDT16	-0.148824	8.09746	-6.13593	7.64e-09	1.53e-07	9.78873
SPI1	-0.365834	11.1815	-6.13194	7.8e-09	1.56e-07	9.76941
FAM116A	0.264686	8.10973	6.13074	7.84e-09	1.57e-07	9.76363
SMAP2	-0.374216	12.4212	-6.13043	7.86e-09	1.57e-07	9.76212
LYK5	-0.100058	8.33333	-6.12982	7.88e-09	1.58e-07	9.75919
ADAM8	-0.303194	10.7263	-6.12879	7.92e-09	1.58e-07	9.75419
MANSC1	-0.285903	8.32424	-6.12802	7.95e-09	1.59e-07	9.75045
CD160	0.206082	7.85089	6.12785	7.96e-09	1.59e-07	9.74963
SERPINA1	-0.241756	10.0919	-6.12742	7.98e-09	1.59e-07	9.74756
C1ORF109	0.110345	7.81869	6.12554	8.05e-09	1.61e-07	9.73846
DLGAP4	-0.114103	8.09044	-6.12439	8.1e-09	1.61e-07	9.73294
LOC729559	0.176768	8.13817	6.12327	8.14e-09	1.62e-07	9.7275
LDHA	0.257187	11.1665	6.12316	8.15e-09	1.62e-07	9.72696
C15ORF15	0.639586	8.52829	6.1217	8.21e-09	1.63e-07	9.7199
RBM26	0.185618	7.92353	6.12155	8.21e-09	1.63e-07	9.71918
EIF3A	0.292024	8.28631	6.1195	8.3e-09	1.65e-07	9.70928
ADSL	0.219864	9.84872	6.11871	8.33e-09	1.65e-07	9.70549
TMEM88	-0.180285	7.9399	-6.11616	8.44e-09	1.67e-07	9.69317
SAMD14	-0.24549	7.95154	-6.11417	8.52e-09	1.69e-07	9.68354
MRPS30	0.176645	8.77631	6.11271	8.58e-09	1.7e-07	9.67648
PADI4	-0.46575	11.8818	-6.11195	8.62e-09	1.71e-07	9.6728
USP1	0.09703	7.70061	6.11183	8.62e-09	1.71e-07	9.67222
SLC39A8	0.0962752	7.56223	6.11162	8.63e-09	1.71e-07	9.67124
CXORF26	0.191173	8.15182	6.10973	8.71e-09	1.72e-07	9.66209
TASP1	0.0668121	7.55686	6.10839	8.77e-09	1.73e-07	9.65561
PARL	0.161402	8.98642	6.10589	8.88e-09	1.75e-07	9.64358
TMED9	0.183419	9.88528	6.10405	8.96e-09	1.77e-07	9.63468
ZNF805	0.122816	7.73059	6.1038	8.97e-09	1.77e-07	9.63346
UNC93B1	-0.217	9.20322	-6.10243	9.03e-09	1.78e-07	9.62685
BEX4	0.163744	7.96252	6.09737	9.26e-09	1.82e-07	9.60246
PDCD6	0.198836	10.333	6.09662	9.3e-09	1.83e-07	9.59884
RASGRP3	0.157777	7.87752	6.09586	9.33e-09	1.84e-07	9.59518
TRNT1	0.0514757	7.53695	6.09537	9.36e-09	1.84e-07	9.5928
AOAH	-0.241628	9.20219	-6.09304	9.47e-09	1.86e-07	9.58158
PSMC2	0.340836	9.20027	6.09276	9.48e-09	1.86e-07	9.58025
FAM152A	0.201802	8.09938	6.09122	9.55e-09	1.87e-07	9.5728
FLJ14213	0.263098	8.5025	6.09102	9.56e-09	1.87e-07	9.57183
LINS1	0.0789114	7.69349	6.09056	9.58e-09	1.88e-07	9.56962
LOC646483	0.463247	11.3934	6.08972	9.62e-09	1.88e-07	9.56559
MFN2	-0.324678	9.11163	-6.08954	9.63e-09	1.88e-07	9.56472
BBS2	0.15471	8.3897	6.08639	9.78e-09	1.91e-07	9.54956
SLC38A10	-0.0991474	7.91708	-6.0858	9.81e-09	1.92e-07	9.54671
STK19	-0.130196	8.67379	-6.08565	9.82e-09	1.92e-07	9.54599
PHKA2	-0.267959	9.83277	-6.08409	9.9e-09	1.93e-07	9.53846
STYXL1	-0.227158	8.91961	-6.08345	9.93e-09	1.94e-07	9.53537
FLJ20718	0.238671	8.36813	6.08242	9.98e-09	1.94e-07	9.53042
FAM96A	0.229845	8.66156	6.08198	1e-08	1.95e-07	9.5283
SAPS1	-0.233829	8.72638	-6.07958	1.01e-08	1.97e-07	9.51675
MON2	0.256095	8.51728	6.07908	1.01e-08	1.97e-07	9.51435
RSRC2	0.147403	7.8748	6.07862	1.02e-08	1.98e-07	9.51212
MRPL42	0.0706769	7.58925	6.07551	1.03e-08	2.01e-07	9.49717
KCNJ15	-0.19476	8.19271	-6.07506	1.04e-08	2.01e-07	9.495
OXR1	0.450008	8.78354	6.07441	1.04e-08	2.01e-07	9.49185
LOC728481	0.549694	10.9793	6.07227	1.05e-08	2.03e-07	9.48159
LOC652726	0.251582	8.27557	6.07202	1.05e-08	2.04e-07	9.48035
KIAA1602	-0.212979	8.37792	-6.07151	1.05e-08	2.04e-07	9.47791
HS.156574	-0.0912433	7.68881	-6.07124	1.05e-08	2.04e-07	9.47663
MGAT1	-0.239821	10.9475	-6.07099	1.06e-08	2.04e-07	9.47542
LOC645317	0.236187	10.5192	6.07036	1.06e-08	2.05e-07	9.47239
UBE2Q2	0.220573	8.54908	6.06991	1.06e-08	2.05e-07	9.47023
TSEN34	-0.315744	11.45	-6.06919	1.07e-08	2.06e-07	9.46676
RPL32	0.0917752	9.21176	6.06906	1.07e-08	2.06e-07	9.46614
RGMA	-0.172237	8.05711	-6.06829	1.07e-08	2.06e-07	9.46245
HS.88156	0.0779319	7.54874	6.06805	1.07e-08	2.06e-07	9.46128
ARMC7	-0.135567	8.19695	-6.06457	1.09e-08	2.1e-07	9.44453
WDSUB1	0.168905	8.00396	6.06337	1.1e-08	2.11e-07	9.43877
CCDC104	0.0610113	7.53692	6.0623	1.1e-08	2.12e-07	9.43364
TMEM77	0.223731	8.12228	6.06128	1.11e-08	2.13e-07	9.42873
TRIM61	0.0615396	7.49303	6.05928	1.12e-08	2.15e-07	9.41914
HS.561603	0.0710055	7.54696	6.05894	1.12e-08	2.15e-07	9.41751
HS.478682	0.114842	7.66555	6.05714	1.13e-08	2.17e-07	9.40885
ARAF	-0.181563	9.35011	-6.05688	1.13e-08	2.17e-07	9.40759
APLP2	-0.147365	8.42568	-6.05396	1.15e-08	2.2e-07	9.39355
ATP6V0B	-0.193969	10.4126	-6.05314	1.15e-08	2.21e-07	9.38964
LOC344405	0.0506779	7.5404	6.05267	1.16e-08	2.21e-07	9.38739
PIP5K1C	-0.241621	8.94898	-6.05266	1.16e-08	2.21e-07	9.38732
SUB1	0.239516	7.83774	6.0519	1.16e-08	2.22e-07	9.38369
LRRC8C	0.124735	7.69375	6.05023	1.17e-08	2.23e-07	9.37567
PPP2R5B	-0.328617	8.57052	-6.04975	1.17e-08	2.24e-07	9.37334
GPX7	0.177632	8.1294	6.04898	1.18e-08	2.25e-07	9.36967
ZNF816A	0.236865	7.92846	6.04745	1.19e-08	2.26e-07	9.36232
EFNA4	-0.13189	8.21567	-6.04729	1.19e-08	2.26e-07	9.36155
DNMT1	0.275366	10.388	6.04703	1.19e-08	2.26e-07	9.36032
CRLS1	0.262688	8.64956	6.04585	1.2e-08	2.27e-07	9.35462
LOC653157	-0.294502	8.64569	-6.04563	1.2e-08	2.28e-07	9.3536
MYC	0.185767	8.43295	6.04527	1.2e-08	2.28e-07	9.35184
PAICS	0.159103	8.76919	6.04397	1.21e-08	2.29e-07	9.34561
CORO7	-0.259669	9.74968	-6.04235	1.22e-08	2.31e-07	9.33784
CCDC59	0.275213	9.1453	6.04166	1.22e-08	2.32e-07	9.33453
CDV3	0.141195	8.37029	6.03942	1.24e-08	2.34e-07	9.32379
MED23	0.093474	7.81486	6.0386	1.24e-08	2.35e-07	9.31985
FAM98A	0.16788	7.8029	6.03853	1.24e-08	2.35e-07	9.31952
CDC42SE2	0.259689	8.59893	6.03824	1.24e-08	2.35e-07	9.31813
GRPEL1	0.147319	8.35224	6.03813	1.24e-08	2.35e-07	9.31763
HS.211930	-0.180664	8.07907	-6.0377	1.25e-08	2.35e-07	9.31554
C3ORF64	0.054816	7.51612	6.03628	1.25e-08	2.37e-07	9.30873
OTUD6B	0.0867066	7.62252	6.03574	1.26e-08	2.37e-07	9.30616
KIAA0947	0.0931184	7.55757	6.03385	1.27e-08	2.39e-07	9.29711
PCNXL3	-0.17233	8.56371	-6.03361	1.27e-08	2.39e-07	9.29594
FBL	0.290695	9.7532	6.03348	1.27e-08	2.39e-07	9.29534
CALCOCO1	-0.184923	8.60656	-6.03328	1.27e-08	2.39e-07	9.29436
ST13	0.231492	8.22844	6.03322	1.27e-08	2.39e-07	9.29409
ANP32B	0.241825	12.2559	6.03213	1.28e-08	2.41e-07	9.28888
GLTSCR2	0.252084	13.1305	6.032	1.28e-08	2.41e-07	9.28823
NAPA	-0.167584	8.0621	-6.03042	1.29e-08	2.42e-07	9.28068
NET1	0.0857132	7.66653	6.02971	1.3e-08	2.43e-07	9.27726
OPA1	0.160435	7.84972	6.02872	1.3e-08	2.44e-07	9.2725
TIGA1	0.276332	9.27316	6.02826	1.31e-08	2.44e-07	9.27032
PRSS7	-0.172779	8.05879	-6.02716	1.31e-08	2.46e-07	9.26506
APIP	0.141323	7.77511	6.02498	1.33e-08	2.48e-07	9.2546
MSL2L1	-0.0871716	7.79929	-6.02235	1.34e-08	2.51e-07	9.242
LOC440737	0.497963	9.55905	6.02091	1.35e-08	2.53e-07	9.23514
C14ORF94	-0.233116	8.56014	-6.01974	1.36e-08	2.54e-07	9.22954
IGSF6	-0.374876	10.4938	-6.01961	1.36e-08	2.54e-07	9.22893
STAU2	0.129195	7.73654	6.01828	1.37e-08	2.56e-07	9.22254
LOC440589	0.156278	14.3881	6.0171	1.38e-08	2.57e-07	9.21688
EIF2C2	-0.365342	9.73288	-6.01391	1.4e-08	2.61e-07	9.20162
POLR2B	0.227108	8.47476	6.01166	1.42e-08	2.64e-07	9.19086
CTAGE5	-0.131644	8.2573	-6.01127	1.42e-08	2.64e-07	9.18899
PPWD1	0.202402	8.0405	6.00784	1.44e-08	2.68e-07	9.17262
CAPN7	0.0788098	7.72644	6.00739	1.45e-08	2.69e-07	9.17047
CDK5RAP1	0.0880418	8.10591	6.00574	1.46e-08	2.71e-07	9.16257
NMT2	0.122012	7.88058	6.00554	1.46e-08	2.71e-07	9.16164
FASTKD3	0.0902668	7.7084	6.00543	1.46e-08	2.71e-07	9.16109
FAIM3	0.376187	11.6085	6.00399	1.47e-08	2.73e-07	9.15421
WIPI2	-0.123745	8.1092	-6.00023	1.5e-08	2.78e-07	9.13623
CYBA	-0.234057	13.5542	-5.99945	1.51e-08	2.79e-07	9.13252
IGHMBP2	-0.149287	7.98462	-5.99802	1.52e-08	2.8e-07	9.12569
RBBP7	0.189929	7.88107	5.99641	1.53e-08	2.82e-07	9.11803
LOC642780	-0.113489	7.77566	-5.99477	1.54e-08	2.85e-07	9.1102
LOC653907	-0.196759	8.09401	-5.99347	1.55e-08	2.86e-07	9.10399
SERPING1	-0.217327	7.93528	-5.99332	1.55e-08	2.86e-07	9.10327
RAB10	0.397317	10.53	5.99299	1.55e-08	2.86e-07	9.1017
LOC644162	0.0930195	7.75746	5.99278	1.56e-08	2.87e-07	9.10066
GRAMD1A	-0.227446	9.34997	-5.99266	1.56e-08	2.87e-07	9.10012
BANP	-0.174724	9.63877	-5.99237	1.56e-08	2.87e-07	9.09873
IQCB1	0.0843757	7.71575	5.99179	1.56e-08	2.87e-07	9.09596
ACSL5	0.062315	7.97918	5.98918	1.58e-08	2.91e-07	9.0835
CHM	0.108026	7.71692	5.98859	1.59e-08	2.92e-07	9.0807
PI4K2B	0.166837	7.76113	5.98787	1.59e-08	2.93e-07	9.07725
FHL3	-0.360416	9.34541	-5.98652	1.6e-08	2.94e-07	9.0708
SLC7A6	0.134464	8.17162	5.9865	1.6e-08	2.94e-07	9.0707
TMEM4	0.156479	8.06422	5.98483	1.62e-08	2.96e-07	9.06275
HMHA1	-0.252687	9.48307	-5.98379	1.63e-08	2.98e-07	9.05777
TRIM2	0.0653986	7.43778	5.9832	1.63e-08	2.98e-07	9.05499
RPL27	0.568997	12.329	5.98189	1.64e-08	3e-07	9.04873
PPA1	0.408521	9.55801	5.98159	1.64e-08	3e-07	9.04731
LOC642817	0.429844	10.5279	5.98128	1.65e-08	3.01e-07	9.04585
C14ORF133	-0.124251	8.25338	-5.98108	1.65e-08	3.01e-07	9.04488
UTP14C	0.165209	8.18103	5.98102	1.65e-08	3.01e-07	9.04459
HS.563552	-0.160173	7.97564	-5.97969	1.66e-08	3.03e-07	9.03826
PDHX	0.131395	7.76743	5.97725	1.68e-08	3.06e-07	9.02661
LOC731486	-0.225769	8.30131	-5.97606	1.69e-08	3.08e-07	9.02096
MKRN2	0.193361	8.57822	5.97596	1.69e-08	3.08e-07	9.02049
CD82	-0.234587	8.9897	-5.97588	1.69e-08	3.08e-07	9.02008
HOPX	0.240883	8.61276	5.97562	1.69e-08	3.08e-07	9.01884
LOC731096	0.289652	12.9751	5.97482	1.7e-08	3.09e-07	9.01504
RIMS4	-0.118157	7.76326	-5.97417	1.7e-08	3.1e-07	9.01194
CXORF40B	0.0891813	7.73249	5.96971	1.74e-08	3.16e-07	8.99072
C9ORF106	-0.171308	7.92299	-5.96615	1.77e-08	3.22e-07	8.97377
OPLAH	-0.115413	7.79779	-5.96527	1.78e-08	3.23e-07	8.96955
HS.409512	0.154664	7.94439	5.96144	1.81e-08	3.29e-07	8.95135
HS.556018	0.298446	7.92935	5.9598	1.83e-08	3.31e-07	8.94353
HS.566280	-0.150014	7.99137	-5.95924	1.83e-08	3.32e-07	8.94085
CGGBP1	0.140167	8.91716	5.95878	1.84e-08	3.32e-07	8.93869
TMED10	0.256876	8.87207	5.95518	1.87e-08	3.38e-07	8.92158
CSTF3	0.0929781	7.93233	5.95433	1.88e-08	3.39e-07	8.9175
COMMD10	0.191317	7.96596	5.95212	1.9e-08	3.43e-07	8.90701
ZYG11B	-0.265265	10.6043	-5.95203	1.9e-08	3.43e-07	8.90658
TBC1D3B	-0.11329	7.88194	-5.95151	1.91e-08	3.44e-07	8.90413
RPS29	0.357381	11.0629	5.94986	1.92e-08	3.46e-07	8.89628
SELL	-0.35462	12.8769	-5.94968	1.92e-08	3.46e-07	8.89544
HSPA6	-0.352927	10.4523	-5.94962	1.92e-08	3.46e-07	8.89515
PEX11B	0.194006	9.88098	5.94806	1.94e-08	3.49e-07	8.88773
GNPAT	0.159643	8.53829	5.9476	1.94e-08	3.49e-07	8.88554
LOC652624	0.389503	12.0834	5.94709	1.95e-08	3.5e-07	8.88311
NOTCH1	-0.304428	10.2251	-5.94694	1.95e-08	3.5e-07	8.88239
PTGDR	0.204099	8.09007	5.94659	1.95e-08	3.5e-07	8.88073
RPL6	0.27653	11.0696	5.94482	1.97e-08	3.53e-07	8.87234
MAPK14	-0.135791	7.91528	-5.9447	1.97e-08	3.53e-07	8.87176
LOC401019	0.285303	13.0056	5.9416	2e-08	3.58e-07	8.85704
LOC441034	0.159239	14.0648	5.93982	2.02e-08	3.61e-07	8.8486
FBXO4	0.0467062	7.5567	5.93964	2.02e-08	3.61e-07	8.84771
SLC16A3	-0.331324	11.5073	-5.93754	2.04e-08	3.65e-07	8.83775
KLRB1	0.625375	9.72889	5.93748	2.04e-08	3.65e-07	8.83749
HECTD1	0.243286	9.22485	5.93685	2.05e-08	3.66e-07	8.8345
RPL17	0.73437	9.91041	5.93667	2.05e-08	3.66e-07	8.83364
NIP7	0.180079	8.42401	5.93215	2.1e-08	3.74e-07	8.81219
DIS3L2	-0.167051	8.11238	-5.93205	2.1e-08	3.74e-07	8.81169
SLC38A2	0.352269	8.24611	5.93199	2.1e-08	3.74e-07	8.81142
PDS5B	0.127961	7.78886	5.93118	2.11e-08	3.75e-07	8.8076
SETDB1	-0.181645	8.96596	-5.92755	2.14e-08	3.81e-07	8.79038
FZD7	-0.342289	8.72845	-5.92744	2.14e-08	3.81e-07	8.78984
MALT1	0.0913911	7.63157	5.92625	2.16e-08	3.83e-07	8.78422
DOPEY1	0.0898857	7.58066	5.92536	2.17e-08	3.85e-07	8.77996
MAGEL2	-0.266492	8.42028	-5.925	2.17e-08	3.85e-07	8.77828
CKS2	0.114209	7.62142	5.92446	2.18e-08	3.86e-07	8.77569
ZNF627	0.133375	7.83575	5.92381	2.18e-08	3.87e-07	8.77265
TIAL1	0.117261	8.24248	5.92298	2.19e-08	3.88e-07	8.76869
HS.548045	-0.155521	7.80804	-5.92217	2.2e-08	3.9e-07	8.76484
COPS4	0.219711	8.17835	5.921	2.21e-08	3.92e-07	8.75934
ACAT1	0.257529	8.26656	5.91968	2.23e-08	3.94e-07	8.75305
CCDC149	-0.15618	7.85507	-5.91947	2.23e-08	3.94e-07	8.75207
NCBP1	0.132982	7.97213	5.91897	2.24e-08	3.95e-07	8.74971
ETV6	-0.213755	8.83696	-5.91511	2.28e-08	4.02e-07	8.7314
LOC127295	0.301923	10.5069	5.91485	2.28e-08	4.02e-07	8.73018
C10ORF97	0.177592	7.82362	5.91362	2.29e-08	4.05e-07	8.72436
SVIL	-0.151088	8.53053	-5.91311	2.3e-08	4.05e-07	8.72196
WDFY2	-0.172147	8.77667	-5.91278	2.3e-08	4.06e-07	8.72038
LOC388720	0.414191	13.7429	5.91268	2.31e-08	4.06e-07	8.71991
BRI3	-0.254585	11.5703	-5.91127	2.32e-08	4.08e-07	8.71322
LOC441246	0.512824	11.6203	5.91125	2.32e-08	4.08e-07	8.71312
DPEP3	-0.255089	8.35937	-5.91096	2.32e-08	4.09e-07	8.71175
NGDN	0.12682	7.99189	5.90988	2.34e-08	4.1e-07	8.70665
ASF1A	0.23794	8.24662	5.90968	2.34e-08	4.11e-07	8.70572
SELS	0.110052	8.42266	5.9078	2.36e-08	4.14e-07	8.69683
DAXX	-0.238431	8.60906	-5.9077	2.36e-08	4.14e-07	8.69635
HS.234961	-0.149863	7.85665	-5.90757	2.36e-08	4.14e-07	8.69572
RRM1	0.23733	9.1267	5.90603	2.38e-08	4.17e-07	8.68845
C1ORF38	-0.154779	8.04834	-5.90553	2.39e-08	4.18e-07	8.68605
PBX2	-0.210247	9.11824	-5.90541	2.39e-08	4.18e-07	8.68553
LILRA5	-0.341244	9.93555	-5.90285	2.42e-08	4.23e-07	8.67341
LOC284821	0.334867	13.259	5.90211	2.43e-08	4.24e-07	8.66989
TFAM	0.25886	8.52919	5.90083	2.44e-08	4.27e-07	8.66384
PARP10	-0.150908	8.33067	-5.90064	2.44e-08	4.27e-07	8.66294
PRKCZ	-0.116166	8.19014	-5.89941	2.46e-08	4.29e-07	8.65714
MPST	-0.0610025	7.77183	-5.89774	2.48e-08	4.32e-07	8.64925
STRAP	0.201396	8.60766	5.89495	2.51e-08	4.38e-07	8.63606
VWF	-0.305876	8.1164	-5.89375	2.53e-08	4.4e-07	8.63037
SKI	-0.138724	8.07238	-5.89332	2.53e-08	4.41e-07	8.62834
TMEM14B	0.29757	8.5336	5.89192	2.55e-08	4.44e-07	8.62171
RBBP4	-0.115506	7.87656	-5.89177	2.55e-08	4.44e-07	8.62101
HS.571130	-0.0960901	7.7179	-5.89116	2.56e-08	4.45e-07	8.61812
TROVE2	0.120493	8.82143	5.89	2.58e-08	4.47e-07	8.61265
HS.137598	-0.188133	8.00693	-5.88868	2.59e-08	4.5e-07	8.60642
RPL37A	0.30948	9.54401	5.88832	2.6e-08	4.5e-07	8.6047
PDCL3	0.114986	8.10576	5.88781	2.6e-08	4.51e-07	8.60234
EEF1B2	0.249757	8.66627	5.88646	2.62e-08	4.54e-07	8.59596
CCDC90B	0.141559	8.0903	5.88401	2.65e-08	4.59e-07	8.58436
NAPRT1	-0.306632	9.60896	-5.88397	2.65e-08	4.59e-07	8.58421
PRIC285	-0.366675	10.5573	-5.88158	2.68e-08	4.64e-07	8.57289
RDBP	-0.116812	8.05053	-5.88132	2.69e-08	4.64e-07	8.57169
PSD4	-0.262589	9.57261	-5.8812	2.69e-08	4.64e-07	8.57113
MRPL32	0.194402	7.91635	5.88036	2.7e-08	4.66e-07	8.56717
HNRPH3	0.299707	8.19542	5.87933	2.71e-08	4.68e-07	8.56229
C9ORF52	0.051783	7.50398	5.87834	2.73e-08	4.7e-07	8.55763
ZNF330	0.0950497	8.1543	5.87705	2.74e-08	4.73e-07	8.55154
TMEM116	0.141748	8.08751	5.87622	2.75e-08	4.74e-07	8.54764
PLEKHO1	-0.170381	9.54613	-5.87476	2.77e-08	4.77e-07	8.54073
FAM111A	0.233631	9.13178	5.87353	2.79e-08	4.8e-07	8.53494
RSBN1	0.333569	9.14717	5.87157	2.82e-08	4.84e-07	8.52568
DPH5	0.148216	7.84683	5.87142	2.82e-08	4.84e-07	8.52497
C14ORF130	0.0685905	7.76063	5.86781	2.87e-08	4.93e-07	8.50795
USP37	0.111543	7.74694	5.86628	2.89e-08	4.96e-07	8.50077
ITGA2B	-0.558615	8.55098	-5.8648	2.91e-08	4.99e-07	8.49377
VRK1	0.0888959	7.60664	5.86147	2.96e-08	5.07e-07	8.47808
LOC645914	-0.137002	7.75599	-5.86075	2.97e-08	5.09e-07	8.47469
EIF2A	0.283314	8.42643	5.8603	2.98e-08	5.1e-07	8.47258
RANBP6	0.0595555	7.54583	5.86016	2.98e-08	5.1e-07	8.47191
C16ORF63	0.251346	8.52935	5.85984	2.98e-08	5.1e-07	8.47044
TOMM7	0.717657	10.6138	5.85891	3e-08	5.12e-07	8.46605
PARP2	0.0534789	7.59801	5.85795	3.01e-08	5.14e-07	8.46152
NEK1	0.081025	7.51122	5.85648	3.03e-08	5.18e-07	8.45461
IKBKG	-0.19443	10.1994	-5.85604	3.04e-08	5.19e-07	8.45253
LOC730953	-0.229888	8.07831	-5.85503	3.05e-08	5.21e-07	8.44777
CXORF40A	0.0843872	8.03165	5.85337	3.08e-08	5.25e-07	8.43997
SNORA32	0.11168	7.60046	5.85187	3.1e-08	5.28e-07	8.43291
ACYP1	0.0693752	7.77317	5.8515	3.11e-08	5.29e-07	8.43117
ZBTB17	-0.156888	8.75407	-5.85016	3.13e-08	5.32e-07	8.42489
CSNK1G3	0.108084	7.73488	5.85	3.13e-08	5.32e-07	8.42413
CD44	0.194988	10.059	5.84769	3.17e-08	5.38e-07	8.41325
HS.554084	-0.0788294	7.6493	-5.84754	3.17e-08	5.38e-07	8.41255
B3GNTL1	-0.182358	7.99125	-5.84729	3.17e-08	5.38e-07	8.41139
SAE1	0.214582	10.4819	5.84684	3.18e-08	5.39e-07	8.40925
FXR2	-0.157914	8.35763	-5.84649	3.18e-08	5.4e-07	8.40762
AMICA1	-0.29149	12.5606	-5.8463	3.19e-08	5.4e-07	8.40671
FFAR2	-0.517238	11.545	-5.84629	3.19e-08	5.4e-07	8.40665
GNAI2	-0.228292	12.3902	-5.84541	3.2e-08	5.42e-07	8.40255
RUFY1	-0.10718	8.19509	-5.84289	3.24e-08	5.48e-07	8.39068
NDEL1	-0.241782	10.1569	-5.84267	3.24e-08	5.48e-07	8.38965
SHOX2	-0.064277	7.67002	-5.842	3.25e-08	5.5e-07	8.38649
CPM	-0.0550415	7.62919	-5.84165	3.26e-08	5.5e-07	8.38484
XAB1	0.223416	9.1208	5.84116	3.27e-08	5.51e-07	8.38257
OTUB1	-0.0743171	7.83211	-5.83951	3.29e-08	5.56e-07	8.37481
MOSC1	-0.39064	9.60535	-5.83941	3.29e-08	5.56e-07	8.37434
GALK1	-0.198381	10.185	-5.83919	3.3e-08	5.56e-07	8.37332
HS.561954	0.109627	7.74954	5.8387	3.31e-08	5.57e-07	8.37101
CGRRF1	0.161178	7.79447	5.83828	3.31e-08	5.58e-07	8.36901
DTWD1	0.104151	7.65238	5.83721	3.33e-08	5.6e-07	8.36401
ZNF207	0.154388	9.42322	5.83694	3.33e-08	5.61e-07	8.36273
ANKRD49	0.310799	8.32477	5.83589	3.35e-08	5.63e-07	8.35781
PSMD6	0.157925	9.0623	5.83551	3.36e-08	5.64e-07	8.35601
WASF2	-0.337673	10.564	-5.83252	3.41e-08	5.72e-07	8.34196
GANAB	-0.133182	8.17032	-5.83218	3.41e-08	5.73e-07	8.34037
ZNF644	0.0676129	7.71325	5.83113	3.43e-08	5.75e-07	8.33543
CENTA1	-0.230217	11.0783	-5.82926	3.46e-08	5.8e-07	8.32668
TREML1	-0.315788	8.12143	-5.8286	3.47e-08	5.82e-07	8.32358
PTMA	0.28736	8.0204	5.82813	3.48e-08	5.83e-07	8.32138
PIK3R5	-0.144608	8.08238	-5.82623	3.51e-08	5.88e-07	8.31246
MED16	-0.28292	9.22041	-5.82549	3.53e-08	5.89e-07	8.30898
IRX1	-0.189553	8.01456	-5.82194	3.59e-08	5.99e-07	8.29232
RBM7	0.119452	7.58866	5.82088	3.61e-08	6.02e-07	8.28736
ATPAF1	0.105509	8.14488	5.82075	3.61e-08	6.02e-07	8.28675
BBS7	0.051106	7.50456	5.82059	3.61e-08	6.02e-07	8.286
COG3	0.0791754	7.62274	5.81991	3.62e-08	6.04e-07	8.2828
CECR6	-0.321083	8.70265	-5.81553	3.7e-08	6.17e-07	8.26225
LOC401357	-0.459109	10.6775	-5.81447	3.72e-08	6.19e-07	8.25729
HS.540289	-0.131008	7.89531	-5.81412	3.73e-08	6.2e-07	8.25567
WASL	0.207584	8.07337	5.81391	3.73e-08	6.2e-07	8.25467
C12ORF32	0.125039	7.79114	5.81294	3.75e-08	6.23e-07	8.25013
TAF5	0.111948	7.80844	5.81251	3.75e-08	6.24e-07	8.24813
LOC401052	-0.123595	8.1033	-5.8104	3.79e-08	6.3e-07	8.23822
LOC648710	-0.139054	7.84053	-5.8092	3.82e-08	6.33e-07	8.2326
C20ORF43	-0.202141	11.5829	-5.80907	3.82e-08	6.33e-07	8.23202
UBR5	0.137256	7.93074	5.80898	3.82e-08	6.33e-07	8.23161
DNAJC15	0.18429	7.88763	5.80776	3.84e-08	6.37e-07	8.22588
ITGA5	-0.301012	9.73853	-5.80709	3.85e-08	6.38e-07	8.22276
CASZ1	-0.0699932	7.87312	-5.80608	3.87e-08	6.41e-07	8.21801
CMIP	-0.101972	8.87246	-5.80582	3.88e-08	6.42e-07	8.21679
SLC39A13	-0.128877	7.88866	-5.80258	3.94e-08	6.51e-07	8.20164
SLC16A10	0.100554	7.65175	5.80203	3.95e-08	6.53e-07	8.19907
LSM5	0.178183	7.97143	5.80158	3.96e-08	6.53e-07	8.19695
CLIP2	-0.0791154	7.68932	-5.80158	3.96e-08	6.53e-07	8.19694
SLAMF6	0.235305	9.61921	5.80119	3.97e-08	6.54e-07	8.19512
RPS17	0.697427	10.7132	5.80014	3.99e-08	6.57e-07	8.19022
HS.541291	-0.104677	7.55848	-5.79974	3.99e-08	6.58e-07	8.18834
LRSAM1	-0.0563975	7.88264	-5.79884	4.01e-08	6.6e-07	8.18412
GAST	-0.145499	7.86012	-5.7988	4.01e-08	6.6e-07	8.18395
HS.566514	-0.147506	7.82717	-5.79821	4.02e-08	6.62e-07	8.1812
TXNDC9	0.113725	7.53871	5.79679	4.05e-08	6.66e-07	8.17454
SMARCA5	0.0987093	7.64288	5.79431	4.1e-08	6.74e-07	8.16292
RFC1	0.081126	7.89712	5.79425	4.1e-08	6.74e-07	8.16264
LOC653505	0.327622	9.08715	5.79368	4.11e-08	6.75e-07	8.15999
AATK	-0.0864381	7.76817	-5.79128	4.16e-08	6.83e-07	8.14876
PIN4	0.0880034	7.67786	5.79085	4.17e-08	6.83e-07	8.14678
HS.560726	-0.226215	8.32717	-5.79075	4.17e-08	6.83e-07	8.14628
FOXN2	0.388268	9.22033	5.79073	4.17e-08	6.83e-07	8.1462
LOC646135	-0.176414	8.19573	-5.78966	4.19e-08	6.87e-07	8.1412
LETMD1	0.113476	8.46995	5.78676	4.25e-08	6.96e-07	8.12764
LOC642295	-0.0694875	7.6565	-5.7852	4.29e-08	7.01e-07	8.12035
NFKB2	-0.154027	8.20326	-5.78486	4.29e-08	7.02e-07	8.11878
MFSD7	-0.126222	7.86506	-5.78321	4.33e-08	7.07e-07	8.11106
SQRDL	-0.196116	9.18303	-5.78076	4.38e-08	7.15e-07	8.09961
SKIV2L	-0.186873	9.23427	-5.78064	4.38e-08	7.15e-07	8.09906
CIAPIN1	0.115128	7.88153	5.77919	4.41e-08	7.19e-07	8.09229
DDX39	0.117226	8.62218	5.77878	4.42e-08	7.2e-07	8.0904
FUSIP1	0.0778484	7.80414	5.77836	4.43e-08	7.21e-07	8.08844
AMDHD2	-0.148441	8.09064	-5.77832	4.43e-08	7.21e-07	8.08821
FLJ20125	0.092911	7.52481	5.77664	4.47e-08	7.27e-07	8.08038
SMC6	0.0998889	7.58312	5.77645	4.47e-08	7.27e-07	8.07951
CNBP	0.284466	9.5031	5.77628	4.47e-08	7.27e-07	8.0787
C4ORF14	0.171174	9.22875	5.77576	4.48e-08	7.29e-07	8.0763
SNX5	0.11234	8.01706	5.77489	4.5e-08	7.31e-07	8.07222
AP3M2	0.190216	8.31796	5.77478	4.51e-08	7.31e-07	8.07173
TMEM168	0.0958411	7.68057	5.77475	4.51e-08	7.31e-07	8.07156
KIAA1026	-0.0655106	7.61347	-5.77437	4.52e-08	7.32e-07	8.06981
CDIPT	-0.103749	7.88993	-5.77433	4.52e-08	7.32e-07	8.06959
LRRC15	-0.12337	7.87796	-5.77151	4.58e-08	7.41e-07	8.05648
DPH4	0.151885	7.92845	5.77049	4.6e-08	7.45e-07	8.0517
TXNDC1	0.47508	9.05511	5.77034	4.6e-08	7.45e-07	8.051
SMPD4	-0.15396	7.99903	-5.76909	4.63e-08	7.49e-07	8.04518
ZNF295	0.142252	7.76666	5.76701	4.68e-08	7.56e-07	8.03545
NARS2	0.0885669	7.67542	5.767	4.68e-08	7.56e-07	8.03543
FASTKD2	0.0809285	7.61871	5.76608	4.7e-08	7.59e-07	8.03116
GP1BA	-0.15952	8.129	-5.76583	4.71e-08	7.59e-07	8.02997
SC4MOL	0.0654032	7.65284	5.76576	4.71e-08	7.59e-07	8.02965
SLC25A15	0.0595707	7.65996	5.76377	4.75e-08	7.66e-07	8.02035
LOC148915	0.208911	10.6228	5.76351	4.76e-08	7.66e-07	8.01914
ZC3H15	0.204593	7.79493	5.76315	4.77e-08	7.67e-07	8.01747
SBDS	0.130405	7.62187	5.76136	4.81e-08	7.74e-07	8.00912
ATOX1	-0.205384	9.35036	-5.76002	4.84e-08	7.78e-07	8.00287
MSH6	0.157758	8.36828	5.75941	4.85e-08	7.8e-07	8.00005
APEX1	0.206817	9.92408	5.75931	4.86e-08	7.8e-07	7.99956
PARVG	-0.215173	11.1233	-5.75904	4.86e-08	7.81e-07	7.99835
HS.371609	0.254316	8.87276	5.75791	4.89e-08	7.84e-07	7.99305
LGALS12	-0.153734	7.99621	-5.75722	4.9e-08	7.87e-07	7.98986
IMPA2	-0.343589	10.5698	-5.75471	4.96e-08	7.96e-07	7.97815
GIMAP2	0.193263	7.74982	5.75399	4.98e-08	7.98e-07	7.97479
RPS25	0.441572	13.4259	5.75136	5.04e-08	8.08e-07	7.96257
ZMYM5	0.0686281	7.63388	5.75039	5.07e-08	8.11e-07	7.95807
HS.543865	-0.108379	7.76556	-5.75037	5.07e-08	8.11e-07	7.95794
NEDD1	0.04099	7.4935	5.75012	5.08e-08	8.11e-07	7.95679
HINT1	0.705641	10.043	5.74833	5.12e-08	8.18e-07	7.94848
C9ORF89	-0.200124	9.26533	-5.74705	5.15e-08	8.23e-07	7.94253
CTDSPL	-0.306932	8.28898	-5.74487	5.21e-08	8.31e-07	7.93236
HS.481464	0.10544	7.59745	5.74229	5.27e-08	8.41e-07	7.92036
TMED2	0.23813	8.98395	5.73984	5.33e-08	8.5e-07	7.90899
FOXO3	-0.184407	9.26074	-5.73927	5.35e-08	8.52e-07	7.90633
RPLP1	0.367296	11.4378	5.73806	5.38e-08	8.57e-07	7.90071
C14ORF142	0.120576	7.61888	5.73551	5.44e-08	8.67e-07	7.88885
HNRNPD	0.231841	11.2487	5.73215	5.53e-08	8.8e-07	7.87325
LOC649754	-0.15964	8.15478	-5.73211	5.53e-08	8.8e-07	7.87308
TMEM164	-0.125886	7.70613	-5.73209	5.54e-08	8.8e-07	7.87299
RAB8B	0.461798	9.60684	5.7316	5.55e-08	8.81e-07	7.87071
FIG4	-0.149734	8.71205	-5.72803	5.64e-08	8.96e-07	7.85414
HS.143408	0.169526	8.22236	5.72775	5.65e-08	8.97e-07	7.85283
KIAA1276	-0.113114	7.80527	-5.72734	5.66e-08	8.98e-07	7.85092
LOC652773	0.0559574	7.49023	5.72625	5.69e-08	9.02e-07	7.84585
PAQR8	0.240622	8.84287	5.72189	5.81e-08	9.21e-07	7.82564
LSM8	0.0813725	7.52322	5.72086	5.84e-08	9.25e-07	7.82084
HS.573497	-0.131286	7.85943	-5.72014	5.86e-08	9.28e-07	7.81752
RRAGD	-0.270439	9.03363	-5.71902	5.89e-08	9.32e-07	7.8123
ITGB3BP	0.071535	7.48709	5.71891	5.9e-08	9.32e-07	7.81178
PRAME	-0.0704745	7.67426	-5.71885	5.9e-08	9.32e-07	7.81153
TRPC1	0.0750386	7.52716	5.71875	5.9e-08	9.32e-07	7.81107
PPP3CB	0.264137	9.46007	5.71387	6.04e-08	9.54e-07	7.78845
RDX	0.1062	7.68267	5.7137	6.05e-08	9.54e-07	7.78764
TSPO	-0.198075	11.4591	-5.71282	6.07e-08	9.57e-07	7.78357
PRKCA	0.219406	8.32341	5.7127	6.08e-08	9.58e-07	7.78299
BTG1	0.301861	12.5883	5.71239	6.08e-08	9.58e-07	7.78158
DAAM1	0.0937048	7.79734	5.71209	6.09e-08	9.59e-07	7.78016
HS.137971	0.293192	8.65105	5.71188	6.1e-08	9.6e-07	7.77922
CSTF2T	0.097326	7.65045	5.71117	6.12e-08	9.63e-07	7.77591
ZNF45	0.103661	7.74469	5.71061	6.14e-08	9.65e-07	7.77331
KLHL3	0.205697	8.31203	5.7104	6.14e-08	9.65e-07	7.77234
TOX	0.0777944	7.5948	5.71008	6.15e-08	9.66e-07	7.77084
IFT74	0.0876314	7.53303	5.70703	6.24e-08	9.8e-07	7.75671
ABR	-0.0893015	8.45738	-5.70629	6.27e-08	9.83e-07	7.75329
LOC402066	-0.100841	7.80559	-5.70582	6.28e-08	9.84e-07	7.75114
RPS14	0.358694	11.9389	5.70544	6.29e-08	9.85e-07	7.74939
CD14	-0.303354	12.7154	-5.7054	6.29e-08	9.85e-07	7.74918
MGLL	-0.11264	7.6831	-5.70476	6.31e-08	9.88e-07	7.74623
DOCK9	0.0883078	7.58252	5.7034	6.35e-08	9.94e-07	7.73992
LOC729732	-0.125428	7.67944	-5.70218	6.39e-08	9.99e-07	7.73425
OLAH	-0.106004	7.66952	-5.70034	6.45e-08	1.01e-06	7.72577
RPL36	0.150601	9.79477	5.7003	6.45e-08	1.01e-06	7.72558
RIPK3	-0.126292	8.37343	-5.69999	6.46e-08	1.01e-06	7.72412
ACAA1	-0.205866	9.42301	-5.69929	6.48e-08	1.01e-06	7.72092
PAK1IP1	0.0940342	7.7988	5.6987	6.5e-08	1.01e-06	7.71817
TTC19	0.222604	8.72451	5.69853	6.5e-08	1.01e-06	7.71739
LRP8	0.0527432	7.54083	5.69836	6.51e-08	1.01e-06	7.7166
SNAI3	-0.117521	7.94237	-5.69832	6.51e-08	1.01e-06	7.7164
FAM134A	-0.308683	9.21971	-5.69665	6.56e-08	1.02e-06	7.70869
WRNIP1	0.12656	8.48471	5.69646	6.57e-08	1.02e-06	7.70779
FTHL7	-0.122001	10.8038	-5.69445	6.63e-08	1.03e-06	7.69851
LYAR	0.151933	8.73286	5.69443	6.63e-08	1.03e-06	7.6984
LOC651763	-0.144797	7.75963	-5.69418	6.64e-08	1.03e-06	7.69724
PSMA2	0.157087	7.71632	5.69404	6.64e-08	1.03e-06	7.69662
YPEL3	-0.31564	12.1924	-5.69254	6.69e-08	1.04e-06	7.68968
PUS7	0.0941137	7.67027	5.69239	6.7e-08	1.04e-06	7.68897
HS.336511	-0.137346	7.91181	-5.69083	6.75e-08	1.05e-06	7.68178
NDUFS3	0.199404	9.4428	5.69006	6.77e-08	1.05e-06	7.67822
NAT5	0.150318	8.58877	5.68985	6.78e-08	1.05e-06	7.67723
FAM65A	-0.233746	9.6545	-5.68728	6.86e-08	1.06e-06	7.66533
ANKRD36	0.128489	7.76444	5.68687	6.88e-08	1.06e-06	7.66344
NHLRC3	0.0883368	7.69054	5.68586	6.91e-08	1.07e-06	7.65878
KIAA1333	0.0844927	7.51051	5.68548	6.92e-08	1.07e-06	7.65704
HS.266775	-0.0873233	7.68765	-5.68456	6.95e-08	1.07e-06	7.65281
HS.517520	-0.116681	7.78121	-5.68373	6.98e-08	1.08e-06	7.64893
TMEM123	0.518319	10.5275	5.68206	7.04e-08	1.09e-06	7.64123
HIGD1A	0.238055	8.35375	5.681	7.07e-08	1.09e-06	7.63632
LOC643319	-0.388277	9.59448	-5.68062	7.08e-08	1.09e-06	7.6346
EIF3J	0.117924	7.73451	5.67982	7.11e-08	1.1e-06	7.63088
HACL1	0.163639	8.66495	5.67959	7.12e-08	1.1e-06	7.62981
WDR67	0.125621	8.01918	5.67898	7.14e-08	1.1e-06	7.62703
PTP4A3	-0.186289	8.17115	-5.67466	7.29e-08	1.12e-06	7.60706
P2RX1	-0.311402	8.84492	-5.67372	7.32e-08	1.13e-06	7.60271
MRPL3	0.200777	8.0191	5.67343	7.33e-08	1.13e-06	7.60137
SMYD2	0.0857156	7.8073	5.67229	7.37e-08	1.13e-06	7.59611
ITGB5	-0.134291	7.83596	-5.67227	7.37e-08	1.13e-06	7.59602
APCS	-0.132428	7.88863	-5.67199	7.38e-08	1.13e-06	7.59473
NFAM1	-0.147604	7.82278	-5.67128	7.41e-08	1.14e-06	7.59147
C7ORF43	-0.23366	9.18466	-5.67103	7.42e-08	1.14e-06	7.59033
HS.426929	-0.224075	8.27745	-5.6697	7.46e-08	1.14e-06	7.58418
PRIM2A	0.082744	7.64751	5.669	7.49e-08	1.15e-06	7.58097
HS.559151	-0.168526	7.93366	-5.66661	7.57e-08	1.16e-06	7.56995
FTSJ1	0.0695892	7.77552	5.66604	7.6e-08	1.16e-06	7.5673
HNRPA1P4	0.229624	8.61546	5.6655	7.62e-08	1.16e-06	7.56482
PCNA	0.0770633	7.68947	5.66387	7.67e-08	1.17e-06	7.5573
HS.555260	0.0673889	7.60246	5.66135	7.77e-08	1.19e-06	7.54568
RPL18	0.182704	13.6046	5.66081	7.79e-08	1.19e-06	7.54318
TLR5	-0.364852	9.16553	-5.65943	7.84e-08	1.2e-06	7.53685
LOC440503	-0.0978871	7.62258	-5.65836	7.88e-08	1.2e-06	7.53192
PISD	-0.319022	9.96471	-5.65715	7.93e-08	1.21e-06	7.52633
KCTD11	-0.113426	7.84459	-5.65512	8e-08	1.22e-06	7.51697
FKBP15	-0.19724	8.69564	-5.65367	8.06e-08	1.23e-06	7.51031
VBP1	0.338767	8.65916	5.65356	8.06e-08	1.23e-06	7.50981
PSMG1	0.0977393	7.74009	5.6528	8.09e-08	1.23e-06	7.50629
TBC1D20	-0.111292	8.43527	-5.65211	8.12e-08	1.23e-06	7.50313
LOC440567	0.46409	9.59957	5.65112	8.16e-08	1.24e-06	7.49855
TAF1B	0.0808594	7.68531	5.65013	8.19e-08	1.24e-06	7.49402
BRP44L	0.182151	8.56029	5.64767	8.29e-08	1.26e-06	7.48269
NUP35	0.0552902	7.53574	5.64711	8.31e-08	1.26e-06	7.48009
TSPAN3	0.165777	7.98404	5.6469	8.32e-08	1.26e-06	7.47914
FAM136A	0.12826	8.07741	5.64689	8.32e-08	1.26e-06	7.47909
LOC641798	-0.173555	8.16577	-5.64632	8.34e-08	1.26e-06	7.47649
MGC16169	0.106058	7.87909	5.64614	8.35e-08	1.26e-06	7.47566
RBMX	0.157709	9.23131	5.64591	8.36e-08	1.27e-06	7.47458
DHRS12	-0.122017	7.98322	-5.64575	8.37e-08	1.27e-06	7.47385
HS.527535	0.0839647	7.58381	5.64548	8.38e-08	1.27e-06	7.47261
PPCS	0.190104	8.65404	5.64475	8.41e-08	1.27e-06	7.46925
GTF2A2	0.152583	9.28149	5.64465	8.41e-08	1.27e-06	7.4688
LOC643695	0.0940764	7.60267	5.64406	8.44e-08	1.27e-06	7.4661
ZNF615	0.129499	8.0144	5.64208	8.52e-08	1.28e-06	7.45696
PIGN	0.059977	7.77448	5.63915	8.63e-08	1.3e-06	7.44351
TFEB	-0.122288	7.8764	-5.63862	8.66e-08	1.3e-06	7.44107
HS.91389	0.147521	7.92121	5.63833	8.67e-08	1.31e-06	7.43971
CABIN1	-0.236433	9.29061	-5.63806	8.68e-08	1.31e-06	7.43848
SUPT16H	0.159246	9.3936	5.63747	8.7e-08	1.31e-06	7.43575
C7ORF28A	0.0567604	7.65536	5.63686	8.73e-08	1.31e-06	7.43299
HS.397465	-0.190919	8.14343	-5.63516	8.8e-08	1.32e-06	7.42515
NBEAL2	-0.289768	9.42837	-5.63198	8.93e-08	1.34e-06	7.41054
MAFG	-0.0597135	7.80576	-5.63098	8.98e-08	1.35e-06	7.40595
ZNF202	0.0807309	7.65216	5.62962	9.04e-08	1.36e-06	7.3997
CDC26	0.175331	9.25128	5.62868	9.08e-08	1.36e-06	7.39541
UBXD2	0.344675	9.74285	5.62867	9.08e-08	1.36e-06	7.39533
C11ORF56	-0.178382	9.04142	-5.62732	9.14e-08	1.37e-06	7.38916
HS.544988	-0.170393	7.71677	-5.62693	9.15e-08	1.37e-06	7.38736
[truncated: 8,980 more rows]
