# Supplementary material for: Systematic analysis of cuproptosis-related genes in immunological characterization and predictive drugs in Alzheimer’s disease
Source: Front Aging Neurosci. 2023 Oct 18;15:1204530. doi: 10.3389/fnagi.2023.1204530 (PMC10618683; doi:10.3389/fnagi.2023.1204530)
Supplement: Supplementary file 9 [file Table_9.XLSX]

## Sheet: 全部
probes	moduleColor	GS.ClusterA	p.GS.ClusterA	GS.ClusterB	p.GS.ClusterB	MMtan	p.MMtan	MMmagenta	p.MMmagenta	MMyellow	p.MMyellow	MMpurple	p.MMpurple	MMblack	p.MMblack	MMgreenyellow	p.MMgreenyellow	MMred	p.MMred	MMbrown	p.MMbrown	MMgreen	p.MMgreen	MMgrey	p.MMgrey
AAMP	black	0.172788	0.0397541	-0.172788	0.0397541	0.0979154	0.246346	0.382994	2.5486e-06	0.0457589	0.588684	-0.106624	0.20661	0.41358	3.12501e-07	-0.0245628	0.771697	0.0260382	0.758394	-0.328307	6.64111e-05	-0.387332	1.91654e-06	-0.0689219	0.415067
AARS	black	-0.156191	0.0634268	0.156191	0.0634268	-0.0851436	0.313711	-0.0365622	0.665754	-0.328597	6.53748e-05	0.387082	1.94857e-06	0.740283	6.52547e-26	0.580609	3.62609e-14	-0.0793442	0.347926	-0.279274	0.000763363	-0.157299	0.0615498	0.539486	4.28784e-12
AARSD1	black	-0.00647889	0.939003	0.00647889	0.939003	-0.00299816	0.971752	-0.0304756	0.718823	-0.233189	0.00522512	0.249547	0.00274494	0.571266	1.13703e-13	0.406167	5.29861e-07	0.174245	0.0380878	-0.20774	0.0131105	-0.137516	0.102687	0.305369	0.000219544
AATF	black	0.400284	7.98515e-07	-0.400284	7.98515e-07	-0.0586238	0.488306	0.42645	1.21163e-07	0.380217	3.05224e-06	-0.193559	0.0209987	0.666638	1.35977e-19	0.183377	0.0289308	-0.0744993	0.378242	-0.686516	4.09696e-21	-0.718267	8.20302e-24	0.0344919	0.683636
ABCA1	black	0.134263	0.111159	-0.134263	0.111159	0.173369	0.0390821	-0.0284276	0.737001	0.272192	0.00104925	-0.21142	0.0115464	-0.543834	2.66861e-12	-0.41674	2.48532e-07	-0.0158404	0.851579	0.166803	0.0472519	0.145562	0.0839056	-0.395962	1.07389e-06
ABCB9	black	-0.0919655	0.276367	0.0919655	0.276367	-0.0479469	0.570966	-0.113522	0.178571	-0.157636	0.0609888	0.204029	0.0148723	0.221908	0.00795098	0.103012	0.222494	0.102074	0.226752	-0.0104358	0.9019	0.0207714	0.806179	0.397117	9.92535e-07
ABCF1	black	0.0134375	0.873891	-0.0134375	0.873891	-0.122481	0.146474	0.217791	0.0092232	-0.113023	0.180499	0.221544	0.00805694	0.832958	8.40795e-38	0.613086	5.06617e-16	-0.134399	0.110794	-0.519691	3.41784e-11	-0.406363	5.22601e-07	0.327054	7.10723e-05
ABCF3	black	0.0905342	0.283942	-0.0905342	0.283942	-0.00157454	0.985163	-0.147003	0.080853	0.0278037	0.742569	0.137788	0.102	0.403054	6.58937e-07	0.295553	0.000355745	-0.00934291	0.91213	-0.255521	0.0021471	-0.181389	0.0307459	0.187217	0.0256814
ABHD14A	black	-0.0812625	0.336358	0.0812625	0.336358	-0.09816	0.245162	0.223843	0.00740878	-0.248886	0.00281964	0.349535	2.01108e-05	0.667653	1.14463e-19	0.508	1.09523e-10	-0.0051655	0.951351	-0.401048	7.57402e-07	-0.203407	0.015187	0.155059	0.0653926
ABHD14B	black	0.0277509	0.74304	-0.0277509	0.74304	-0.230783	0.00572383	0.0820463	0.331702	-0.132946	0.114739	0.472271	2.96319e-09	0.538079	4.99211e-12	0.322524	9.06e-05	-0.205989	0.0139175	-0.474348	2.47132e-09	-0.0664863	0.431784	0.26939	0.00118723
ABHD3	black	-0.254397	0.00224964	0.254397	0.00224964	0.110663	0.189833	-0.500178	2.3297e-10	0.0401298	0.635381	-0.0583531	0.49032	-0.847404	2.54775e-40	-0.307538	0.000196873	-0.0240851	0.776018	0.603592	1.85669e-15	0.56744	1.79714e-13	-0.0752655	0.373344
ABI1	black	-0.363216	8.88571e-06	0.363216	8.88571e-06	0.0288016	0.73367	-0.47833	1.73904e-09	-0.190983	0.0228035	-0.00946432	0.910993	-0.72834	9.52769e-25	-0.208725	0.0126749	0.0964121	0.253708	0.718635	7.5958e-24	0.608049	1.01459e-15	-0.0104144	0.902101
ABI3	black	0.013597	0.872407	-0.013597	0.872407	0.180715	0.0313831	0.00542807	0.948881	-0.0921947	0.275166	-0.10468	0.215053	0.446932	2.46725e-08	0.466343	4.94151e-09	0.186277	0.0264462	-0.0612299	0.469146	-0.304302	0.000231565	0.0576427	0.495626
ACACB	black	0.0777269	0.357871	-0.0777269	0.357871	-0.261128	0.00169617	0.124218	0.140789	-0.0468266	0.580006	0.189323	0.0240362	0.502981	1.78154e-10	0.212325	0.0111878	-0.0184867	0.827144	-0.346165	2.44533e-05	-0.225562	0.00695494	0.281417	0.000692182
ACADVL	black	0.203878	0.0149482	-0.203878	0.0149482	-0.101549	0.229166	0.283257	0.000635962	0.0415761	0.623235	0.0960152	0.255677	0.67127	6.16031e-20	0.431582	8.21174e-08	-0.207156	0.0133749	-0.555255	7.42799e-13	-0.433628	7.01949e-08	0.0466573	0.581379
ACD	black	0.331468	5.58929e-05	-0.331468	5.58929e-05	-0.168548	0.0449529	0.368084	6.58409e-06	0.297601	0.000322117	-0.072134	0.393609	0.700778	2.78147e-22	0.280808	0.000711767	-0.0298445	0.724408	-0.675654	2.8729e-20	-0.639782	1.02887e-17	0.110439	0.190736
ACOX3	black	0.0521931	0.537316	-0.0521931	0.537316	-0.0153828	0.85582	-0.103884	0.21858	0.0054448	0.948724	-0.0322411	0.703277	0.321355	9.63957e-05	0.11129	0.187319	0.155361	0.0648635	-0.0780508	0.355866	-0.20591	0.0139553	0.121821	0.148679
ACPL2	black	-0.134806	0.109707	0.134806	0.109707	0.135552	0.107737	-0.275469	0.000906596	0.119951	0.15506	0.0284079	0.737177	-0.545382	2.25015e-12	-0.100444	0.234297	-0.291163	0.000439048	0.201009	0.016455	0.354638	1.4894e-05	-0.139938	0.0967131
ACPP	black	-0.0861933	0.30776	0.0861933	0.30776	0.0409433	0.628538	-0.300558	0.000278733	0.263929	0.00150485	-0.396902	1.00723e-06	-0.520791	3.05635e-11	-0.316779	0.000122587	0.236181	0.00465934	0.404847	5.8133e-07	0.0919123	0.276646	-0.0608994	0.471553
ACSS1	black	0.0788627	0.350869	-0.0788627	0.350869	-0.00307771	0.971002	0.271477	0.00108301	-0.138036	0.101379	0.259722	0.00180035	0.77728	5.7752e-30	0.580191	3.81956e-14	-0.0900847	0.286349	-0.528738	1.34578e-11	-0.353718	1.57291e-05	0.242828	0.00359395
ACTR1B	black	-0.162422	0.0534556	0.162422	0.0534556	-0.155787	0.0641221	-0.146877	0.0811176	-0.31931	0.000107381	0.50256	1.85511e-10	0.365534	7.70811e-06	0.396636	1.02566e-06	-0.196562	0.0190511	-0.177249	0.0348383	0.145695	0.0836202	0.346768	2.36163e-05
ACTR2	black	-0.41049	3.90033e-07	0.41049	3.90033e-07	0.00933413	0.912212	-0.469467	3.77864e-09	-0.232201	0.00542508	0.253323	0.00235181	-0.656244	7.64331e-19	-0.0366867	0.664685	-0.385308	2.19034e-06	0.485862	8.83644e-10	0.702996	1.80474e-22	-0.0163101	0.847231
ADAM15	black	0.311629	0.000159934	-0.311629	0.000159934	0.0684625	0.41819	0.321932	9.34904e-05	0.117094	0.165205	-0.04314	0.610216	0.506124	1.31485e-10	0.0371555	0.660664	-0.0492536	0.560506	-0.459348	8.92364e-09	-0.437711	5.11704e-08	-0.180413	0.0316714
ADCK1	black	0.0146708	0.862426	-0.0146708	0.862426	0.00600275	0.943478	-0.0411862	0.6265	0.0108084	0.898417	0.0584963	0.489254	0.392509	1.35664e-06	0.263657	0.00152249	0.0208671	0.805304	-0.225328	0.00701522	-0.210189	0.0120503	0.241892	0.00372934
ADCK2	black	-0.125215	0.137605	0.125215	0.137605	-0.03939	0.641632	-0.123777	0.142218	-0.300123	0.000284755	0.559869	4.36965e-13	0.580402	3.72049e-14	0.639767	1.03118e-17	-0.222546	0.00776832	-0.346563	2.3898e-05	0.0301432	0.721763	0.393214	1.29372e-06
ADCY3	black	-0.0799078	0.344502	0.0799078	0.344502	-0.0626851	0.458629	0.0249161	0.768505	-0.124542	0.13975	0.193565	0.0209945	0.313863	0.00014259	0.217901	0.00918673	-0.0733342	0.385765	-0.168243	0.0453478	-0.0648923	0.44293	0.34731	2.28871e-05
ADPGK	black	-0.157201	0.0617151	0.157201	0.0617151	0.070864	0.402013	-0.363614	8.67217e-06	0.086124	0.308151	0.030891	0.715155	-0.450861	1.79619e-08	-0.138955	0.0991046	-0.179679	0.032384	0.252549	0.00242799	0.30775	0.000194782	0.0047232	0.955512
AES	black	-0.330842	5.78432e-05	0.330842	5.78432e-05	-0.277266	0.000836126	-0.191347	0.0225405	-0.570994	1.1749e-13	0.641514	7.88444e-18	0.567784	1.725e-13	0.616129	3.31028e-16	0.0630656	0.455901	-0.0820146	0.33189	0.19471	0.0202331	0.486773	8.13233e-10
AFF4	black	-0.0788252	0.351099	0.0788252	0.351099	0.0394991	0.640709	-0.156437	0.0630068	0.238533	0.00425362	-0.0963154	0.254187	-0.246004	0.00316696	-0.0334524	0.692681	-0.276208	0.000876996	0.0121475	0.885911	0.0252356	0.765622	-0.0774073	0.359858
AGPAT9	black	0.184033	0.0283522	-0.184033	0.0283522	0.0813094	0.336078	-0.12129	0.15047	0.500813	2.19287e-10	-0.507002	1.2072e-10	-0.573915	8.25357e-14	-0.548329	1.62248e-12	0.254211	0.00226709	0.245238	0.00326543	-0.0593332	0.48305	-0.228037	0.00634481
AGTPBP1	black	-0.192167	0.0219582	0.192167	0.0219582	-0.108328	0.199406	-0.323647	8.5336e-05	0.0317745	0.707374	-0.0763778	0.366302	-0.829035	3.69098e-37	-0.371578	5.29325e-06	-0.0696817	0.40993	0.537559	5.27962e-12	0.537921	5.07798e-12	-0.25552	0.00214726
AHCTF1	black	0.0211785	0.802457	-0.0211785	0.802457	-0.0885441	0.294704	-0.292233	0.000417239	0.352042	1.73644e-05	-0.167498	0.0463242	-0.673673	4.06162e-20	-0.307558	0.00019668	-0.15425	0.0668266	0.239003	0.00417658	0.271725	0.0010712	-0.189901	0.0236008
AIP	black	0.112068	0.184234	-0.112068	0.184234	-0.120991	0.151483	0.318711	0.000110812	-0.138496	0.100236	0.386981	1.9616e-06	0.626238	7.78536e-17	0.382559	2.6219e-06	-0.257749	0.0019563	-0.561422	3.64856e-13	-0.217032	0.00947635	0.171531	0.0412393
AKAP8L	black	0.419018	2.10407e-07	-0.419018	2.10407e-07	-0.0691614	0.413443	0.499024	2.60011e-10	0.295722	0.000352857	-0.15719	0.0617324	0.663088	2.47123e-19	0.142511	0.0906749	0.0395132	0.640589	-0.668727	9.53176e-20	-0.675343	3.03401e-20	-0.124143	0.141032
AKR1B1	black	-0.354993	1.45833e-05	0.354993	1.45833e-05	-0.270387	0.00113636	-0.166151	0.0481349	-0.471487	3.17207e-09	0.633541	2.64717e-17	0.613585	4.72591e-16	0.682552	8.42111e-21	-0.170313	0.0427231	-0.207164	0.0133713	0.109742	0.193568	0.486551	8.29884e-10
AKR7A2	black	-0.118047	0.161766	0.118047	0.161766	-0.0835176	0.323075	0.052757	0.532923	-0.242835	0.00359291	0.287402	0.000524386	0.508005	1.09471e-10	0.351298	1.81403e-05	-0.0234291	0.781964	-0.23281	0.00530111	-0.104222	0.217079	0.241266	0.00382239
ALDH16A1	black	0.239864	0.00403838	-0.239864	0.00403838	-0.0474853	0.574683	0.038825	0.646423	0.00849694	0.920059	0.149507	0.0757605	0.667485	1.17778e-19	0.348667	2.11543e-05	0.0790769	0.349558	-0.430528	8.89946e-08	-0.350693	1.87943e-05	0.32468	8.07538e-05
ALG3	black	0.0523582	0.536029	-0.0523582	0.536029	0.0373479	0.659016	0.192502	0.0217236	-0.101152	0.231002	0.150032	0.0747276	0.718567	7.70346e-24	0.302618	0.00025178	0.0807171	0.339621	-0.425139	1.33677e-07	-0.387494	1.89613e-06	0.182618	0.0296126
ALG9	black	-0.100579	0.233667	0.100579	0.233667	-0.141677	0.0925974	0.079004	0.350004	-0.155913	0.063904	0.333133	5.10033e-05	0.66957	8.25089e-20	0.512024	7.37191e-11	-0.141723	0.0924923	-0.407316	4.8862e-07	-0.219049	0.00881647	0.265347	0.00141566
ALKBH5	black	-0.264866	0.00144536	0.264866	0.00144536	-0.177197	0.0348923	-0.22886	0.00615267	-0.180748	0.0313513	0.242059	0.00370475	0.382796	2.58181e-06	0.559937	4.33568e-13	-0.110468	0.190619	-0.0681549	0.42029	-0.0236734	0.779749	0.524092	2.17935e-11
ALMS1	black	-0.00123772	0.988336	0.00123772	0.988336	-0.152331	0.0703318	0.0528282	0.532369	-0.136661	0.104862	0.327583	6.90696e-05	0.646694	3.52148e-18	0.514609	5.70095e-11	-0.110369	0.191016	-0.412713	3.32614e-07	-0.20745	0.0132414	0.375883	4.03115e-06
AMD1	black	-0.156857	0.0622928	0.156857	0.0622928	0.0267642	0.751874	-0.420619	1.87029e-07	0.190684	0.0230214	-0.268739	0.00122159	-0.810988	2.11798e-34	-0.360837	1.02694e-05	0.0630261	0.456183	0.578022	4.99384e-14	0.377463	3.64404e-06	-0.0743538	0.379177
AMT	black	-0.0808071	0.339082	0.0808071	0.339082	-0.0480259	0.570331	-0.0107126	0.899312	-0.128518	0.127443	0.22508	0.00707946	0.482094	1.24236e-09	0.39904	8.69972e-07	0.0015127	0.985745	-0.246385	0.0031189	-0.14801	0.0787728	0.3129	0.000149841
ANGEL1	black	-0.0923163	0.274531	0.0923163	0.274531	-0.115173	0.172296	-0.0928502	0.271753	-0.152515	0.0699903	0.334798	4.65154e-05	0.399674	8.32789e-07	0.434153	6.74185e-08	-0.15839	0.0597478	-0.231067	0.0056629	-0.0186672	0.825483	0.341638	3.16849e-05
ANKRA2	black	-0.407976	4.66344e-07	0.407976	4.66344e-07	-0.0364192	0.666984	-0.606134	1.31686e-15	-0.252227	0.00246033	0.231335	0.00560588	-0.563463	2.87422e-13	-0.02966	0.726044	0.0819325	0.332376	0.605842	1.37001e-15	0.643156	6.11732e-18	0.239528	0.00409182
ANKRD13A	black	0.182817	0.0294327	-0.182817	0.0294327	0.181075	0.0310414	-0.142684	0.0902803	0.500137	2.33886e-10	-0.663729	2.2201e-19	-0.583687	2.46856e-14	-0.393264	1.28938e-06	0.302071	0.000258686	0.36619	7.40256e-06	-0.127657	0.130035	-0.160126	0.0569682
ANXA2	black	0.0403299	0.633695	-0.0403299	0.633695	0.216352	0.00970841	0.0333084	0.693938	-0.157127	0.0618391	0.241518	0.00378463	0.441195	3.89416e-08	0.365113	7.91045e-06	-0.398386	9.09931e-07	-0.295093	0.000363731	-0.117514	0.163681	0.0473984	0.575384
ANXA3	black	0.042226	0.61781	-0.042226	0.61781	0.163545	0.0518045	-0.0205563	0.808147	0.124262	0.140648	-0.316167	0.000126555	-0.378789	3.34666e-06	-0.265573	0.00140191	0.151647	0.071617	0.307563	0.000196626	0.0456156	0.589853	-0.332934	5.15647e-05
ANXA6	black	-0.105351	0.212112	0.105351	0.212112	-0.0986632	0.242739	-0.225594	0.00694651	-0.170496	0.0424971	0.278089	0.000805567	0.54909	1.4903e-12	0.622717	1.29664e-16	-0.0554018	0.51256	-0.194928	0.0200904	-0.111594	0.186108	0.437752	5.10084e-08
AOF2	black	-0.231759	0.00551657	0.231759	0.00551657	-0.144526	0.0861572	-0.312785	0.000150727	-0.24471	0.00333502	0.299592	0.000292264	0.472861	2.81449e-09	0.575253	7.013e-14	-0.0272961	0.747107	-0.0635073	0.452745	-0.0134638	0.873646	0.498085	2.84218e-10
AP1G2	black	0.187354	0.0255716	-0.187354	0.0255716	0.032088	0.704621	0.148682	0.0774084	0.169808	0.0433518	-0.164339	0.0506626	0.644767	4.76156e-18	0.280937	0.000707566	0.262168	0.00162271	-0.357345	1.2674e-05	-0.57785	5.10133e-14	0.270956	0.0011082
AP2A2	black	0.218494	0.00899407	-0.218494	0.00899407	-0.078804	0.351229	0.133696	0.112689	0.0737365	0.383157	0.153963	0.0673415	0.69381	1.05575e-21	0.406861	5.04594e-07	0.021109	0.803093	-0.534225	7.54378e-12	-0.41994	1.96622e-07	0.270776	0.00111703
AP2S1	black	0.278657	0.000785091	-0.278657	0.000785091	0.0221313	0.793764	0.661404	3.27169e-19	0.034002	0.687893	-0.0433827	0.608206	0.604741	1.59023e-15	0.112828	0.18126	-0.24905	0.00280091	-0.592558	7.96469e-15	-0.520657	3.09817e-11	-0.203068	0.0153609
AP3S1	black	-0.141699	0.092548	0.141699	0.092548	0.110294	0.191324	-0.354299	1.51974e-05	-0.0292488	0.729694	0.0685241	0.417771	-0.694706	8.91177e-22	-0.278872	0.000777457	-0.277926	0.000811557	0.400669	7.77546e-07	0.543276	2.837e-12	-0.263085	0.00156033
AP4B1	black	-0.207489	0.0132239	0.207489	0.0132239	-0.10312	0.222006	-0.229355	0.0060395	-0.314969	0.000134672	0.509949	9.0476e-11	0.466901	4.7109e-09	0.669514	8.33074e-20	-0.225578	0.00695072	-0.197434	0.0185158	0.0970974	0.250333	0.494884	3.84178e-10
APAF1	black	-0.00717117	0.9325	0.00717117	0.9325	0.0952978	0.259262	-0.312813	0.00015051	0.327252	7.03167e-05	-0.604607	1.61925e-15	-0.628376	5.69419e-17	-0.398976	8.73803e-07	0.4374	5.24274e-08	0.581178	3.37854e-14	0.0222296	0.792869	-0.0735583	0.384311
APBA2BP	black	0.170278	0.0427664	-0.170278	0.0427664	0.0101471	0.904601	0.299554	0.000292814	0.0801041	0.343314	0.0168325	0.8424	0.226601	0.00669273	-0.0642635	0.447371	-0.185239	0.0273134	-0.322552	9.04645e-05	-0.220817	0.00827214	-0.173251	0.0392176
APEH	black	-0.0854599	0.31191	0.0854599	0.31191	-0.143128	0.0892724	0.0543949	0.520265	-0.156112	0.0635619	0.0615598	0.466751	0.51954	3.47087e-11	0.380129	3.06972e-06	0.181095	0.0310219	-0.154641	0.0661302	-0.253206	0.00236313	0.195244	0.019886
APEX2	black	0.178506	0.0335494	-0.178506	0.0335494	0.022614	0.78937	0.247419	0.00299182	0.0360935	0.669787	0.00777981	0.926786	0.672391	5.07423e-20	0.337031	4.10758e-05	-0.0409203	0.62873	-0.440565	4.09241e-08	-0.477889	1.80851e-09	0.205038	0.0143741
APOA1BP	black	-0.135582	0.10766	0.135582	0.10766	-0.0435358	0.606939	-0.0620159	0.463449	-0.433596	7.03696e-08	0.558654	5.02927e-13	0.634631	2.24777e-17	0.574973	7.25653e-14	-0.0336016	0.69138	-0.263503	0.00153258	0.0295879	0.726683	0.312793	0.000150668
APOBEC3C	black	0.275767	0.000894564	-0.275767	0.000894564	0.0226764	0.788802	0.58256	2.84324e-14	0.0233269	0.782891	-0.0877246	0.299213	0.610898	6.86001e-16	0.24213	0.00369441	0.0237754	0.778824	-0.480358	1.45161e-09	-0.531017	1.05953e-11	-0.066922	0.428765
APPL2	black	0.039647	0.639458	-0.039647	0.639458	-0.0843843	0.318062	-0.307682	0.000195449	0.426485	1.20845e-07	-0.132156	0.116931	-0.473225	2.7265e-09	-0.118553	0.159963	-0.165684	0.0487758	0.0677277	0.423215	0.119143	0.15788	0.00545355	0.948642
APRT	black	-0.120821	0.152064	0.120821	0.152064	-0.107177	0.204253	0.0162803	0.847507	-0.405878	5.4077e-07	0.60464	1.61197e-15	0.696962	5.80135e-22	0.501834	1.98893e-10	-0.125743	0.13594	-0.376528	3.86861e-06	-0.00817522	0.923076	0.337694	3.95802e-05
ARFGAP2	black	0.239573	0.00408473	-0.239573	0.00408473	-0.0406496	0.631005	0.251418	0.00254326	0.184682	0.0277894	-0.11592	0.169511	0.633028	2.85815e-17	0.233782	0.00510826	0.181611	0.0305386	-0.463664	6.20668e-09	-0.574192	7.98074e-14	0.104018	0.217984
ARG1	black	0.151078	0.0727006	-0.151078	0.0727006	0.116495	0.167392	-0.0228828	0.786925	0.347903	2.2114e-05	-0.377107	3.72808e-06	-0.629014	5.18358e-17	-0.466781	4.75962e-09	0.0193344	0.81935	0.227182	0.00654984	0.0880836	0.297232	-0.417298	2.38627e-07
ARHGAP15	black	-0.116696	0.166656	0.116696	0.166656	-0.134593	0.110274	-0.28196	0.000675109	0.0582387	0.491173	0.189506	0.0238973	-0.497039	3.13716e-10	-0.129598	0.12425	-0.263828	0.00151141	0.183311	0.0289889	0.430337	9.03014e-08	0.106337	0.20784
ARHGAP19	black	0.144897	0.085346	-0.144897	0.085346	-0.0637521	0.451002	-0.199855	0.0170971	0.51169	7.61941e-11	-0.354069	1.54055e-05	-0.47216	2.99193e-09	-0.26453	0.00146642	0.0456431	0.589629	0.105625	0.210919	-0.0358077	0.67225	-0.109241	0.195622
ARHGAP4	black	0.168753	0.0446887	-0.168753	0.0446887	-0.204569	0.0146037	0.144955	0.0852199	0.0681074	0.420614	0.0242018	0.774962	0.398938	8.76106e-07	0.145683	0.0836458	0.209229	0.0124568	-0.302999	0.00024707	-0.280985	0.000706003	0.12061	0.152788
ARHGDIA	black	0.138293	0.10074	-0.138293	0.10074	-0.0852706	0.312987	0.177172	0.0349185	0.0645359	0.445444	-0.248757	0.00283441	0.607666	1.06901e-15	0.238633	0.00423718	0.420758	1.85126e-07	-0.194274	0.0205201	-0.551862	1.09161e-12	0.214168	0.0104879
ARHGEF16	black	0.219884	0.00855545	-0.219884	0.00855545	0.0212466	0.801835	0.39614	1.06098e-06	0.100747	0.232885	-0.0307453	0.71644	0.2682	0.00125072	0.0627811	0.45794	-0.131429	0.118975	-0.361599	9.80563e-06	-0.285502	0.000573081	-0.246189	0.00314344
ARHGEF18	black	-0.185006	0.0275116	0.185006	0.0275116	-0.197304	0.0185953	-0.338098	3.86929e-05	-0.0923614	0.274296	0.20474	0.0145197	0.318965	0.000109346	0.401759	7.20985e-07	0.032968	0.696912	-0.0151032	0.858413	-0.0117094	0.889999	0.660503	3.7986e-19
ARID4B	black	-0.221727	0.00800356	0.221727	0.00800356	-0.0396593	0.639354	-0.500415	2.27782e-10	-0.0302519	0.720801	-0.0783403	0.354079	-0.542701	3.02165e-12	-0.216453	0.00967351	0.369032	6.20698e-06	0.577071	5.61406e-14	0.406901	5.03162e-07	0.187199	0.0256964
ARL2	black	0.0349023	0.680077	-0.0349023	0.680077	-0.0768379	0.363413	0.116593	0.167031	-0.252903	0.00239284	0.360612	1.04106e-05	0.779924	2.76906e-30	0.495427	3.65112e-10	0.0588953	0.486291	-0.418811	2.1363e-07	-0.240285	0.00397249	0.273038	0.00101059
ARL6IP6	black	-0.279785	0.000745798	0.279785	0.000745798	0.0698974	0.408479	-0.464892	5.59196e-09	-0.0633384	0.453951	0.160667	0.0561229	-0.724998	1.96676e-24	-0.173369	0.039082	-0.304981	0.000223845	0.448601	2.1571e-08	0.618077	2.51459e-16	-0.0483398	0.567811
ARMC6	black	0.167305	0.0465803	-0.167305	0.0465803	-0.142115	0.091584	0.553368	9.20634e-13	0.0728148	0.389148	-0.136346	0.105673	0.51231	7.16601e-11	0.110831	0.189155	0.127978	0.129063	-0.417793	2.30148e-07	-0.498534	2.7238e-10	-0.124139	0.141044
ARRDC5	black	-0.198056	0.0181424	0.198056	0.0181424	-0.114853	0.173499	-0.0992332	0.240014	-0.0902721	0.285344	0.0679506	0.421688	0.296065	0.000347056	0.285447	0.000574541	0.260834	0.00171749	-0.0249558	0.768146	-0.114333	0.175468	0.453863	1.40552e-08
ARS2	black	-0.042013	0.619586	0.042013	0.619586	-0.222921	0.00766286	-0.0818328	0.332966	-0.0380361	0.653137	0.069993	0.407836	0.645782	4.06289e-18	0.548677	1.56079e-12	0.183889	0.0284783	-0.232983	0.00526619	-0.34897	2.07842e-05	0.488491	6.94897e-10
ASB8	black	-0.0344245	0.684221	0.0344245	0.684221	0.0436184	0.606256	-0.18227	0.0299298	0.263525	0.00153119	-0.439778	4.35342e-08	-0.535564	6.53929e-12	-0.323747	8.48819e-05	0.287739	0.000516155	0.414642	2.89424e-07	0.0433767	0.608255	-0.0929756	0.271103
ATF5	black	0.302913	0.000248118	-0.302913	0.000248118	0.228662	0.00619824	0.641652	7.71946e-18	-0.00189843	0.982111	-0.0101494	0.904579	0.595624	5.34358e-15	0.00679193	0.936062	-0.17176	0.0409651	-0.573265	8.93132e-14	-0.48936	6.4158e-10	-0.224341	0.00727464
ATIC	black	-0.249077	0.00279783	0.249077	0.00279783	-0.156483	0.0629284	0.0186007	0.826095	-0.324747	8.04615e-05	0.39822	9.20336e-07	0.673387	4.26868e-20	0.610121	7.6361e-16	-0.097553	0.248107	-0.271193	0.00109666	-0.114375	0.17531	0.487301	7.74911e-10
ATP13A1	black	-0.0169819	0.841021	0.0169819	0.841021	0.0320082	0.705321	-0.0141343	0.86741	-0.0578959	0.493731	0.0282179	0.738871	0.333454	5.01084e-05	0.190948	0.0228292	0.112958	0.180753	-0.112288	0.183371	-0.172047	0.0406237	0.189481	0.0239162
ATP13A2	black	0.170315	0.0427208	-0.170315	0.0427208	-0.0344263	0.684206	0.0524672	0.535179	0.0101447	0.904624	0.0584172	0.489843	0.614136	4.37656e-16	0.333711	4.94015e-05	0.150199	0.0743997	-0.32321	8.73509e-05	-0.373834	4.59128e-06	0.2322	0.00542515
ATP1A1	black	-0.211091	0.0116792	0.211091	0.0116792	-0.14864	0.0774945	-0.109074	0.196311	-0.310844	0.000166482	0.258272	0.00191381	0.607218	1.13633e-15	0.462197	7.02582e-09	0.0838456	0.321172	-0.121452	0.149921	-0.113573	0.178375	0.539944	4.0803e-12
ATP2B4	black	0.109971	0.192635	-0.109971	0.192635	-0.0724102	0.391796	0.20619	0.0138227	0.222063	0.00790618	-0.0511957	0.545131	0.437521	5.19338e-08	0.539418	4.31969e-12	-0.147179	0.0804869	-0.443875	3.14989e-08	-0.42058	1.87567e-07	0.029044	0.731513
ATP5B	black	-0.0379912	0.653519	0.0379912	0.653519	0.0950307	0.260606	0.00764197	0.92808	-0.206109	0.0138611	0.308366	0.00018881	0.370419	5.69214e-06	0.463095	6.51288e-09	-0.412405	3.40054e-07	-0.236852	0.00454009	-0.01922	0.820401	0.184428	0.0280085
ATP5D	black	0.170364	0.0426599	-0.170364	0.0426599	-0.0984151	0.243931	0.322588	9.02925e-05	-0.080625	0.340175	0.357187	1.2795e-05	0.812465	1.29223e-34	0.402664	6.77074e-07	-0.199606	0.0172387	-0.676934	2.29346e-20	-0.372372	5.03522e-06	0.188004	0.0250557
ATP5SL	black	0.00832982	0.921626	-0.00832982	0.921626	0.0326037	0.7001	0.194601	0.0203043	-0.19802	0.0181638	0.471111	3.27746e-09	0.598535	3.64425e-15	0.51663	4.65639e-11	-0.420591	1.8742e-07	-0.537745	5.17517e-12	-0.130698	0.121061	0.0329507	0.697063
ATP6V0E1	black	-0.00596801	0.943804	0.00596801	0.943804	0.136985	0.104033	-0.228903	0.00614267	-0.0673056	0.426118	0.228729	0.00618274	-0.60388	1.78596e-15	-0.250261	0.00266636	-0.379395	3.21864e-06	0.21678	0.00956167	0.553525	9.04372e-13	-0.39765	9.57009e-07
ATP6V0E2	black	-0.340454	3.38841e-05	0.340454	3.38841e-05	-0.288105	0.000507344	-0.227109	0.00656765	-0.37886	3.33156e-06	0.554846	7.78283e-13	0.496775	3.21627e-10	0.48559	9.05763e-10	0.0819525	0.332257	-0.113027	0.180483	0.132439	0.116142	0.625522	8.64107e-17
ATP6V1A	black	-0.158387	0.0597519	0.158387	0.0597519	-0.0435911	0.606482	-0.429794	9.41021e-08	0.26046	0.00174496	-0.297838	0.000318431	-0.723689	2.60491e-24	-0.28817	0.000505812	-0.0231289	0.78469	0.487062	7.92029e-10	0.283314	0.000634295	-0.0278102	0.74251
ATP6V1C1	black	-0.10426	0.216908	0.10426	0.216908	0.0676981	0.423418	-0.3182	0.000113819	0.193647	0.0209393	-0.256659	0.00204764	-0.653368	1.21779e-18	-0.379867	3.12205e-06	0.000409899	0.996137	0.423519	1.50866e-07	0.271539	0.00108003	-0.130138	0.122677
ATP6V1F	black	0.051823	0.540209	-0.051823	0.540209	0.145968	0.083036	0.140269	0.0959184	-0.19802	0.0181639	0.381496	2.80957e-06	0.501784	1.99838e-10	0.316861	0.000122063	-0.394857	1.1576e-06	-0.422812	1.59001e-07	-0.10632	0.207913	-0.015213	0.857394
ATP7A	black	-0.186002	0.0266739	0.186002	0.0266739	0.096167	0.254922	-0.439948	4.2955e-08	0.15028	0.0742421	-0.118158	0.16137	-0.71076	3.84411e-23	-0.276203	0.000877185	-0.134432	0.110705	0.431949	7.98459e-08	0.396448	1.03892e-06	-0.120924	0.151713
ATXN2	black	0.0702913	0.405836	-0.0702913	0.405836	-0.192468	0.0217474	0.0166408	0.844173	0.0866711	0.305076	0.0563749	0.50517	0.624399	1.01711e-16	0.453338	1.46735e-08	0.147974	0.0788476	-0.372224	5.08257e-06	-0.417269	2.39141e-07	0.443216	3.31917e-08
AZIN1	black	-0.414882	2.84429e-07	0.414882	2.84429e-07	-0.0765565	0.365178	-0.545932	2.11745e-12	-0.224198	0.00731282	0.126096	0.134836	-0.779296	3.30039e-30	-0.199353	0.0173836	-0.065628	0.437765	0.693208	1.18247e-21	0.724797	2.05382e-24	-0.0471632	0.577284
B3GALT6	black	-0.0890862	0.291746	0.0890862	0.291746	0.0502322	0.552733	-0.0863663	0.306787	-0.262853	0.0015759	0.274769	0.000935468	0.403883	6.21899e-07	0.264141	0.0014912	0.0166191	0.844374	-0.0956772	0.257362	-0.000597579	0.994369	0.249804	0.00271642
B3GAT3	black	0.156816	0.0623617	-0.156816	0.0623617	-0.0331889	0.694981	0.0962818	0.254353	0.0343157	0.685166	0.164806	0.0500008	0.644661	4.84108e-18	0.321252	9.69219e-05	0.0372484	0.659868	-0.468612	4.06747e-09	-0.351943	1.74651e-05	0.239435	0.0041067
B4GALT7	black	0.147576	0.0796637	-0.147576	0.0796637	-0.128011	0.128966	0.290993	0.00044261	-0.160663	0.0561299	0.48468	9.83781e-10	0.699337	3.6765e-22	0.376199	3.95073e-06	-0.271503	0.00108178	-0.642896	6.3684e-18	-0.193982	0.0207142	0.102244	0.225976
BANF1	black	-0.0265228	0.75404	0.0265228	0.75404	0.0286694	0.734847	-0.0513722	0.543744	-0.280424	0.000724352	0.483974	1.0487e-09	0.63601	1.82596e-17	0.541825	3.32528e-12	-0.31025	0.000171593	-0.37145	5.33589e-06	-0.0697253	0.409637	0.349492	2.01619e-05
BAT2D1	black	-0.158762	0.0591428	0.158762	0.0591428	-0.0760566	0.368327	-0.300564	0.000278642	0.142669	0.0903138	-0.00624905	0.941163	-0.157968	0.06044	0.189427	0.0239576	-0.237936	0.00435357	0.0841065	0.319663	0.089264	0.29078	0.271669	0.00107383
BAZ1A	black	-0.0296091	0.726495	0.0296091	0.726495	0.21836	0.00903709	-0.352276	1.71265e-05	0.153954	0.0673577	-0.0892093	0.291077	-0.838115	1.13238e-38	-0.38811	1.82032e-06	-0.122391	0.146772	0.436583	5.58653e-08	0.491362	5.3335e-10	-0.226578	0.00669835
BAZ2B	black	-0.187833	0.0251909	0.187833	0.0251909	0.130826	0.120695	-0.384323	2.33652e-06	-0.0216659	0.798007	0.107417	0.203234	-0.82517	1.52939e-36	-0.334834	4.64235e-05	-0.217073	0.00946248	0.45032	1.87691e-08	0.649388	2.30146e-18	-0.262617	0.00159185
BBX	black	0.0665398	0.431412	-0.0665398	0.431412	-0.0784353	0.353494	0.00286183	0.973036	0.0215564	0.799006	-0.0514535	0.543106	0.452065	1.62844e-08	0.235605	0.00476368	0.259536	0.00181451	-0.148029	0.0787348	-0.325038	7.92192e-05	0.392777	1.33239e-06
BCAT1	black	-0.155699	0.0642741	0.155699	0.0642741	-0.029517	0.727312	-0.211158	0.0116523	-0.0315998	0.70891	0.0242667	0.774374	-0.437182	5.33214e-08	-0.143253	0.0889894	-0.183326	0.0289759	0.281171	0.00070002	0.339284	3.61966e-05	-0.147217	0.0804081
BCAT2	black	0.0580356	0.492688	-0.0580356	0.492688	-0.0969335	0.251138	0.393223	1.2929e-06	-0.11447	0.174948	0.288063	0.000508359	0.794691	3.74988e-32	0.465122	5.48361e-09	-0.268085	0.00125698	-0.634921	2.15187e-17	-0.379462	3.20469e-06	0.206403	0.0137228
BCL9L	black	-0.133586	0.112988	0.133586	0.112988	-0.271735	0.00107074	-0.00369831	0.965159	-0.0990393	0.240939	-0.016014	0.849972	0.535677	6.46095e-12	0.392949	1.31702e-06	0.360535	1.0459e-05	-0.0957221	0.257137	-0.299909	0.000287766	0.292664	0.000408737
BCLAF1	black	-0.52426	2.142e-11	0.52426	2.142e-11	-0.0168817	0.841946	-0.678358	1.78292e-20	-0.440264	4.1904e-08	0.258086	0.00192887	-0.712854	2.51102e-23	-0.121579	0.149493	0.0318935	0.706328	0.823152	3.1685e-36	0.863118	2.24976e-43	0.103242	0.221456
BCS1L	black	-0.0404641	0.632565	0.0404641	0.632565	-0.0102477	0.90366	-0.169018	0.0443498	-0.190327	0.0232843	0.345562	2.5317e-05	0.367462	6.84268e-06	0.316361	0.000125284	-0.0254171	0.763985	-0.176132	0.0360182	0.0189715	0.822684	0.29325	0.000397427
BID	black	0.0739954	0.381485	-0.0739954	0.381485	0.262413	0.00160578	-0.301154	0.000270667	0.344827	2.64103e-05	-0.350064	1.9499e-05	-0.723315	2.82206e-24	-0.43202	7.94168e-08	0.0328017	0.698366	0.382544	2.62451e-06	0.206016	0.0139047	-0.144044	0.0872215
BIN1	black	-0.289335	0.000478785	0.289335	0.000478785	-0.252524	0.00243045	-0.0446789	0.597521	-0.39861	8.96051e-07	0.476352	2.07189e-09	0.659113	4.77861e-19	0.708256	6.36412e-23	0.0234822	0.781482	-0.214502	0.0103653	-0.0281294	0.73966	0.546079	2.08342e-12
BIRC2	black	-0.237967	0.00434833	0.237967	0.00434833	0.12137	0.150197	-0.166921	0.0470931	-0.335792	4.40151e-05	0.156752	0.0624706	-0.685973	4.52538e-21	-0.301757	0.000262736	-0.123222	0.144028	0.544964	2.35643e-12	0.672279	5.17434e-20	-0.25021	0.00267185
BMS1	black	-0.150971	0.0729053	0.150971	0.0729053	-0.138108	0.1012	0.160292	0.0567071	-0.388868	1.7309e-06	0.48045	1.43974e-09	0.655476	8.65998e-19	0.546921	1.89763e-12	-0.309779	0.000175755	-0.377182	3.71028e-06	-0.0532875	0.528806	0.315266	0.000132619
BNIP2	black	-0.296127	0.000346018	0.296127	0.000346018	0.0587915	0.487061	-0.514661	5.67139e-11	-0.14643	0.0820561	0.18537	0.0272029	-0.842496	1.95034e-39	-0.252298	0.00245315	-0.256962	0.00202192	0.576853	5.76577e-14	0.76621	1.12833e-28	-0.101916	0.227479
BNIP3L	black	-0.125872	0.135536	0.125872	0.135536	0.0551423	0.51454	0.268515	0.00123359	-0.219829	0.00857256	0.0949937	0.260792	-0.434114	6.76199e-08	-0.220681	0.00831285	-0.3937	1.25196e-06	0.166423	0.0477649	0.369073	6.19101e-06	-0.391701	1.43239e-06
BOP1	black	0.0273264	0.746837	-0.0273264	0.746837	-0.00336392	0.968307	0.0789817	0.35014	-0.15177	0.0713837	0.0409063	0.628849	0.719994	5.70903e-24	0.427664	1.10575e-07	0.350971	1.84911e-05	-0.221392	0.00810136	-0.39912	8.65164e-07	0.327323	7.00461e-05
BPHL	black	-0.0434308	0.607808	0.0434308	0.607808	-0.0762934	0.366833	0.202765	0.0155176	-0.194947	0.0200786	0.424737	1.37758e-07	0.510851	8.27818e-11	0.418874	2.1265e-07	-0.312883	0.000149971	-0.446054	2.64718e-08	-0.0754086	0.372433	0.160626	0.0561869
BRE	black	0.374701	4.34579e-06	-0.374701	4.34579e-06	0.0160654	0.849496	0.321881	9.37484e-05	0.327488	6.94252e-05	-0.104422	0.216194	0.696649	6.15928e-22	0.339192	3.63858e-05	-0.213867	0.0105994	-0.691521	1.62264e-21	-0.672418	5.05074e-20	0.0458162	0.588217
BRPF1	black	0.0793468	0.34791	-0.0793468	0.34791	-0.13028	0.122264	-0.137673	0.10229	0.169836	0.0433164	-0.0244262	0.772932	0.489771	6.17761e-10	0.460578	8.05039e-09	0.174041	0.0383174	-0.269021	0.00120658	-0.364045	8.44623e-06	0.325396	7.77101e-05
BSCL2	black	0.370086	5.81179e-06	-0.370086	5.81179e-06	0.0319084	0.706198	0.574813	7.40001e-14	0.13082	0.120712	-0.114155	0.176146	0.709934	4.5424e-23	0.101202	0.230767	0.0723554	0.392155	-0.603509	1.87751e-15	-0.65113	1.74383e-18	-0.0824694	0.329207
BSDC1	black	0.127444	0.130683	-0.127444	0.130683	-0.134288	0.111091	0.036632	0.665154	0.187443	0.0255005	-0.0125831	0.881849	0.349857	1.97365e-05	0.160662	0.056132	0.184588	0.0278696	-0.324644	8.09089e-05	-0.30512	0.0002223	0.180461	0.0316256
BST1	black	0.259552	0.00181332	-0.259552	0.00181332	0.289252	0.000480658	0.109353	0.19516	0.307148	0.000200786	-0.225048	0.00708798	-0.51617	4.87663e-11	-0.554675	7.93606e-13	-0.198918	0.0176347	0.0257675	0.760829	0.0789642	0.350247	-0.449899	1.94213e-08
BTBD10	black	-0.151802	0.0713245	0.151802	0.0713245	0.134304	0.111048	-0.494148	4.1156e-10	0.0312759	0.711761	-0.219425	0.00869806	-0.823537	2.75928e-36	-0.393017	1.31098e-06	0.258624	0.00188571	0.70556	1.08882e-22	0.489997	6.05044e-10	-0.136855	0.104364
BTG1	black	-0.451282	1.73575e-08	0.451282	1.73575e-08	-0.112462	0.182688	-0.604639	1.61222e-15	-0.0702732	0.405958	-0.138195	0.100984	-0.541235	3.54626e-12	-0.0157438	0.852474	0.207125	0.0133893	0.692085	1.46012e-21	0.397199	9.8701e-07	0.293342	0.000395687
BTN2A1	black	-0.209226	0.0124581	0.209226	0.0124581	0.142725	0.0901857	-0.561517	3.60806e-13	0.175839	0.0363325	-0.36696	7.05905e-06	-0.693374	1.14601e-21	-0.266472	0.00134839	0.4065	5.17579e-07	0.686759	3.91857e-21	0.288924	0.000488156	0.0747594	0.376575
C10ORF73	black	0.016373	0.846649	-0.016373	0.846649	0.0992771	0.239805	-0.162121	0.0539064	0.345333	2.56524e-05	-0.41126	3.69163e-07	-0.336701	4.18402e-05	-0.148323	0.0781351	0.24616	0.00314712	0.21628	0.00973324	-0.0878798	0.298355	-0.118293	0.160888
C10ORF97	black	-0.443609	3.21715e-08	0.443609	3.21715e-08	-0.0323891	0.70198	-0.620353	1.81947e-16	-0.407149	4.94417e-07	0.188129	0.0249575	-0.674676	3.40942e-20	-0.148376	0.0780278	0.171628	0.0411236	0.812271	1.37906e-34	0.777445	5.51888e-30	0.0462215	0.584917
C11ORF2	black	0.0289277	0.732548	-0.0289277	0.732548	-0.244983	0.00329891	0.151365	0.0721531	-0.12906	0.125833	0.535471	6.60484e-12	0.666682	1.34983e-19	0.467081	4.63905e-09	-0.270653	0.00112311	-0.600963	2.6399e-15	-0.139352	0.098134	0.304795	0.00022593
C11ORF48	black	0.15414	0.0670236	-0.15414	0.0670236	0.104154	0.217381	0.296561	0.000338807	-0.154563	0.0662684	0.261097	0.00169838	0.448417	2.1894e-08	0.0832733	0.324498	-0.0373054	0.65938	-0.406219	5.2792e-07	-0.143452	0.0885418	-0.0278913	0.741785
C11ORF54	black	0.00839242	0.921039	-0.00839242	0.921039	0.0494459	0.558974	-0.187814	0.0252056	0.255606	0.00213953	-0.071897	0.395169	-0.740856	5.71685e-26	-0.410498	3.898e-07	-0.215361	0.0100555	0.222856	0.00768109	0.361994	9.57288e-06	-0.214136	0.0104998
C12ORF10	black	0.232649	0.00533353	-0.232649	0.00533353	-0.0663319	0.432856	0.701976	2.20278e-22	-0.000373552	0.99648	-0.0039044	0.963218	0.553962	8.60625e-13	-0.0424016	0.616348	-0.158431	0.0596798	-0.560235	4.18835e-13	-0.464637	5.71483e-09	-0.181615	0.0305346
C12ORF35	black	-0.213871	0.0105981	0.213871	0.0105981	0.0683305	0.419091	-0.377852	3.55431e-06	0.117828	0.16255	-0.298226	0.00031246	-0.865255	8.07972e-44	-0.454817	1.29953e-08	0.163507	0.0518601	0.667494	1.17597e-19	0.425652	1.28636e-07	-0.144917	0.0853015
C12ORF44	black	0.165643	0.0488321	-0.165643	0.0488321	-0.00617605	0.941849	0.197773	0.0183112	-0.152957	0.0691733	0.441565	3.78223e-08	0.744378	2.51508e-26	0.441831	3.70378e-08	-0.288306	0.000502586	-0.605881	1.36284e-15	-0.230691	0.00574371	0.184579	0.0278779
C12ORF52	black	0.145596	0.0838322	-0.145596	0.0838322	-0.00991947	0.906731	0.13598	0.10662	0.0682155	0.419875	0.052415	0.535586	0.555655	7.09669e-13	0.300021	0.000286183	0.0735875	0.384122	-0.406092	5.32672e-07	-0.369923	5.87157e-06	0.0884255	0.295354
C14ORF108	black	-0.477365	1.89442e-09	0.477365	1.89442e-09	0.0418634	0.620834	-0.610456	7.29138e-16	-0.418257	2.2247e-07	0.223673	0.00745502	-0.73633	1.61064e-25	-0.187385	0.0255468	0.0202321	0.811116	0.809086	3.97407e-34	0.833966	5.7125e-38	0.00285924	0.97306
C14ORF138	black	-0.293632	0.000390212	0.293632	0.000390212	-0.0281955	0.739071	-0.489997	6.05049e-10	0.115807	0.169932	-0.17777	0.0342987	-0.853896	1.54106e-41	-0.324133	8.31526e-05	0.137696	0.102233	0.654587	1.00024e-18	0.487053	7.92712e-10	-0.00444501	0.95813
C14ORF169	black	-0.0604384	0.474921	0.0604384	0.474921	-0.156511	0.0628794	0.158588	0.0594252	-0.166043	0.048283	0.037776	0.655357	0.287889	0.000512537	0.228954	0.00613111	0.0579349	0.49344	-0.0539061	0.524026	-0.1226	0.146078	0.00181327	0.982913
C14ORF173	black	0.185778	0.0268606	-0.185778	0.0268606	-0.09979	0.237374	0.219323	0.00873011	0.0731131	0.387203	0.0745168	0.37813	0.619059	2.18775e-16	0.112606	0.182124	0.0590445	0.485185	-0.456375	1.14263e-08	-0.413081	3.23934e-07	0.278303	0.000797787
C14ORF80	black	0.170072	0.0430227	-0.170072	0.0430227	0.0202412	0.811032	0.285304	0.000578377	-0.0804517	0.341217	0.128791	0.12663	0.650346	1.97619e-18	0.337783	3.9384e-05	0.028329	0.73788	-0.442236	3.58693e-08	-0.35683	1.30711e-05	0.0951651	0.259929
C14ORF93	black	0.31585	0.000128659	-0.31585	0.000128659	0.0927149	0.272455	0.14985	0.0750848	0.316823	0.000122305	-0.107023	0.204906	0.429336	9.74326e-08	0.0427934	0.613091	0.0855994	0.311118	-0.454938	1.28663e-08	-0.460755	7.93172e-09	0.114774	0.173798
C15ORF17	black	0.00397794	0.962526	-0.00397794	0.962526	-0.0204425	0.809189	-0.190413	0.0232203	0.0112336	0.894443	0.116955	0.165709	0.372784	4.90612e-06	0.43233	7.7549e-08	0.0157001	0.852879	-0.172516	0.0400711	-0.149281	0.0762099	0.330384	5.93106e-05
C16ORF24	black	0.0117611	0.889516	-0.0117611	0.889516	-0.00560475	0.94722	0.111208	0.187647	-0.278438	0.000792935	0.41151	3.62603e-07	0.507509	1.14894e-10	0.419366	2.05098e-07	-0.107193	0.204182	-0.326156	7.45986e-05	-0.034041	0.687554	0.0287374	0.734241
C16ORF33	black	0.0547705	0.517384	-0.0547705	0.517384	-0.0593441	0.482969	0.0292713	0.729494	-0.25485	0.00220785	0.502718	1.82716e-10	0.359369	1.12229e-05	0.0945482	0.263045	-0.324689	8.07139e-05	-0.30643	0.000208171	0.104249	0.21696	0.31017	0.000172299
C16ORF56	black	0.0646745	0.444465	-0.0646745	0.444465	-0.265005	0.00143671	0.25086	0.00260202	-0.0782028	0.354927	0.117815	0.162598	0.68237	8.70236e-21	0.403402	6.43126e-07	0.190049	0.0234906	-0.389298	1.6821e-06	-0.386827	1.98161e-06	0.284308	0.000605777
C16ORF58	black	-0.201287	0.0163037	0.201287	0.0163037	-0.241147	0.00384025	-0.100084	0.235989	-0.315784	0.000129102	0.568518	1.58057e-13	0.474313	2.47876e-09	0.461016	7.75996e-09	-0.242234	0.00367928	-0.284241	0.00060766	0.0956628	0.257434	0.433778	6.9392e-08
C16ORF72	black	0.00261965	0.975317	-0.00261965	0.975317	0.0652153	0.440658	-0.120424	0.153426	0.153501	0.0681773	-0.0315497	0.709351	-0.64895	2.46697e-18	-0.286986	0.000534711	-0.228633	0.00620509	0.205085	0.014351	0.356447	1.33739e-05	-0.402895	6.66268e-07
C17ORF49	black	0.0782836	0.354428	-0.0782836	0.354428	0.03929	0.642479	0.438834	4.6874e-08	-0.104579	0.215498	0.356506	1.33263e-05	0.619916	1.93652e-16	0.36998	5.8506e-06	-0.435482	6.08412e-08	-0.659597	4.4123e-19	-0.268238	0.00124861	-0.0451001	0.594067
C17ORF63	black	-0.0433536	0.608447	0.0433536	0.608447	-0.223959	0.00737743	0.0915017	0.278806	-0.0108766	0.897778	0.185724	0.0269052	0.35853	1.18041e-05	0.360989	1.01754e-05	-0.102107	0.226604	-0.290263	0.000458225	-0.152285	0.0704173	0.401694	7.24244e-07
C17ORF70	black	0.036702	0.664553	-0.036702	0.664553	-0.127721	0.129841	0.0329838	0.696774	-0.180645	0.0314495	0.406634	5.12733e-07	0.654276	1.05181e-18	0.367429	6.85668e-06	0.0257309	0.761159	-0.413814	3.07262e-07	-0.156858	0.0622909	0.342463	3.02324e-05
C17ORF87	black	0.184186	0.0282182	-0.184186	0.0282182	0.39681	1.01353e-06	0.0418416	0.621017	-0.157629	0.061	0.21556	0.00998494	0.14598	0.0830108	-0.118464	0.160277	-0.303087	0.000245982	-0.17629	0.035849	0.0682449	0.419675	-0.11663	0.166896
C17ORF91	black	-0.108354	0.199299	0.108354	0.199299	0.121923	0.148334	-0.331765	5.49912e-05	-0.00408999	0.961471	-0.171967	0.0407191	-0.534162	7.59483e-12	-0.186251	0.0264675	0.123337	0.143652	0.491783	5.12927e-10	0.300516	0.000279306	-0.121748	0.148924
C18ORF17	black	-0.109017	0.196543	0.109017	0.196543	-0.0063768	0.939962	-0.0896984	0.288429	-0.351585	1.78368e-05	0.575919	6.46463e-14	0.492549	4.77701e-10	0.391219	1.47942e-06	-0.137143	0.10363	-0.260385	0.00175054	0.106392	0.207602	0.332765	5.2049e-05
C18ORF25	black	-0.259742	0.00179879	0.259742	0.00179879	0.18299	0.0292766	-0.504871	1.48463e-10	-0.139969	0.0966381	0.237891	0.00436115	-0.75673	1.26611e-27	-0.155675	0.0643165	-0.295414	0.000358148	0.487652	7.50431e-10	0.724101	2.38514e-24	-0.0833366	0.324129
C19ORF10	black	-0.0258519	0.76007	0.0258519	0.76007	0.10609	0.208903	0.0957496	0.257	-0.274191	0.000959993	0.455477	1.23073e-08	0.457122	1.07404e-08	0.300783	0.000275665	-0.316367	0.000125246	-0.352132	1.72726e-05	0.000925078	0.991282	-0.0418748	0.620739
C19ORF24	black	0.302063	0.000258783	-0.302063	0.000258783	-0.0119545	0.887712	0.472149	2.99481e-09	-0.0449186	0.595555	0.219099	0.00880058	0.582996	2.69222e-14	0.159019	0.0587269	-0.0906198	0.283485	-0.590475	1.04198e-14	-0.330432	5.91564e-05	-0.138308	0.100702
C19ORF25	black	0.235398	0.00480185	-0.235398	0.00480185	-0.0987085	0.242521	0.208853	0.0126188	0.165781	0.0486422	0.057037	0.500174	0.358299	1.19696e-05	0.0317783	0.707341	0.0138213	0.87032	-0.411597	3.60351e-07	-0.305796	0.0002149	0.083201	0.324919
C19ORF53	black	-0.041464	0.624173	0.041464	0.624173	-0.19822	0.0180446	0.0798541	0.344827	-0.366892	7.08853e-06	0.655147	9.13528e-19	0.441767	3.72249e-08	0.246591	0.0030932	-0.2227	0.00772493	-0.363642	8.65747e-06	0.157212	0.0616967	0.0791269	0.349253
C19ORF56	black	0.192119	0.0219922	-0.192119	0.0219922	-0.0768194	0.363529	0.293172	0.000398921	0.0129468	0.87846	-0.0890904	0.291723	0.484587	9.9204e-10	0.11671	0.166602	0.263615	0.00152529	-0.275453	0.000907242	-0.419992	1.95867e-07	-0.0167029	0.843598
C19ORF59	black	0.26869	0.00122421	-0.26869	0.00122421	0.187541	0.0254221	0.186702	0.0260981	0.245998	0.00316764	-0.187977	0.0250773	-0.353576	1.58614e-05	-0.417177	2.40737e-07	-0.199788	0.0171355	-0.0514759	0.54293	0.00626838	0.940981	-0.58138	3.29426e-14
C1ORF119	black	-0.261211	0.00169022	0.261211	0.00169022	0.0971777	0.24994	-0.467368	4.52644e-09	-0.117256	0.164616	0.164235	0.0508118	-0.790438	1.34113e-31	-0.235621	0.00476082	-0.269913	0.00116027	0.508677	1.02497e-10	0.704229	1.41624e-22	-0.185325	0.0272409
C1ORF123	black	-0.0276448	0.743988	0.0276448	0.743988	0.0399743	0.636693	-0.108793	0.197472	-0.19806	0.0181399	0.515785	5.06856e-11	0.393485	1.27025e-06	0.381341	2.83799e-06	-0.246353	0.00312283	-0.3338	4.91594e-05	0.0832484	0.324643	0.123986	0.141538
C1ORF162	black	-0.114991	0.172982	0.114991	0.172982	0.173563	0.03886	-0.311098	0.000164338	-0.0968763	0.251419	0.242352	0.00366217	0.297973	0.000316344	0.308595	0.000186642	-0.197466	0.0184965	-0.10994	0.19276	-0.00917407	0.913712	0.180802	0.0312998
C1ORF164	black	-0.0432092	0.609642	0.0432092	0.609642	-0.258026	0.00193373	0.00144977	0.986338	-0.112287	0.183375	0.317658	0.000117094	0.586815	1.66303e-14	0.438482	4.81834e-08	-0.145187	0.0847153	-0.373471	4.69796e-06	-0.17793	0.0341351	0.301803	0.00026214
C1ORF35	black	-0.0227048	0.788544	0.0227048	0.788544	-0.175028	0.0372167	0.0151775	0.857724	-0.0809367	0.338305	0.433687	6.98793e-08	0.53262	8.94571e-12	0.577749	5.16464e-14	-0.342173	3.07357e-05	-0.478592	1.69897e-09	-0.0971894	0.249882	0.193656	0.0209331
C1ORF50	black	0.00770361	0.927501	-0.00770361	0.927501	-0.00963719	0.909374	0.14411	0.0870751	-0.248696	0.00284143	0.586833	1.65927e-14	0.491592	5.22102e-10	0.348462	2.14076e-05	-0.426293	1.22598e-07	-0.507705	1.12727e-10	0.0298018	0.724787	0.112826	0.181266
C1ORF55	black	-0.286493	0.00054717	0.286493	0.00054717	0.190473	0.0231765	-0.636911	1.59331e-17	0.0640731	0.448721	-0.107694	0.202063	-0.621757	1.48831e-16	-0.0545757	0.518877	0.0374521	0.658124	0.56809	1.66339e-13	0.412834	3.29743e-07	0.205007	0.014389
C1ORF56	black	-0.0946383	0.262588	0.0946383	0.262588	-0.0848709	0.315269	-0.36204	9.54598e-06	0.293839	0.000386364	-0.144239	0.0867903	-0.497032	3.13952e-10	-0.171602	0.041154	0.0406263	0.631201	0.241463	0.00379293	0.183908	0.0284616	0.163369	0.052061
C1ORF85	black	0.143781	0.0878054	-0.143781	0.0878054	0.167265	0.0466327	-0.00274937	0.974095	0.070378	0.405256	0.0526416	0.53382	0.265254	0.00142139	0.12459	0.139594	-0.117965	0.162061	-0.259472	0.00181944	-0.183966	0.0284103	-0.0731193	0.387163
C20ORF100	black	0.128265	0.128202	-0.128265	0.128202	0.0611661	0.46961	0.0602047	0.476634	0.0931253	0.270329	-0.00164315	0.984516	0.305545	0.000217613	0.172638	0.0399285	-0.060892	0.471607	-0.252207	0.00246228	-0.248392	0.00287654	0.21596	0.0098442
C20ORF111	black	0.156291	0.063255	-0.156291	0.063255	0.0225108	0.790309	0.0137117	0.87134	0.196642	0.0190019	-0.144462	0.086298	-0.633119	2.81931e-17	-0.44729	2.39735e-08	-0.121827	0.148656	0.176167	0.0359807	0.26842	0.00123872	-0.392128	1.3919e-06
C20ORF116	black	0.248343	0.0028823	-0.248343	0.0028823	-0.0959785	0.255859	0.289191	0.000482055	-0.0203266	0.81025	0.226208	0.00679082	0.673721	4.02762e-20	0.248767	0.0028332	-0.0821506	0.331086	-0.571747	1.07299e-13	-0.34856	2.12864e-05	0.0468105	0.580137
C20ORF149	black	0.301193	0.000270152	-0.301193	0.000270152	-0.0276575	0.743875	0.689629	2.30802e-21	0.168171	0.0454407	-0.125162	0.137771	0.480856	1.38837e-09	-0.0172794	0.838273	-0.10362	0.219761	-0.572584	9.69942e-14	-0.539457	4.30161e-12	-0.207236	0.0133383
C20ORF24	black	0.161201	0.0553011	-0.161201	0.0553011	0.258674	0.00188175	-0.247145	0.00302503	0.480978	1.37324e-09	-0.29342	0.000394212	-0.658397	5.37557e-19	-0.341819	3.13611e-05	-0.224101	0.00733906	0.153715	0.0677891	0.106444	0.207382	-0.277796	0.000816348
C20ORF27	black	0.00615089	0.942085	-0.00615089	0.942085	0.0460631	0.586206	0.241327	0.00381324	-0.0958829	0.256335	0.0465881	0.58194	0.411474	3.63543e-07	0.100878	0.232274	-0.00293826	0.972316	-0.251981	0.00248531	-0.246346	0.0031237	-0.0777082	0.357988
C20ORF4	black	-0.0220989	0.794059	0.0220989	0.794059	-0.0648704	0.443084	0.156421	0.0630338	-0.175555	0.036641	0.49274	4.69275e-10	0.621253	1.59994e-16	0.509069	9.86382e-11	-0.506242	1.29992e-10	-0.558705	4.99934e-13	-0.121802	0.14874	0.2118	0.0113948
C20ORF72	black	-0.232654	0.00533246	0.232654	0.00533246	-0.00148009	0.986053	-0.400058	8.11055e-07	-0.102984	0.22262	0.0405753	0.63163	-0.468431	4.13125e-09	-0.145799	0.0833974	-0.0774667	0.359488	0.423917	1.46454e-07	0.418087	2.2526e-07	0.153313	0.0685203
C21ORF2	black	0.102567	0.224506	-0.102567	0.224506	-0.230176	0.00585634	0.207517	0.0132108	-0.0377698	0.655409	0.280303	0.000728389	0.646405	3.68519e-18	0.406328	5.23886e-07	-0.0413263	0.625326	-0.512455	7.06395e-11	-0.282188	0.000668087	0.261186	0.00169203
C22ORF16	black	-0.102507	0.22478	0.102507	0.22478	-0.109027	0.196505	0.11107	0.188199	-0.386358	2.04397e-06	0.550121	1.32786e-12	0.533297	8.32546e-12	0.276495	0.000865729	-0.257723	0.00195846	-0.32937	6.26846e-05	0.0390965	0.644119	0.354329	1.51698e-05
C22ORF29	black	0.0743486	0.37921	-0.0743486	0.37921	-0.242678	0.00361539	0.0230565	0.785347	-0.0339378	0.688452	0.256618	0.00205116	0.431271	8.40942e-08	0.311504	0.000160956	-0.0759523	0.368986	-0.330466	5.90444e-05	-0.134736	0.109893	0.298852	0.000303058
C2ORF25	black	-0.24938	0.00276368	0.24938	0.00276368	0.0485243	0.566332	-0.296678	0.000336896	-0.227891	0.00637931	0.192657	0.0216162	-0.779025	3.55882e-30	-0.319012	0.000109072	-0.264057	0.00149659	0.530356	1.13584e-11	0.726686	1.36569e-24	-0.173919	0.0384549
C2ORF29	black	-0.327396	6.97704e-05	0.327396	6.97704e-05	-0.15091	0.0730222	-0.117349	0.164278	-0.51793	4.08486e-11	0.612318	5.63677e-16	0.518284	3.94124e-11	0.611691	6.14767e-16	-0.235364	0.00480813	-0.166097	0.048208	0.181592	0.0305564	0.362262	9.41799e-06
C2ORF44	black	-0.166664	0.0474386	0.166664	0.0474386	-0.288181	0.000505543	0.120281	0.153919	-0.32174	9.44504e-05	0.439805	4.34397e-08	0.376742	3.81603e-06	0.429546	9.58937e-08	-0.26937	0.00118831	-0.244884	0.00331203	0.0803171	0.342028	0.200384	0.0168004
C3ORF19	black	0.0275299	0.745016	-0.0275299	0.745016	-0.0872699	0.301735	-0.254445	0.00224525	0.186653	0.0261381	0.159729	0.0575939	-0.104383	0.216363	0.202673	0.0155658	-0.234015	0.00506301	-0.109335	0.195236	0.10097	0.231847	0.186061	0.026625
C3ORF54	black	0.268116	0.0012553	-0.268116	0.0012553	0.0387283	0.647244	0.329687	6.16103e-05	0.0357354	0.672874	-0.0106611	0.899793	0.400637	7.7924e-07	-0.0348745	0.680318	0.0388672	0.646065	-0.33939	3.59821e-05	-0.319164	0.000108204	0.0530093	0.530963
C3ORF58	black	-0.464502	5.78055e-09	0.464502	5.78055e-09	0.105467	0.211606	-0.600524	2.79906e-15	-0.365072	7.93027e-06	0.136839	0.104405	-0.623204	1.20868e-16	-0.113777	0.177591	0.0257562	0.760931	0.745809	1.79473e-26	0.700033	3.21365e-22	0.00482303	0.954573
C4ORF18	black	-0.228668	0.00619693	0.228668	0.00619693	0.224447	0.00724628	-0.353168	1.62486e-05	-0.292048	0.000420944	0.0467138	0.58092	-0.536298	6.04529e-12	-0.311062	0.000164634	-0.0362606	0.668348	0.588353	1.36746e-14	0.524602	2.06776e-11	-0.220633	0.00832734
C5ORF29	black	-0.0980128	0.245874	0.0980128	0.245874	0.0903808	0.284762	-0.310691	0.000167787	-0.149884	0.0750173	0.0903258	0.285056	-0.62443	1.0125e-16	-0.304572	0.000228459	-0.142975	0.0896172	0.458097	9.90536e-09	0.538536	4.75177e-12	-0.228979	0.00612525
C5ORF41	black	0.137392	0.103	-0.137392	0.103	0.0980949	0.245476	-0.23749	0.00442946	0.342251	3.0599e-05	-0.20794	0.0130209	-0.505675	1.37341e-10	-0.161772	0.054431	-0.0283234	0.73793	0.177138	0.0349535	0.102617	0.22428	-0.143011	0.0895352
C6ORF153	black	-0.210173	0.0120571	0.210173	0.0120571	-0.0985523	0.243271	-0.158505	0.0595595	-0.136667	0.104846	-0.111842	0.185128	0.283926	0.000616592	0.246198	0.00314243	0.487937	7.31138e-10	0.176174	0.035973	-0.162095	0.0539449	0.307225	0.000200008
C6ORF59	black	0.109807	0.1933	-0.109807	0.1933	-0.144463	0.0862956	0.166985	0.0470075	0.0507652	0.548521	0.145314	0.0844398	0.530472	1.12207e-11	0.532865	8.71644e-12	-0.0678078	0.422666	-0.465384	5.3627e-09	-0.320823	9.91477e-05	0.0385083	0.649115
C6ORF62	black	-0.419903	1.9716e-07	0.419903	1.9716e-07	0.0333242	0.6938	-0.358299	1.19694e-05	-0.318566	0.000111654	0.0799855	0.344032	-0.741334	5.11863e-26	-0.14258	0.0905174	-0.0406095	0.631342	0.702419	2.02036e-22	0.685282	5.13409e-21	-0.08487	0.315274
C7ORF25	black	-0.0370782	0.661326	0.0370782	0.661326	-0.0657257	0.437082	-0.217175	0.009428	0.211483	0.0115212	-0.0946246	0.262658	-0.468188	4.2186e-09	-0.346059	2.46023e-05	-0.143299	0.0888849	0.190532	0.0231333	0.201772	0.0160417	-0.0584845	0.489342
C7ORF26	black	-0.00555336	0.947703	0.00555336	0.947703	-0.181969	0.0302062	-0.108267	0.199661	0.0747076	0.376906	0.2168	0.00955485	0.499669	2.44543e-10	0.53586	6.33552e-12	-0.140606	0.0951154	-0.366598	7.21853e-06	-0.229786	0.00594266	0.390644	1.53752e-06
C7ORF42	black	-0.117306	0.164435	0.117306	0.164435	0.0750395	0.374784	-0.295455	0.000357434	-0.0295231	0.727258	0.0296909	0.725769	-0.37583	4.04468e-06	0.0543609	0.520526	-0.164391	0.0505892	0.27983	0.000744267	0.292344	0.000415028	0.0639293	0.449741
C7ORF44	black	-0.120711	0.15244	0.120711	0.15244	0.0909109	0.281935	-0.353215	1.62039e-05	0.0697018	0.409795	0.157352	0.061462	-0.519079	3.63695e-11	-0.285832	0.00056432	-0.143065	0.0894142	0.194736	0.0202156	0.423908	1.46551e-07	-0.0797815	0.345268
C7ORF50	black	-0.0514797	0.5429	0.0514797	0.5429	-0.0665327	0.431462	0.117368	0.164211	-0.35307	1.63427e-05	0.418432	2.19645e-07	0.365585	7.68414e-06	0.233371	0.00518898	-0.0907887	0.282585	-0.214446	0.0103857	0.0751747	0.373922	0.0187728	0.824512
C7ORF54	black	0.098036	0.245761	-0.098036	0.245761	-0.116	0.169217	0.020583	0.807903	-0.062489	0.460039	0.264004	0.00150001	0.634083	2.4404e-17	0.385953	2.09924e-06	0.0450899	0.594151	-0.398763	8.86709e-07	-0.278455	0.000792301	0.533418	8.21919e-12
C8ORF16	black	-0.121728	0.148989	0.121728	0.148989	-0.111082	0.188148	-0.120101	0.154539	-0.154908	0.0656571	0.100155	0.235654	0.45136	1.72473e-08	0.383643	2.44292e-06	0.338149	3.85832e-05	-0.0460578	0.586249	-0.158511	0.0595496	0.595161	5.67707e-15
C8ORF55	black	-0.0492991	0.560144	0.0492991	0.560144	-0.0748734	0.375845	-0.0500518	0.554162	-0.202086	0.0158745	0.53529	6.73424e-12	0.570006	1.32291e-13	0.409778	4.10346e-07	-0.133422	0.113435	-0.413644	3.11061e-07	-0.0271511	0.748406	0.437641	5.14512e-08
C9ORF10OS	black	-0.0320242	0.705181	0.0320242	0.705181	0.146412	0.0820951	-0.253119	0.00237162	0.107865	0.201344	-0.205762	0.0140252	-0.43275	7.50977e-08	-0.175418	0.0367899	0.0759296	0.369129	0.335135	4.56528e-05	0.164644	0.0502298	-0.0402688	0.63421
C9ORF114	black	0.143328	0.0888209	-0.143328	0.0888209	-0.0587207	0.487587	0.25689	0.00202797	-0.115069	0.172688	0.37507	4.24509e-06	0.839121	7.59737e-39	0.568227	1.63637e-13	-0.140576	0.0951862	-0.647293	3.20483e-18	-0.350141	1.94123e-05	0.231128	0.00564976
C9ORF140	black	0.170449	0.042556	-0.170449	0.042556	0.0653858	0.439462	-0.0269246	0.750435	0.0829789	0.326217	0.0137202	0.87126	0.193401	0.0211057	0.170939	0.0419546	-0.0546058	0.518646	-0.184935	0.0275724	-0.152209	0.0705595	-0.074137	0.380572
C9ORF16	black	0.299093	0.000299496	-0.299093	0.000299496	-0.0816146	0.334261	0.331042	5.72129e-05	0.143355	0.0887597	-0.0534291	0.52771	0.427069	1.15645e-07	0.0142415	0.866413	0.165409	0.049157	-0.407401	4.8571e-07	-0.411429	3.64722e-07	-0.118836	0.158961
C9ORF6	black	-0.206225	0.0138063	0.206225	0.0138063	0.125014	0.138242	-0.396253	1.05281e-06	-0.00535494	0.949569	0.283604	0.000625825	-0.545059	2.33188e-12	-0.127174	0.131506	-0.475013	2.33118e-09	0.184025	0.0283586	0.541697	3.37195e-12	-0.0527328	0.533112
C9ORF66	black	0.142923	0.0897368	-0.142923	0.0897368	0.360279	1.06227e-05	-0.342104	3.08569e-05	0.306255	0.000210004	-0.251542	0.00253043	-0.444234	3.06131e-08	-0.272989	0.00101279	0.0772518	0.360826	0.221599	0.00804084	0.0891014	0.291663	-0.12468	0.139308
C9ORF72	black	-0.198954	0.0176139	0.198954	0.0176139	0.228881	0.00614768	-0.393329	1.28371e-06	-0.0768376	0.363415	-0.0529452	0.531461	-0.830395	2.21976e-37	-0.383359	2.48866e-06	-3.01936e-05	0.999715	0.623083	1.22996e-16	0.591143	9.56158e-15	-0.235665	0.00475285
C9ORF86	black	0.199137	0.0175081	-0.199137	0.0175081	-0.0142675	0.866172	0.147643	0.0795261	-0.00426744	0.959801	0.268645	0.00122661	0.604533	1.63551e-15	0.334163	4.81812e-05	-0.0817302	0.333575	-0.527305	1.56275e-11	-0.277022	0.000845404	0.158164	0.0601176
CAB39	black	-0.348528	2.13254e-05	0.348528	2.13254e-05	0.00179768	0.98306	-0.535865	6.33238e-12	-0.115265	0.171951	0.136341	0.105686	-0.814048	7.57554e-35	-0.209708	0.0122524	-0.25939	0.00182577	0.578354	4.79399e-14	0.717327	9.97958e-24	-0.057707	0.495145
CACNA1I	black	-0.0660612	0.43474	0.0660612	0.43474	-0.23328	0.00520711	-0.143576	0.0882632	-0.0382671	0.651168	0.242225	0.00368056	0.366906	7.08231e-06	0.15193	0.0710834	0.109654	0.193929	-0.200834	0.016551	-0.077202	0.361137	0.481225	1.34323e-09
CACNB3	black	-0.060986	0.470922	0.060986	0.470922	-0.129059	0.125834	-0.268523	0.00123318	-0.120302	0.153846	0.238579	0.00424609	0.360181	1.06858e-05	0.438563	4.78788e-08	0.0114669	0.892263	-0.0882347	0.296401	-0.0219087	0.795793	0.471787	3.09053e-09
CALM3	black	0.0858714	0.309577	-0.0858714	0.309577	-0.149195	0.0763811	0.141816	0.0922758	0.173219	0.0392545	0.0139385	0.869231	0.595739	5.26359e-15	0.289958	0.000464885	0.0061729	0.941878	-0.467302	4.55208e-09	-0.463221	6.44381e-09	0.35088	1.85901e-05
CALR	black	0.0446028	0.598146	-0.0446028	0.598146	0.0238745	0.777926	0.328232	6.66825e-05	-0.0982931	0.244519	-0.0607984	0.47229	0.659915	4.18689e-19	0.345714	2.50969e-05	0.199154	0.017498	-0.303482	0.000241211	-0.482974	1.14774e-09	0.0986816	0.24265
CAMK1	black	0.227899	0.00637752	-0.227899	0.00637752	0.231179	0.00563903	0.0680494	0.421011	-0.0155021	0.854714	0.171082	0.0417809	0.374345	4.445e-06	0.215452	0.0100233	-0.293271	0.000397027	-0.372879	4.87683e-06	-0.163598	0.0517278	0.0478314	0.571895
CAP1	black	0.177771	0.0342977	-0.177771	0.0342977	0.14455	0.0861058	-0.135093	0.108945	0.450997	1.77645e-08	-0.312615	0.000152055	-0.468511	4.10298e-09	-0.124064	0.141287	-0.284388	0.000603531	0.0528179	0.532449	-0.0208816	0.805171	-0.187636	0.0253465
CAPN3	black	0.259636	0.00180688	-0.259636	0.00180688	0.00970187	0.908769	0.152142	0.070685	0.131254	0.119471	0.0183241	0.828641	0.606811	1.20114e-15	0.182105	0.0300812	0.00456624	0.956989	-0.467667	4.41177e-09	-0.440492	4.116e-08	0.152665	0.0697106
CAPNS1	black	0.350055	1.95099e-05	-0.350055	1.95099e-05	0.0485904	0.565803	0.411557	3.61399e-07	0.186236	0.02648	-0.0875688	0.300075	0.743589	3.02653e-26	0.33641	4.25249e-05	-0.164034	0.0510993	-0.63925	1.11609e-17	-0.65129	1.69997e-18	-0.024265	0.77439
CARD11	black	-0.154568	0.0662599	0.154568	0.0662599	-0.215933	0.00985378	-0.0634255	0.453329	-0.131457	0.118896	0.0592509	0.483658	0.580117	3.85446e-14	0.562596	3.18124e-13	0.33365	4.95666e-05	-0.101269	0.230457	-0.269961	0.00115785	0.440411	4.14206e-08
CASC4	black	-0.233486	0.00516636	0.233486	0.00516636	0.127657	0.130036	-0.504922	1.47742e-10	-0.0238988	0.777706	0.0779204	0.356672	-0.742006	4.37867e-26	-0.219078	0.00880726	-0.215479	0.0100137	0.499565	2.46983e-10	0.58964	1.15994e-14	0.0574556	0.497028
CASP1	black	-0.176879	0.0352251	0.176879	0.0352251	0.370225	5.76158e-06	-0.436082	5.80773e-08	-0.234938	0.00488726	0.0640281	0.44904	-0.687234	3.59185e-21	-0.34844	2.1435e-05	-0.0220655	0.794363	0.613512	4.77433e-16	0.641685	7.67995e-18	-0.179061	0.0329932
CASP4	black	0.0272788	0.747262	-0.0272788	0.747262	0.307736	0.000194918	-0.214709	0.0102897	0.186579	0.0261989	-0.423939	1.46211e-07	-0.654072	1.08715e-18	-0.538995	4.52188e-12	0.331828	5.47992e-05	0.522058	2.6853e-11	0.173818	0.0385699	-0.242264	0.00367494
CBX6	black	-0.0768357	0.363427	0.0768357	0.363427	-0.168034	0.0456197	-0.169923	0.043208	-0.0720937	0.393874	-0.00951511	0.910517	0.43932	4.51243e-08	0.34884	2.09426e-05	0.463444	6.32341e-09	-0.0026799	0.974749	-0.231595	0.00555105	0.485748	8.92805e-10
CCDC12	black	-0.0550055	0.515586	0.0550055	0.515586	0.00906672	0.914718	0.0757359	0.370355	-0.406941	5.0176e-07	0.675293	3.06043e-20	0.571964	1.04539e-13	0.411778	3.55705e-07	-0.322039	9.29612e-05	-0.422431	1.63568e-07	0.1004	0.234502	0.137626	0.102408
CCDC124	black	0.319849	0.000104378	-0.319849	0.000104378	-0.124998	0.138294	0.627426	6.54546e-17	0.101938	0.227377	-0.0132393	0.875736	0.493649	4.31176e-10	0.0399042	0.637285	-0.13314	0.114208	-0.584382	2.26193e-14	-0.457532	1.03815e-08	-0.29187	0.000424515
CCDC130	black	-0.0727957	0.389273	0.0727957	0.389273	-0.196009	0.0193981	-0.123908	0.14179	-0.106337	0.20784	0.440516	4.10802e-08	0.466185	5.00856e-09	0.586478	1.73575e-14	-0.221874	0.00796079	-0.361391	9.93016e-06	-0.0243795	0.773354	0.394723	1.16815e-06
CCDC131	black	-0.210989	0.0117209	0.210989	0.0117209	0.117529	0.163629	-0.446478	2.55881e-08	-0.039055	0.644471	0.137978	0.101526	-0.609628	8.17129e-16	-0.0591274	0.484572	-0.265572	0.00140196	0.374071	4.52295e-06	0.531446	1.0127e-11	-0.0265124	0.754133
CCDC22	black	-0.0119304	0.887937	0.0119304	0.887937	0.0144049	0.864895	0.166359	0.0478513	-0.0415901	0.623118	-0.115124	0.17248	0.303011	0.000246915	0.139708	0.0972677	0.18257	0.0296564	-0.0908769	0.282116	-0.255618	0.00213853	-0.0818738	0.332723
CCDC28A	black	-0.137397	0.102985	0.137397	0.102985	0.0183535	0.82837	-0.498303	2.78407e-10	0.177728	0.0343421	-0.0116714	0.890354	-0.654592	9.99461e-19	-0.175445	0.03676	-0.183234	0.0290578	0.348659	2.11636e-05	0.414411	2.94294e-07	0.0702244	0.406284
CCDC44	black	0.0545839	0.518814	-0.0545839	0.518814	-0.039308	0.642327	0.0518224	0.540214	-0.0796526	0.34605	0.466086	5.05106e-09	0.585232	2.03219e-14	0.389442	1.66594e-06	-0.343521	2.84617e-05	-0.538287	4.88125e-12	-0.136646	0.1049	0.283667	0.000624015
CCDC69	black	0.307896	0.000193353	-0.307896	0.000193353	-0.156113	0.0635613	0.537903	5.08778e-12	0.151629	0.0716509	-0.0958926	0.256287	0.378127	3.49224e-06	-0.0250439	0.767351	-0.0726508	0.39022	-0.467973	4.29722e-09	-0.43619	5.75937e-08	-0.281917	0.000676449
CCDC86	black	-0.177017	0.0350807	0.177017	0.0350807	0.0552924	0.513395	-0.139289	0.0982856	-0.221341	0.00811636	0.396771	1.01629e-06	0.464075	5.99398e-09	0.418817	2.13538e-07	-0.257893	0.00194454	-0.233927	0.00508021	-0.00802543	0.924481	0.392285	1.37721e-06
CCDC92	black	0.00195111	0.981615	-0.00195111	0.981615	-0.159749	0.0575618	0.00136827	0.987106	-0.0813834	0.335637	0.364319	8.30577e-06	0.532902	8.68164e-12	0.593213	7.31638e-15	-0.181407	0.0307284	-0.416906	2.45556e-07	-0.14502	0.0850786	0.320771	9.94203e-05
CCDC95	black	0.200705	0.0166224	-0.200705	0.0166224	-0.113106	0.180178	0.242492	0.00364194	0.0106671	0.899738	0.120603	0.152811	0.622833	1.27517e-16	0.33529	4.52613e-05	0.0714407	0.398183	-0.468137	4.23732e-09	-0.374843	4.30679e-06	0.209345	0.0124068
CCNDBP1	black	0.0767815	0.363766	-0.0767815	0.363766	0.0585507	0.48885	0.0629992	0.456377	0.165566	0.0489395	-0.138463	0.100316	-0.625206	9.04647e-17	-0.269739	0.0011692	-0.334707	4.67519e-05	0.161652	0.0546126	0.254309	0.00225789	-0.404113	6.11978e-07
CCNF	black	-0.0204514	0.809108	0.0204514	0.809108	0.0766473	0.364608	-0.0963182	0.254173	-0.039704	0.638976	0.116745	0.166477	0.350462	1.90511e-05	0.317317	0.000119198	0.064777	0.443742	-0.147569	0.0796783	-0.14889	0.0769913	0.276577	0.000862545
CCNL1	black	-0.281604	0.000686245	0.281604	0.000686245	0.133585	0.112992	-0.604852	1.56655e-15	-0.0287201	0.734396	0.0931433	0.270236	-0.664859	1.83615e-19	-0.171211	0.0416253	-0.0302016	0.721246	0.513578	6.31808e-11	0.563953	2.71327e-13	0.0443739	0.600028
CCPG1	black	-0.219582	0.00864922	0.219582	0.00864922	-0.00991281	0.906794	-0.413286	3.19191e-07	0.0141495	0.867269	-0.00714324	0.932762	-0.885942	1.46456e-48	-0.354562	1.49614e-05	-0.0854323	0.312067	0.566543	1.99892e-13	0.618749	2.2861e-16	-0.235738	0.00473946
CCT7	black	-0.208972	0.0125676	0.208972	0.0125676	-0.137386	0.103014	-0.0516283	0.541735	-0.441114	3.91939e-08	0.36758	6.79299e-06	0.623735	1.11964e-16	0.535256	6.75819e-12	0.00909673	0.914437	-0.106415	0.207505	-0.037448	0.65816	0.482481	1.19985e-09
CD151	black	0.163895	0.0512983	-0.163895	0.0512983	0.0426484	0.614295	0.254335	0.00225546	0.0766982	0.364289	-0.0107752	0.898727	0.414103	3.00927e-07	0.0992424	0.239971	-0.166442	0.0477387	-0.381316	2.8427e-06	-0.349033	2.07077e-05	-0.10951	0.194518
CD244	black	-0.100565	0.233733	0.100565	0.233733	-0.0446016	0.598156	0.204966	0.0144089	-0.426203	1.23432e-07	0.459247	8.9993e-09	0.381529	2.80357e-06	0.466883	4.71838e-09	-0.326646	7.26562e-05	-0.253955	0.0022912	0.111788	0.185339	-0.052014	0.538715
CD300C	black	0.341843	3.13177e-05	-0.341843	3.13177e-05	0.254667	0.00222467	0.0831626	0.325143	0.138211	0.100942	-0.050061	0.554089	0.3355	4.47366e-05	-0.0620361	0.463303	-0.0187185	0.825011	-0.30432	0.000231352	-0.312108	0.000156062	-0.0065286	0.938536
CD302	black	-0.0247732	0.769795	0.0247732	0.769795	0.103312	0.22114	-0.311013	0.000165046	0.112049	0.184309	-0.112506	0.182517	-0.72447	2.2032e-24	-0.360689	1.03619e-05	-0.227533	0.00646489	0.402498	6.84943e-07	0.398903	8.78216e-07	-0.302053	0.000258921
CD37	black	0.171082	0.0417818	-0.171082	0.0417818	0.0481131	0.569631	0.060722	0.472848	0.159563	0.0578571	-0.0484836	0.566659	0.527412	1.54554e-11	0.098323	0.244375	0.0118853	0.888357	-0.374857	4.30299e-06	-0.438512	4.80705e-08	0.368676	6.34593e-06
CD3E	black	-0.14747	0.0798825	0.14747	0.0798825	-0.299442	0.000294427	0.151653	0.0716054	-0.278621	0.000786388	0.362847	9.08832e-06	0.707822	6.94196e-23	0.474926	2.34892e-09	0.180717	0.0313806	-0.332312	5.33633e-05	-0.190036	0.0234998	0.397929	9.38882e-07
CD4	black	0.0652346	0.440522	-0.0652346	0.440522	0.00556312	0.947611	0.184482	0.0279617	0.0157597	0.852327	-0.168678	0.0447848	0.617338	2.79181e-16	0.0568595	0.501511	0.365829	7.56947e-06	-0.219655	0.0086263	-0.504592	1.52531e-10	0.176456	0.0356725
CD46	black	-0.236443	0.00461239	0.236443	0.00461239	0.110604	0.190069	-0.52899	1.31078e-11	0.0443608	0.600136	-0.0373314	0.659157	-0.887505	5.89766e-49	-0.307336	0.000198889	-0.103332	0.22105	0.608458	9.5929e-16	0.606584	1.23881e-15	-0.0813736	0.335695
CD5	black	-0.327269	7.02511e-05	0.327269	7.02511e-05	-0.288659	0.000494305	-0.120116	0.154487	-0.340934	3.29761e-05	0.442257	3.58095e-08	0.53258	8.98298e-12	0.533963	7.75722e-12	0.0699045	0.408431	-0.144894	0.0853518	0.0276148	0.744256	0.610485	7.26269e-16
CD53	black	-0.0586591	0.488044	0.0586591	0.488044	0.106342	0.207821	-0.240838	0.00388726	0.354445	1.50662e-05	-0.592483	8.04261e-15	-0.487644	7.51035e-10	-0.32385	8.44184e-05	0.401975	7.10291e-07	0.451893	1.65138e-08	-0.079351	0.347885	0.00651165	0.938695
CD55	black	-0.109421	0.194882	0.109421	0.194882	0.0441324	0.602016	-0.33196	5.4406e-05	0.289736	0.000469793	-0.494809	3.8687e-10	-0.738386	1.00869e-25	-0.394124	1.21652e-06	0.267201	0.00130637	0.595832	5.20038e-15	0.175559	0.036636	-0.13282	0.115087
CD58	black	-0.186238	0.0264785	0.186238	0.0264785	0.0585691	0.488713	-0.374078	4.52087e-06	-0.0690141	0.414441	-0.0154544	0.855156	-0.875331	5.05237e-46	-0.380881	2.92393e-06	-0.0178598	0.832919	0.621884	1.46144e-16	0.637575	1.44071e-17	-0.278802	0.000779932
CD7	black	-0.176088	0.0360655	0.176088	0.0360655	-0.261809	0.00164771	-0.189886	0.0236119	-0.17852	0.0335352	0.335303	4.52293e-05	0.506511	1.26626e-10	0.554952	7.68978e-13	0.173039	0.0394622	-0.151872	0.0711927	-0.0653254	0.439885	0.556402	6.51556e-13
CD74	black	-0.0235491	0.780876	0.0235491	0.780876	0.118145	0.161417	-0.0245813	0.77153	-0.218799	0.00889591	0.176763	0.0353472	0.529936	1.18708e-11	0.214416	0.0103966	-0.0331277	0.695516	-0.184184	0.0282199	-0.159714	0.0576177	0.342776	2.96978e-05
CD84	black	0.135484	0.107916	-0.135484	0.107916	-0.171998	0.0406824	0.289186	0.000482154	-0.117047	0.165373	0.248103	0.00291042	0.678517	1.73349e-20	0.352875	1.65318e-05	-0.0984689	0.243672	-0.49919	2.55948e-10	-0.316039	0.000127402	0.119849	0.155413
CD93	black	0.0107477	0.898984	-0.0107477	0.898984	-0.0586304	0.488257	-0.264745	0.00145294	0.378916	3.31949e-06	-0.325101	7.8952e-05	-0.498814	2.65226e-10	-0.332832	5.18558e-05	-0.00482482	0.954556	0.233735	0.00511752	0.0585758	0.488663	-0.12517	0.137747
CD99L2	black	0.198136	0.0180946	-0.198136	0.0180946	-0.0550859	0.514971	0.110553	0.190277	0.0990736	0.240775	0.0120941	0.886409	0.60509	1.51692e-15	0.336457	4.24137e-05	0.0118137	0.889026	-0.420273	1.91856e-07	-0.425819	1.27043e-07	0.068537	0.417683
CDC2L2	black	0.408419	4.51947e-07	-0.408419	4.51947e-07	-0.034641	0.682342	0.612612	5.41084e-16	0.280742	0.000713907	-0.192811	0.0215099	0.672134	5.30582e-20	0.0961854	0.254831	0.0250591	0.767214	-0.685309	5.10893e-21	-0.711176	3.53282e-23	-0.119608	0.156253
CDC37	black	-0.0530406	0.53072	0.0530406	0.53072	-0.12871	0.12687	0.0523772	0.53588	-0.182004	0.0301737	0.42429	1.42437e-07	0.690392	2.00295e-21	0.651839	1.55687e-18	-0.276066	0.000882627	-0.456862	1.09753e-08	-0.171107	0.0417506	0.39207	1.39728e-06
CDC42EP3	black	-0.0116304	0.890737	0.0116304	0.890737	0.268292	0.0012457	-0.347816	2.22263e-05	0.2126	0.011081	-0.124035	0.141381	-0.623642	1.13475e-16	-0.301121	0.000271111	-0.182029	0.0301511	0.296276	0.000343518	0.296813	0.000334688	-0.175934	0.036231
CDK2AP2	black	0.197216	0.0186485	-0.197216	0.0186485	-0.115394	0.17147	0.435756	5.95655e-08	0.0528375	0.532297	-0.0216078	0.798537	0.679183	1.53983e-20	0.320212	0.000102396	-0.00978564	0.907984	-0.528199	1.42374e-11	-0.536505	5.91305e-12	-0.0260135	0.758616
CDK5R1	black	0.149328	0.0761172	-0.149328	0.0761172	-0.0543428	0.520665	-0.14348	0.0884794	0.494521	3.97465e-10	-0.348939	2.0822e-05	-0.460148	8.34605e-09	-0.237738	0.00438712	-0.0171513	0.839456	0.0894766	0.289628	-0.0506718	0.549258	-0.173259	0.0392085
CDK5RAP2	black	0.0426738	0.614084	-0.0426738	0.614084	-0.0694927	0.411205	0.227229	0.00653831	0.075243	0.373487	0.0135177	0.873144	0.341153	3.25682e-05	0.218966	0.00884286	-0.0486093	0.565652	-0.333141	5.09797e-05	-0.276609	0.000861305	0.0484572	0.56687
CDK9	black	0.16588	0.0485065	-0.16588	0.0485065	-0.1165	0.167375	0.208693	0.0126888	0.0197302	0.815717	0.212341	0.0111815	0.663883	2.16328e-19	0.461966	7.16381e-09	-0.189306	0.0240493	-0.572324	1.00082e-13	-0.358427	1.18774e-05	0.126511	0.133548
CEBPE	black	0.262106	0.00162697	-0.262106	0.00162697	0.0358569	0.671825	0.202573	0.0156178	0.209782	0.0122213	-0.0776595	0.35829	0.231916	0.00548403	0.00930496	0.912486	-0.186546	0.0262253	-0.36573	7.61551e-06	-0.292742	0.000407204	-0.18988	0.0236161
CECR1	black	0.0449377	0.595398	-0.0449377	0.595398	0.234578	0.0049553	-0.0537408	0.525301	-0.0850263	0.314381	0.158956	0.0588287	0.519485	3.49022e-11	0.3825	2.63199e-06	-0.236991	0.00451576	-0.279331	0.000761392	-0.216176	0.00976935	0.208149	0.0129282
CENPB	black	-0.02425	0.774526	0.02425	0.774526	-0.0937666	0.267029	-0.0798291	0.344978	-0.368138	6.56171e-06	0.553207	9.37589e-13	0.656581	7.23496e-19	0.51876	3.75622e-11	-0.112368	0.183055	-0.326592	7.28659e-05	0.00521872	0.95085	0.321199	9.71968e-05
CENTA2	black	0.199495	0.0173021	-0.199495	0.0173021	0.427839	1.09119e-07	0.0719665	0.394711	-0.140648	0.0950153	0.22305	0.00762699	0.213928	0.0105766	-0.0442295	0.601216	-0.337814	3.93135e-05	-0.229985	0.00589847	0.0077486	0.927079	-0.168298	0.0452759
CENTB1	black	0.163505	0.0518622	-0.163505	0.0518622	-0.0878703	0.298408	-0.0550057	0.515584	0.173145	0.03934	-0.123725	0.142386	0.421405	1.76486e-07	0.171287	0.0415336	0.437723	5.11215e-08	-0.176146	0.0360025	-0.372515	4.9901e-06	0.318387	0.000112706
CENTB2	black	-0.232476	0.00536866	0.232476	0.00536866	0.107873	0.201312	-0.445601	2.74493e-08	0.0529019	0.531797	-0.213259	0.0108281	-0.903095	3.00759e-53	-0.377568	3.61968e-06	0.0690757	0.414024	0.70061	2.87392e-22	0.512261	7.20085e-11	-0.205352	0.0142217
CEP164	black	0.386516	2.02277e-06	-0.386516	2.02277e-06	-0.0255328	0.762943	0.301637	0.000264294	0.264828	0.00144774	-0.066819	0.429477	0.631126	3.79398e-17	0.243101	0.00355532	0.0189427	0.822949	-0.597329	4.27224e-15	-0.562582	3.18628e-13	0.10389	0.218556
CEP350	black	-0.0278098	0.742514	0.0278098	0.742514	-0.0334061	0.693085	-0.128813	0.126566	0.00258946	0.975601	-0.103533	0.220147	-0.245074	0.00328688	0.0583825	0.490101	0.101072	0.231373	0.230358	0.00581628	0.110522	0.1904	-0.0165477	0.845034
CGRRF1	black	-0.428285	1.05506e-07	0.428285	1.05506e-07	0.0436422	0.60606	-0.542737	3.00963e-12	-0.413227	3.20546e-07	0.224868	0.00713493	-0.693013	1.22659e-21	-0.161152	0.0553758	0.0152454	0.857094	0.739651	7.54851e-26	0.793492	5.387e-32	-0.0382343	0.651447
CHD2	black	-0.0631983	0.454952	0.0631983	0.454952	-0.0922154	0.275058	0.000925209	0.991281	0.00436347	0.958897	-0.0410972	0.627246	-0.281489	0.000689885	-0.157969	0.0604379	-0.0884278	0.295341	0.146896	0.0810777	0.18766	0.0253277	-0.0116876	0.890203
CHD4	black	0.501601	2.03363e-10	-0.501601	2.03363e-10	-0.104576	0.215512	0.568965	1.49853e-13	0.386561	2.01678e-06	-0.214368	0.0104141	0.711624	3.22582e-23	0.121686	0.149132	0.0222899	0.792319	-0.742382	4.01198e-26	-0.782215	1.4521e-30	0.0339677	0.688192
CHD7	black	-0.0333282	0.693766	0.0333282	0.693766	-0.0107236	0.899209	-0.275769	0.000894465	0.303623	0.000239517	-0.225521	0.00696525	-0.651463	1.65343e-18	-0.28944	0.000476403	-0.100805	0.232613	0.297163	0.000329057	0.24198	0.00371639	-0.029508	0.727392
CHES1	black	-0.0860937	0.308322	0.0860937	0.308322	-0.160394	0.0565478	-0.256735	0.0020412	0.236031	0.00468637	-0.32383	8.45066e-05	-0.29994	0.000287318	-0.0681816	0.420107	0.0805283	0.340757	0.267349	0.00129798	-0.0138519	0.870035	0.077206	0.361112
CHIC2	black	0.141002	0.0941788	-0.141002	0.0941788	0.0871244	0.302544	-0.137279	0.103284	0.47999	1.50007e-09	-0.236172	0.00466098	-0.60235	2.19344e-15	-0.227393	0.00649873	-0.293593	0.00039094	0.0548445	0.516817	0.0982094	0.244923	-0.330947	5.75127e-05
CHKB	black	0.258556	0.00189111	-0.258556	0.00189111	0.190829	0.0229158	0.0111483	0.89524	0.213869	0.0105989	-0.0276934	0.743554	0.406776	5.07601e-07	0.225436	0.00698732	0.00567523	0.946557	-0.39352	1.26724e-06	-0.36369	8.63172e-06	0.0852899	0.312877
CHMP1B	black	-0.0643949	0.446441	0.0643949	0.446441	0.0359104	0.671364	-0.396415	1.04124e-06	0.282085	0.000671249	-0.0937199	0.267269	-0.76367	2.18064e-28	-0.301052	0.000272033	-0.191999	0.0220768	0.31928	0.000107551	0.388783	1.74065e-06	-0.13107	0.119997
CHMP2B	black	-0.296443	0.000340754	0.296443	0.000340754	0.0968025	0.251782	-0.607018	1.16775e-15	-0.145506	0.0840256	0.0555826	0.511183	-0.73696	1.39617e-25	-0.175935	0.0362292	-0.065601	0.437954	0.658361	5.40707e-19	0.638171	1.31582e-17	0.010298	0.903189
CHSY1	black	-0.0598973	0.478891	0.0598973	0.478891	0.127068	0.13183	-0.313577	0.000144711	0.229204	0.00607388	-0.500306	2.30154e-10	-0.717927	8.80752e-24	-0.435621	6.01887e-08	0.351115	1.8336e-05	0.631809	3.42793e-17	0.17849	0.0335658	-0.124905	0.138588
CHUK	black	-0.21186	0.0113709	0.21186	0.0113709	0.0154887	0.854838	-0.332101	5.39837e-05	-0.100226	0.235319	0.193396	0.0211092	-0.745717	1.83433e-26	-0.24754	0.00297731	-0.303046	0.000246483	0.390977	1.50358e-06	0.662186	2.87258e-19	-0.287413	0.00052411
CIRH1A	black	-0.179038	0.0330167	0.179038	0.0330167	-0.0765178	0.365421	-0.0306906	0.716923	-0.404085	6.13198e-07	0.558794	4.94809e-13	0.713704	2.10975e-23	0.559037	4.81122e-13	-0.0781539	0.355229	-0.331283	5.64623e-05	-0.0321777	0.703833	0.358465	1.18502e-05
CKAP5	black	-0.0743703	0.37907	0.0743703	0.37907	-0.107919	0.201119	0.0304503	0.719047	-0.136476	0.105337	0.137424	0.102918	0.689653	2.29787e-21	0.605508	1.43352e-15	-0.0193951	0.818793	-0.285824	0.000564542	-0.325351	7.78987e-05	0.399095	8.66685e-07
CLCN7	black	0.212076	0.0112857	-0.212076	0.0112857	0.0239402	0.777331	0.0943406	0.2641	-0.00837716	0.921182	0.0484796	0.566691	0.742841	3.60519e-26	0.361426	9.90899e-06	0.118267	0.160982	-0.401953	7.11389e-07	-0.453008	1.50756e-08	0.320468	0.000101022
CLEC12A	black	0.0572357	0.49868	-0.0572357	0.49868	0.221617	0.00803552	-0.131669	0.118297	0.073899	0.382107	-0.0610304	0.470598	-0.374541	4.39029e-06	-0.1998	0.0171284	-0.12622	0.134449	0.157892	0.0605644	0.18854	0.0246367	-0.263275	0.00154768
CLEC16A	black	0.192856	0.0214789	-0.192856	0.0214789	-0.0911783	0.280516	0.017596	0.835351	0.216796	0.00955638	-0.0544529	0.519819	0.571581	1.09472e-13	0.302565	0.000252437	0.0455714	0.590214	-0.390185	1.58544e-06	-0.46806	4.26534e-09	0.389864	1.61981e-06
CLEC4A	black	-0.0740768	0.38096	0.0740768	0.38096	0.240109	0.00399985	-0.270696	0.00112101	-0.126407	0.133869	0.118681	0.159508	-0.700078	3.18575e-22	-0.472481	2.90931e-09	-0.192119	0.0219916	0.404973	5.76231e-07	0.601819	2.355e-15	-0.358575	1.17722e-05
CLEC4D	black	-0.185006	0.027512	0.185006	0.027512	0.238969	0.00418203	-0.313683	0.000143922	-0.126798	0.13266	0.0229606	0.786219	-0.594155	6.47332e-15	-0.308578	0.000186796	-0.00311765	0.970626	0.454483	1.33573e-08	0.483419	1.10261e-09	-0.293977	0.000383817
CLEC7A	black	-0.110574	0.190192	0.110574	0.190192	0.184335	0.0280887	-0.474204	2.50263e-09	0.0928942	0.271525	-0.203	0.0153961	-0.727605	1.11839e-24	-0.411415	3.65088e-07	0.274341	0.000953555	0.587141	1.59566e-14	0.407825	4.71375e-07	-0.0597369	0.480072
CLIC1	black	-0.0905743	0.283728	0.0905743	0.283728	0.186625	0.0261614	-0.279726	0.000747824	-0.0903116	0.285133	0.0922012	0.275132	-0.611088	6.68229e-16	-0.208701	0.0126852	-0.193533	0.0210167	0.360584	1.04284e-05	0.507928	1.10291e-10	-0.335764	4.40838e-05
CLK1	black	-0.489424	6.37811e-10	0.489424	6.37811e-10	-0.0872205	0.302009	-0.619693	1.99908e-16	-0.32578	7.61239e-05	0.202074	0.0158809	-0.777379	5.62022e-30	-0.198549	0.0178507	0.0648447	0.443265	0.78512	6.33513e-31	0.819578	1.12538e-35	0.0707429	0.40282
CLK4	black	-0.36291	9.05328e-06	0.36291	9.05328e-06	-0.0289677	0.732192	-0.537433	5.35209e-12	-0.294455	0.000375097	0.0918068	0.2772	-0.790562	1.29249e-31	-0.295529	0.000356169	0.131346	0.119212	0.791586	9.53574e-32	0.751334	4.77442e-27	-0.0595358	0.481554
CLPTM1L	black	-0.098539	0.243335	0.098539	0.243335	-0.128457	0.127626	0.134473	0.110594	-0.21047	0.0119336	0.367542	6.80921e-06	0.685385	5.03829e-21	0.563756	2.77703e-13	-0.168389	0.0451582	-0.429771	9.4272e-08	-0.207962	0.0130112	0.348669	2.11512e-05
CLPX	black	-0.181091	0.0310261	0.181091	0.0310261	-0.10679	0.205901	-0.156592	0.062743	-0.0441171	0.602142	-0.0618289	0.464801	-0.483061	1.13883e-09	-0.197944	0.0182089	-0.140047	0.0964525	0.371306	5.3842e-06	0.33919	3.63899e-05	-0.067966	0.421582
CLSTN1	black	-0.037553	0.657262	0.037553	0.657262	-0.150965	0.0729167	0.0405297	0.632014	-0.181867	0.0303005	0.227018	0.00658998	0.786061	4.82917e-31	0.592846	7.6727e-15	0.0261683	0.757224	-0.351931	1.74781e-05	-0.318835	0.00011009	0.499913	2.38942e-10
CMTM2	black	0.158357	0.0598007	-0.158357	0.0598007	-0.00166785	0.984283	-0.00735439	0.930779	0.363519	8.72243e-06	-0.348419	2.14608e-05	-0.533286	8.33535e-12	-0.481364	1.32659e-09	0.181502	0.0306397	0.178179	0.0338811	0.0535558	0.52673	-0.306447	0.000207993
CMTM6	black	-0.0905807	0.283694	0.0905807	0.283694	0.101046	0.231493	-0.384649	2.28718e-06	0.157568	0.0611016	0.0107379	0.899076	-0.847261	2.70667e-40	-0.323157	8.75998e-05	-0.341295	3.2308e-05	0.372445	5.01223e-06	0.541731	3.35946e-12	-0.196307	0.0192103
CNDP2	black	-0.101462	0.229565	0.101462	0.229565	0.205022	0.0143816	-0.207019	0.0134377	-0.315065	0.000134005	0.37825	3.46475e-06	0.503626	1.67423e-10	0.550176	1.31962e-12	-0.244191	0.00340469	-0.16086	0.0558254	0.00905689	0.91481	0.366721	7.16413e-06
CNOT2	black	0.100731	0.232958	-0.100731	0.232958	-0.0925708	0.273204	0.0981127	0.24539	0.00892656	0.916031	0.171552	0.041214	0.606914	1.18435e-15	0.443595	3.22084e-08	-0.173285	0.0391781	-0.452524	1.56852e-08	-0.323729	8.49675e-05	0.299578	0.000292466
COG1	black	0.181333	0.0307985	-0.181333	0.0307985	-0.0540072	0.523247	0.0943788	0.263905	0.22261	0.00775043	0.0448442	0.596165	0.490438	5.8092e-10	0.335154	4.56039e-05	-0.109467	0.194693	-0.487976	7.28542e-10	-0.384005	2.38576e-06	0.160529	0.0563382
COG2	black	-0.0908183	0.282427	0.0908183	0.282427	-0.107197	0.204164	0.104039	0.217888	-0.367222	6.94524e-06	0.536047	6.21009e-12	0.712404	2.75254e-23	0.532574	8.98926e-12	-0.275919	0.00088847	-0.429531	9.6003e-08	-0.0668477	0.429279	0.31642	0.0001249
COG4	black	0.243695	0.00347255	-0.243695	0.00347255	0.00848455	0.920175	0.200738	0.0166039	0.16018	0.0568826	-0.0430036	0.611346	0.473151	2.74409e-09	0.182456	0.0297597	0.0502285	0.552762	-0.418669	2.15858e-07	-0.403417	6.42449e-07	-0.00255759	0.975901
COL4A2	black	0.0856527	0.310815	-0.0856527	0.310815	0.0086438	0.918682	0.348203	2.17319e-05	0.0169781	0.841056	0.0229964	0.785893	0.22232	0.00783273	0.0527959	0.532621	-0.178977	0.0330767	-0.29617	0.000345293	-0.207304	0.0133075	-0.225236	0.00703906
COMMD4	black	0.111487	0.186533	-0.111487	0.186533	-0.0382776	0.651078	0.365256	7.84121e-06	-0.167046	0.0469255	0.253131	0.00237044	0.708387	6.19913e-23	0.413394	3.16712e-07	-0.136659	0.104867	-0.532581	8.98224e-12	-0.332989	5.14092e-05	-0.01249	0.882717
COMMD9	black	0.115044	0.172782	-0.115044	0.172782	0.212339	0.0111824	0.120532	0.153056	-0.228249	0.00629462	0.180195	0.0318822	0.291399	0.000434161	0.0242033	0.774949	-0.155412	0.064773	-0.163255	0.0522267	-0.0398148	0.63804	-0.218305	0.00905499
COMT	black	0.0870709	0.302842	-0.0870709	0.302842	0.0744738	0.378405	0.214388	0.0104067	-0.0795439	0.34671	0.313471	0.000145506	0.530045	1.17352e-11	0.340104	3.45605e-05	-0.4915	5.26574e-10	-0.522928	2.45635e-11	-0.190302	0.0233028	-0.00850889	0.919947
COMTD1	black	0.107871	0.20132	-0.107871	0.20132	-0.134969	0.109276	0.332201	5.36895e-05	-0.145038	0.0850395	0.323405	8.64448e-05	0.591725	8.87039e-15	0.423384	1.52381e-07	-0.214347	0.0104219	-0.515401	5.26725e-11	-0.228018	0.00634916	-0.080001	0.343937
COPS6	black	0.138698	0.0997358	-0.138698	0.0997358	-0.0723585	0.392134	0.357373	1.26534e-05	-0.077917	0.356693	0.317758	0.000116479	0.640666	8.98366e-18	0.482009	1.2519e-09	-0.386219	2.0628e-06	-0.627834	6.16524e-17	-0.289307	0.000479414	-0.0419106	0.62044
COPS7B	black	0.0259403	0.759275	-0.0259403	0.759275	-0.146963	0.0809364	0.158915	0.0588958	-0.102335	0.225561	0.30521	0.000221299	0.735529	1.93034e-25	0.523429	2.33334e-11	-0.117589	0.163411	-0.50617	1.30898e-10	-0.306363	0.000208867	0.356548	1.32931e-05
COPZ1	black	0.0707295	0.402908	-0.0707295	0.402908	-0.045964	0.587012	0.459108	9.10486e-09	-0.276964	0.000847609	0.444353	3.03243e-08	0.629129	5.09644e-17	0.395096	1.13898e-06	-0.451292	1.73438e-08	-0.575084	7.1588e-14	-0.159428	0.058073	-0.0280551	0.740323
COQ10B	black	-0.098313	0.244423	0.098313	0.244423	0.14714	0.0805685	-0.395735	1.09063e-06	0.0679353	0.421792	0.115016	0.172887	-0.729702	7.0682e-25	-0.163579	0.0517557	-0.322824	8.9166e-05	0.317439	0.00011844	0.553504	9.06626e-13	-0.192809	0.021511
CORO1B	black	0.241267	0.00382216	-0.241267	0.00382216	0.292681	0.000408404	-0.0817614	0.33339	0.0792255	0.34865	0.187574	0.0253957	0.389192	1.69394e-06	0.0408372	0.629428	-0.122709	0.145717	-0.383961	2.39255e-06	-0.188893	0.0243644	0.0732812	0.38611
COX10	black	-0.101085	0.23131	0.101085	0.23131	-0.0339818	0.68807	0.0155852	0.853944	-0.314359	0.000138989	0.552263	1.04327e-12	0.565852	2.16933e-13	0.519889	3.34998e-11	-0.331508	5.5773e-05	-0.368808	6.29401e-06	0.0114507	0.892415	0.355175	1.44263e-05
COX19	black	0.107599	0.202466	-0.107599	0.202466	-0.213239	0.0108356	0.0403671	0.633382	-0.0141351	0.867402	0.228697	0.0061903	0.384689	2.28121e-06	0.146688	0.0815126	0.24013	0.00399668	-0.304861	0.000225192	-0.133132	0.114228	0.161771	0.0544325
COX8A	black	0.0795917	0.34642	-0.0795917	0.34642	0.129186	0.125462	-0.0812318	0.336541	0.0143246	0.865642	0.293589	0.000391031	0.404561	5.93107e-07	0.375597	4.10525e-06	-0.322759	8.94717e-05	-0.396836	1.01175e-06	-0.141042	0.0940853	0.125965	0.135245
CPA3	black	-0.198953	0.0176144	0.198953	0.0176144	-0.0669391	0.428647	-0.244451	0.00336962	0.119247	0.157515	-0.100611	0.233518	-0.276436	0.000868023	-0.0263281	0.755788	0.0166265	0.844305	0.203733	0.0150216	0.10781	0.201577	0.00161805	0.984753
CPD	black	-0.0200906	0.812412	0.0200906	0.812412	0.0657855	0.436664	-0.33313	5.10127e-05	0.291306	0.000436084	-0.285003	0.000586529	-0.870031	7.68572e-45	-0.392123	1.39232e-06	-0.0537439	0.525277	0.468381	4.14938e-09	0.355811	1.38907e-05	-0.298331	0.000310858
CPNE3	black	-0.41936	2.05191e-07	0.41936	2.05191e-07	0.00385705	0.963664	-0.520161	3.25851e-11	-0.241374	0.00380622	0.254009	0.00228611	-0.604658	1.6081e-15	-0.00739766	0.930373	-0.283161	0.000638791	0.504137	1.59386e-10	0.66335	2.36539e-19	-0.0161437	0.848771
CPSF1	black	0.0162869	0.847446	-0.0162869	0.847446	-0.0935483	0.26815	0.0816095	0.334292	-0.0784966	0.353117	0.205378	0.0142094	0.645405	4.30962e-18	0.455247	1.25422e-08	0.0933962	0.268932	-0.383226	2.5103e-06	-0.296803	0.000334857	0.248385	0.00287738
CREB5	black	0.101386	0.229917	-0.101386	0.229917	0.0205484	0.808219	-0.200142	0.0169355	0.548623	1.5702e-12	-0.562892	3.07296e-13	-0.632501	3.09216e-17	-0.447965	2.27063e-08	0.247005	0.00304218	0.321837	9.39643e-05	-0.0440054	0.603062	-0.0938198	0.266757
CRELD2	black	-0.0693306	0.412299	0.0693306	0.412299	-0.0243198	0.773894	0.00904675	0.914905	-0.255582	0.0021417	0.44791	2.28071e-08	0.596969	4.47958e-15	0.575836	6.53096e-14	-0.18724	0.0256632	-0.353453	1.59777e-05	-0.0770954	0.361802	0.281518	0.000688967
CRIP1	black	-0.273411	0.000993973	0.273411	0.000993973	-0.139259	0.0983584	-0.175692	0.0364915	-0.444156	3.08031e-08	0.371581	5.29225e-06	0.475788	2.17741e-09	0.521448	2.85816e-11	0.0858227	0.309853	0.00917457	0.913707	0.0759567	0.368958	0.381798	2.7551e-06
CRIP2	black	-0.0231512	0.784487	0.0231512	0.784487	-0.212701	0.0110417	0.00857378	0.919338	-0.0905882	0.283654	0.278896	0.000776619	0.411219	3.70232e-07	0.177931	0.0341342	-0.0323949	0.701929	-0.264666	0.0014579	-0.0855909	0.311166	0.368631	6.36399e-06
CRIPT	black	0.0361406	0.669381	-0.0361406	0.669381	0.0691535	0.413497	-0.050071	0.55401	0.0141726	0.867054	0.178496	0.03356	-0.54732	1.81548e-12	-0.324737	8.05049e-05	-0.365015	7.95848e-06	0.0908587	0.282212	0.433435	7.12481e-08	-0.36318	8.90539e-06
CRLF3	black	-0.283562	0.000627044	0.283562	0.000627044	-0.00624589	0.941192	-0.590946	9.8078e-15	0.0593566	0.482877	-0.0689532	0.414854	-0.790104	1.48053e-31	-0.253447	0.00233982	-0.0346117	0.682596	0.615131	3.80781e-16	0.538093	4.98476e-12	0.0981943	0.244996
CRY2	black	-0.0877534	0.299054	0.0877534	0.299054	-0.175583	0.0366098	-0.216503	0.00965632	-0.0115977	0.891043	-0.0511622	0.545394	0.451366	1.72384e-08	0.350941	1.85234e-05	0.399265	8.56569e-07	-0.0250423	0.767366	-0.266534	0.00134478	0.436248	5.73357e-08
CS	black	0.134725	0.109924	-0.134725	0.109924	-0.112137	0.183963	0.241757	0.00374913	0.0550626	0.515149	0.123795	0.142157	0.72711	1.24546e-24	0.389882	1.61781e-06	-0.255406	0.00215747	-0.56367	2.80498e-13	-0.466505	4.87345e-09	0.276153	0.000879167
CSAD	black	0.0360492	0.670168	-0.0360492	0.670168	0.0586893	0.48782	-0.274713	0.000937822	0.475774	2.18019e-09	-0.575509	6.79687e-14	-0.488683	6.82804e-10	-0.408161	4.60297e-07	0.517191	4.40091e-11	0.367631	6.77145e-06	-0.114289	0.175637	0.0909487	0.281734
CSF1R	black	0.171104	0.0417548	-0.171104	0.0417548	0.195182	0.0199257	0.055785	0.509644	0.0303784	0.719682	-0.0871186	0.302577	0.449584	1.9924e-08	0.187114	0.0257647	-0.0179577	0.832016	-0.217562	0.00929877	-0.343302	2.88208e-05	0.0903785	0.284774
CSRP1	black	0.278427	0.000793321	-0.278427	0.000793321	0.00198634	0.981283	0.358348	1.1934e-05	-0.00658797	0.937978	0.189821	0.0236602	0.76797	7.1126e-29	0.357235	1.27582e-05	-0.170025	0.0430801	-0.652498	1.40082e-18	-0.457339	1.05493e-08	-0.00408232	0.961544
CST3	black	0.0672309	0.426632	-0.0672309	0.426632	0.218338	0.0090444	0.0553517	0.512942	0.0168146	0.842566	-0.0161925	0.848319	0.402772	6.72011e-07	0.198737	0.0177403	-0.0945193	0.263192	-0.228211	0.00630364	-0.281894	0.000677169	0.00899721	0.915369
CSTA	black	0.311874	0.000157937	-0.311874	0.000157937	0.201238	0.0163302	-0.029678	0.725885	0.265521	0.00140507	-0.213261	0.0108274	-0.305786	0.000215004	-0.42876	1.01786e-07	-0.0563808	0.505125	0.0245432	0.771874	-0.00996344	0.90632	-0.34884	2.09426e-05
CTBS	black	0.229348	0.00604123	-0.229348	0.00604123	0.108795	0.197463	-0.0596576	0.480656	0.626456	7.54172e-17	-0.634926	2.15037e-17	-0.583467	2.53761e-14	-0.501716	2.01152e-10	0.256714	0.00204299	0.199201	0.0174709	-0.177432	0.034648	-0.232788	0.00530547
CTGLF3	black	-0.265386	0.00141329	0.265386	0.00141329	-0.128645	0.127065	-0.517069	4.45526e-11	-0.0335583	0.691758	0.164129	0.0509621	-0.343972	2.77374e-05	0.0623696	0.460898	-0.0209854	0.804222	0.316833	0.000122244	0.388027	1.83037e-06	0.339884	3.49925e-05
CTGLF4	black	0.274189	0.000960076	-0.274189	0.000960076	-0.108212	0.199889	0.456657	1.11625e-08	0.0777027	0.358022	-0.00780431	0.926556	0.352677	1.67263e-05	0.0228465	0.787256	-0.101616	0.228858	-0.421952	1.6948e-07	-0.329979	6.06384e-05	-0.24711	0.00302926
CTNNBL1	black	0.0685424	0.417646	-0.0685424	0.417646	0.0759564	0.36896	0.0284449	0.736847	-0.132027	0.117293	0.202007	0.0159168	0.669505	8.34305e-20	0.416345	2.55778e-07	-0.134545	0.110403	-0.362833	9.09588e-06	-0.28026	0.000729818	0.268176	0.001252
CTSC	black	-0.177776	0.0342923	0.177776	0.0342923	0.218795	0.00889737	-0.279225	0.000765062	-0.00801447	0.924584	-0.0750563	0.374677	-0.317932	0.000115425	0.00712339	0.932949	-0.0943352	0.264127	0.304216	0.000232551	0.190363	0.0232572	-0.0913673	0.279516
CTSS	black	0.0360697	0.669992	-0.0360697	0.669992	0.138228	0.100901	-0.3596	1.10677e-05	0.276721	0.000856958	-0.31922	0.000107886	-0.660389	3.87102e-19	-0.482085	1.24342e-09	0.117878	0.16237	0.419064	2.09702e-07	0.201262	0.0163171	-0.232288	0.00540726
CUEDC2	black	0.140002	0.096559	-0.140002	0.096559	0.0259622	0.759077	0.215775	0.00990896	0.0129307	0.87861	-0.0548954	0.516428	0.485128	9.44535e-10	0.0691592	0.413459	0.123046	0.144607	-0.295932	0.000349299	-0.382625	2.61064e-06	-0.0264503	0.75469
CUGBP2	black	-0.126097	0.134832	0.126097	0.134832	0.102154	0.226391	-0.372472	5.00373e-06	0.391675	1.43486e-06	-0.308618	0.000186419	-0.611609	6.21854e-16	-0.117413	0.164046	0.001893	0.982162	0.31207	0.000156361	0.133465	0.113317	0.013253	0.875608
CUTA	black	-0.276261	0.000874912	0.276261	0.000874912	-0.131401	0.119056	-0.184847	0.0276479	-0.482077	1.24426e-09	0.726514	1.41751e-24	0.634343	2.34715e-17	0.654882	9.53673e-19	-0.158545	0.059495	-0.268864	0.00121493	0.148705	0.0773639	0.495341	3.6806e-10
CUTC	black	-0.333998	4.86237e-05	0.333998	4.86237e-05	-0.0316205	0.708728	-0.543994	2.62192e-12	-0.25593	0.00211087	0.171416	0.0413775	-0.691414	1.6554e-21	-0.213639	0.0106846	0.00694497	0.934624	0.640339	9.44692e-18	0.71798	8.70948e-24	0.037726	0.655783
CXCR3	black	-0.180047	0.0320247	0.180047	0.0320247	-0.131515	0.118733	0.00272444	0.97433	-0.184902	0.0276009	0.100224	0.23533	0.439012	4.62275e-08	0.447676	2.32409e-08	0.194092	0.0206413	-0.0746232	0.377447	-0.157324	0.0615092	0.281176	0.000699859
CXCR4	black	-0.114903	0.173311	0.114903	0.173311	0.0013373	0.987398	-0.352037	1.73695e-05	0.300121	0.000284777	-0.089407	0.290005	-0.380391	3.01821e-06	-0.0200371	0.812903	-0.225064	0.00708373	0.10805	0.20057	0.131275	0.119412	0.16353	0.0518271
CXXC1	black	0.207456	0.0132385	-0.207456	0.0132385	-0.115483	0.171136	0.356891	1.30237e-05	-0.0175511	0.835766	0.256943	0.00202353	0.863805	1.6216e-43	0.471032	3.29999e-09	-0.151117	0.0726256	-0.707027	8.13583e-23	-0.470691	3.39905e-09	0.235155	0.00484689
CYB5R4	black	-0.167269	0.0466279	0.167269	0.0466279	0.0829972	0.32611	-0.427808	1.09378e-07	0.170349	0.0426783	-0.420848	1.83897e-07	-0.853175	2.11897e-41	-0.418884	2.12484e-07	0.264745	0.00145293	0.735677	1.86692e-25	0.332132	5.38917e-05	-0.153227	0.0686776
CYBASC3	black	-0.00203219	0.980851	0.00203219	0.980851	-0.143535	0.0883563	0.12584	0.135635	-0.181726	0.0304312	0.381752	2.7632e-06	0.643039	6.22958e-18	0.289536	0.000474247	-0.26453	0.00146646	-0.456047	1.17412e-08	-0.17007	0.0430241	0.410026	4.03149e-07
CYBRD1	black	-0.0245231	0.772056	0.0245231	0.772056	-0.00748952	0.929511	-0.220914	0.00824299	0.205564	0.0141202	-0.154149	0.0670065	-0.637454	1.46737e-17	-0.325762	7.61949e-05	-0.272765	0.00102293	0.276771	0.000855026	0.292042	0.000421063	-0.285827	0.000564448
CYC1	black	-0.185573	0.0270317	0.185573	0.0270317	0.0605879	0.473828	-0.0743082	0.37947	-0.388843	1.7338e-06	0.620771	1.7142e-16	0.513334	6.47365e-11	0.500347	2.29245e-10	-0.398376	9.1054e-07	-0.325412	7.76453e-05	0.105409	0.211858	0.151872	0.0711917
D2HGDH	black	0.0763349	0.366572	-0.0763349	0.366572	-0.129365	0.124934	0.146751	0.0813812	-0.0808666	0.338725	0.226676	0.00667404	0.743962	2.77375e-26	0.450094	1.91169e-08	0.0864801	0.306147	-0.470274	3.52417e-09	-0.356497	1.33337e-05	0.383966	2.39176e-06
DAXX	black	0.44432	3.04029e-08	-0.44432	3.04029e-08	0.00855666	0.919499	0.45907	9.13308e-09	0.255094	0.00218555	-0.170772	0.0421585	0.680676	1.17964e-20	0.154126	0.0670487	0.122405	0.146726	-0.610186	7.56743e-16	-0.674282	3.65263e-20	-0.0574507	0.497066
DAZAP2	black	-0.0610597	0.470384	0.0610597	0.470384	0.124097	0.141182	-0.462634	6.77145e-09	0.31993	0.00010393	-0.0778736	0.356962	-0.523306	2.36306e-11	-0.0405353	0.631966	-0.388956	1.72076e-06	0.178262	0.0337961	0.234284	0.00501128	0.0349462	0.679696
DCAKD	black	0.0278063	0.742545	-0.0278063	0.742545	-0.215043	0.0101692	0.346358	2.41821e-05	-0.127479	0.130574	0.365147	7.89414e-06	0.729576	7.26641e-25	0.433011	7.3608e-08	-0.314565	0.000137515	-0.615201	3.77101e-16	-0.28999	0.000464191	0.262677	0.0015878
DCP2	black	-0.359918	1.0857e-05	0.359918	1.0857e-05	0.0273939	0.746232	-0.549354	1.44703e-12	-0.236845	0.00454144	0.102347	0.225509	-0.852169	3.29391e-41	-0.292069	0.000420506	-0.023203	0.784017	0.749317	7.77281e-27	0.778044	4.67545e-30	-0.0936758	0.267495
DCPS	black	0.0418735	0.62075	-0.0418735	0.62075	0.026846	0.75114	0.106177	0.208529	-0.138476	0.100285	0.237799	0.0043767	0.616034	3.35464e-16	0.409576	4.16274e-07	-0.0577303	0.49497	-0.356394	1.34161e-05	-0.245128	0.00327989	0.327432	6.96359e-05
DCTN2	black	0.0314031	0.710641	-0.0314031	0.710641	0.0574531	0.497048	-0.158986	0.0587806	-0.0986249	0.242923	0.319957	0.000103782	0.339089	3.6598e-05	0.408771	4.40789e-07	-0.379287	3.24118e-06	-0.280257	0.000729904	-0.00900356	0.91531	0.121	0.151454
DCTN5	black	0.0821719	0.33096	-0.0821719	0.33096	0.0922564	0.274844	0.166083	0.048228	-0.207969	0.013008	0.328943	6.41564e-05	0.616101	3.32336e-16	0.409153	4.28989e-07	-0.193646	0.0209402	-0.415403	2.73908e-07	-0.174248	0.0380839	0.180335	0.0317468
DCUN1D1	black	-0.0676346	0.423854	0.0676346	0.423854	0.0677766	0.42288	0.150508	0.0737992	-0.0324121	0.701778	-0.0573957	0.497478	-0.399542	8.40444e-07	-0.114746	0.173903	-0.156538	0.0628332	0.172364	0.0402502	0.215627	0.00996132	-0.274822	0.000933266
DCXR	black	0.107866	0.20134	-0.107866	0.20134	-0.129761	0.123773	0.165042	0.0496696	-0.00226247	0.978681	0.19639	0.0191585	0.591649	8.95766e-15	0.238869	0.00419832	0.093756	0.267084	-0.444481	3.00149e-08	-0.31306	0.000148613	0.174012	0.0383502
DDA1	black	0.0865456	0.30578	-0.0865456	0.30578	0.145346	0.0843717	-0.154559	0.0662751	-0.0363697	0.667409	0.319922	0.000103975	0.347822	2.22178e-05	0.283702	0.000623	-0.175943	0.0362213	-0.310613	0.00016845	-0.0578004	0.494446	0.179159	0.032896
DDIT3	black	0.0860042	0.308827	-0.0860042	0.308827	0.172045	0.0406258	-0.210164	0.0120607	0.211341	0.0115783	-0.0785895	0.352546	-0.483411	1.10338e-09	-0.335658	4.43461e-05	-0.0613625	0.468182	0.126028	0.135049	0.238282	0.00429539	-0.221893	0.00795528
DDOST	black	-0.257436	0.00198218	0.257436	0.00198218	-0.0198227	0.814869	-0.165586	0.0489112	-0.333062	5.12025e-05	0.0524788	0.535088	0.387241	1.92815e-06	0.323429	8.63382e-05	0.374536	4.39153e-06	0.188598	0.024592	-0.0802163	0.342636	0.384242	2.34898e-06
DDX24	black	-0.12636	0.134015	0.12636	0.134015	-0.176339	0.0357965	0.124569	0.139662	-0.214386	0.0104077	0.284233	0.000607886	0.756772	1.25297e-27	0.623761	1.11529e-16	-0.11815	0.161397	-0.393078	1.30563e-06	-0.277041	0.000844666	0.414103	3.00909e-07
DDX28	black	0.110103	0.192098	-0.110103	0.192098	-0.248647	0.00284708	0.134634	0.110165	0.00711849	0.932995	-0.0712958	0.399143	0.271961	0.00106007	0.0133285	0.874905	0.187162	0.0257259	-0.104416	0.216219	-0.23501	0.00487381	0.0918906	0.27676
DDX3X	black	-0.402987	6.6199e-07	0.402987	6.6199e-07	0.0244412	0.772797	-0.523621	2.28765e-11	-0.221364	0.00810952	0.0690702	0.414061	-0.848874	1.36576e-40	-0.279163	0.000767236	-0.00388565	0.963395	0.760201	5.2921e-28	0.741454	4.97801e-26	-0.0292333	0.729831
DDX41	black	0.313825	0.000142874	-0.313825	0.000142874	0.0507296	0.548802	0.349311	2.03761e-05	0.182321	0.0298826	0.0250239	0.767532	0.745312	2.01874e-26	0.296368	0.000341996	-0.12629	0.134233	-0.690139	2.09948e-21	-0.588748	1.30023e-14	0.0467416	0.580695
DDX42	black	-0.142053	0.091728	0.142053	0.091728	-0.211851	0.0113745	-0.0780947	0.355594	-0.144901	0.085338	0.25311	0.0023725	0.328734	6.48915e-05	0.279651	0.000750377	-0.0904765	0.28425	-0.165548	0.048964	-0.00744127	0.929964	0.356567	1.32782e-05
DDX56	black	0.0488314	0.563876	-0.0488314	0.563876	-0.200593	0.016684	0.209189	0.0124737	-0.128701	0.126897	0.396168	1.05894e-06	0.841118	3.41172e-39	0.598736	3.54833e-15	-0.20499	0.0143972	-0.623225	1.20514e-16	-0.33	6.05674e-05	0.383437	2.47603e-06
DEGS1	black	-0.211817	0.0113881	0.211817	0.0113881	0.241313	0.00381529	-0.523414	2.33684e-11	0.0439964	0.603137	-0.242715	0.00361001	-0.795453	2.97427e-32	-0.39057	1.54513e-06	0.204259	0.0147574	0.727792	1.07365e-24	0.449566	1.99515e-08	-0.0283054	0.73809
DGCR6	black	-0.0822064	0.330757	0.0822064	0.330757	-0.142543	0.0906011	0.323016	8.82595e-05	-0.330392	5.92852e-05	0.388871	1.73049e-06	0.596119	5.008e-15	0.271661	0.00107421	-0.0641469	0.448197	-0.369759	5.93166e-06	-0.121511	0.149722	0.0703087	0.40572
DGCR8	black	0.225419	0.00699171	-0.225419	0.00699171	-0.191245	0.0226142	0.411255	3.69296e-07	0.0308859	0.715199	0.0440026	0.603086	0.655554	8.55164e-19	0.419899	1.97217e-07	-0.101158	0.230972	-0.542223	3.18363e-12	-0.460313	8.23154e-09	0.0763599	0.366415
DGKA	black	-0.0513382	0.544011	0.0513382	0.544011	-0.174475	0.0378304	0.0550531	0.515222	-0.0814055	0.335505	0.044433	0.599542	0.607088	1.15671e-15	0.194142	0.0206081	0.318626	0.000111304	-0.199011	0.0175808	-0.340428	3.39343e-05	0.472073	3.01462e-09
DHPS	black	0.264308	0.0014805	-0.264308	0.0014805	-0.106673	0.206399	0.533448	8.19384e-12	0.105372	0.212018	-0.0908518	0.282249	0.832526	9.9134e-38	0.220241	0.00844613	0.103179	0.22174	-0.613101	5.05526e-16	-0.690599	1.92726e-21	0.117165	0.164946
DHRS1	black	0.119922	0.155161	-0.119922	0.155161	0.0470618	0.578103	0.228021	0.0063484	0.054631	0.518453	0.0756829	0.370691	0.545688	2.17532e-12	0.319666	0.000105384	-0.231037	0.00566924	-0.453362	1.46448e-08	-0.372429	5.01715e-06	0.202509	0.0156514
DHRS4	black	-0.0147108	0.862055	0.0147108	0.862055	0.131627	0.118416	-0.0215254	0.79929	-0.23441	0.0049871	0.400632	7.79551e-07	0.386441	2.03284e-06	0.229633	0.00597689	-0.360943	1.02036e-05	-0.274428	0.000949851	0.0321958	0.703674	0.1289	0.126308
DHRS4L2	black	-0.114679	0.174157	0.114679	0.174157	0.0631901	0.45501	0.0166341	0.844235	-0.168737	0.044709	0.0248024	0.769531	0.3385	3.78298e-05	0.0913953	0.279368	0.0723895	0.391931	-0.0287307	0.734301	-0.146313	0.0823037	0.150393	0.0740234
DHRS7	black	-0.121498	0.149764	0.121498	0.149764	-0.076168	0.367624	-0.385724	2.13109e-06	0.287578	0.000520078	-0.446356	2.58397e-08	-0.638955	1.16756e-17	-0.210615	0.0118737	0.321793	9.41846e-05	0.536964	5.6284e-12	0.137221	0.103432	-0.0497638	0.556447
DHRSX	black	0.194883	0.0201197	-0.194883	0.0201197	0.118307	0.160839	-0.173453	0.0389863	0.480449	1.43984e-09	-0.35594	1.37847e-05	-0.467196	4.59355e-09	-0.300776	0.000275761	0.0873427	0.30133	0.119435	0.156856	-0.0279423	0.74133	-0.0722377	0.392927
DHX33	black	0.0636788	0.451523	-0.0636788	0.451523	-0.00707689	0.933385	-0.059615	0.48097	-0.0666891	0.430377	0.364677	8.12495e-06	0.374863	4.3013e-06	0.338477	3.7879e-05	-0.286191	0.000554953	-0.361892	9.63251e-06	-0.0370947	0.661184	0.302583	0.000252218
DIP2B	black	0.12095	0.151624	-0.12095	0.151624	0.291926	0.000423399	-0.245699	0.00320588	0.417631	2.32902e-07	-0.375171	4.21807e-06	-0.713544	2.18005e-23	-0.420784	1.84768e-07	-0.0887205	0.293739	0.316388	0.000125112	0.139223	0.0984482	-0.203415	0.0151832
DKFZP686I15217	black	0.380586	2.98027e-06	-0.380586	2.98027e-06	0.00235315	0.977827	0.497914	2.88854e-10	0.26541	0.00141181	-0.147461	0.079901	0.430544	8.88866e-08	-0.0793903	0.347645	-0.0408898	0.628987	-0.533885	7.82184e-12	-0.514171	5.95606e-11	-0.0793131	0.348116
DKFZP761P0423	black	-0.231679	0.00553347	0.231679	0.00553347	-0.333733	4.93411e-05	-0.181928	0.030244	-0.192692	0.0215918	0.290725	0.000448275	0.405876	5.40815e-07	0.233113	0.00524018	0.103049	0.222327	-0.067113	0.427446	-0.00609674	0.942594	0.638904	1.17673e-17
DLG4	black	0.311005	0.00016512	-0.311005	0.00016512	0.0153093	0.856501	0.115394	0.171468	0.116573	0.167107	-0.164994	0.0497362	0.511111	8.06835e-11	-0.0329558	0.697018	0.288009	0.000509658	-0.255574	0.00214243	-0.455966	1.18197e-08	0.06864	0.416982
DMAP1	black	0.0865159	0.305946	-0.0865159	0.305946	-0.0925898	0.273106	0.0801972	0.342752	-0.106738	0.206123	0.311508	0.000160925	0.781833	1.61784e-30	0.491858	5.09344e-10	0.00953785	0.910304	-0.510855	8.27479e-11	-0.320522	0.000100738	0.289704	0.000470494
DMWD	black	-0.0047496	0.955264	0.0047496	0.955264	-0.0108484	0.898042	-0.0938806	0.266446	-0.1979	0.0182352	0.191321	0.0225593	0.477557	1.86256e-09	0.447991	2.26586e-08	0.289775	0.000468931	-0.12205	0.147909	-0.105243	0.212584	0.345475	2.54441e-05
DMXL2	black	-0.0276486	0.743954	0.0276486	0.743954	0.335766	4.4079e-05	-0.403365	6.44783e-07	0.20073	0.0166084	-0.126003	0.135125	-0.532455	9.10292e-12	-0.241819	0.00373998	-0.236318	0.00463477	0.273284	0.000999582	0.252211	0.00246193	-0.115206	0.172173
DNAH1	black	0.0582677	0.490956	-0.0582677	0.490956	-0.0050685	0.952263	-0.18849	0.0246759	0.124621	0.139496	0.147175	0.0804945	0.403313	6.47158e-07	0.419363	2.0514e-07	0.055977	0.508185	-0.297839	0.000318412	-0.222668	0.00773403	0.336025	4.34481e-05
DNAJB1	black	0.172835	0.0396989	-0.172835	0.0396989	-0.144662	0.08586	0.0216348	0.79829	0.141325	0.0934192	0.0843648	0.318174	0.353203	1.62153e-05	0.268718	0.0012227	-0.092029	0.276034	-0.346105	2.45374e-05	-0.244272	0.00339376	0.358564	1.17799e-05
DNAJB6	black	0.029275	0.729461	-0.029275	0.729461	0.0414949	0.623915	-0.168501	0.045013	0.401644	7.26788e-07	-0.190288	0.0233131	-0.354228	1.52615e-05	-0.0196018	0.816895	-0.323955	8.39465e-05	-0.00770736	0.927466	0.0038583	0.963652	-0.0257843	0.760678
DNLZ	black	-0.0657293	0.437057	0.0657293	0.437057	-0.0616251	0.466277	0.169942	0.043184	-0.172518	0.0400693	0.303284	0.000243594	0.325734	7.63113e-05	0.15188	0.0711774	-0.120968	0.151563	-0.272845	0.0010193	-0.0179546	0.832045	-0.0269846	0.749897
DNPEP	black	0.183332	0.0289708	-0.183332	0.0289708	0.0617387	0.465454	0.288082	0.000507894	0.00443121	0.95826	0.00412318	0.961159	0.378789	3.34674e-06	0.135076	0.108992	0.0369225	0.662661	-0.318983	0.00010924	-0.293924	0.000384793	-0.199077	0.0175427
DPP7	black	0.109	0.196613	-0.109	0.196613	-0.064237	0.447559	0.317113	0.000120469	-0.211873	0.0113659	0.463741	6.16595e-09	0.721884	3.82812e-24	0.413596	3.12125e-07	-0.239551	0.00408812	-0.628833	5.32341e-17	-0.201557	0.0161576	0.0259447	0.759235
DPP9	black	0.313048	0.000148708	-0.313048	0.000148708	-0.0798046	0.345127	0.333448	5.01252e-05	0.116967	0.165666	-0.031652	0.708451	0.740938	5.60981e-26	0.341908	3.12032e-05	0.228726	0.00618345	-0.544428	2.49982e-12	-0.582375	2.90958e-14	0.100443	0.234301
DRAM	black	0.139177	0.0985599	-0.139177	0.0985599	0.377606	3.61085e-06	-0.126418	0.133835	0.206652	0.0136071	-0.0579889	0.493037	-0.516462	4.73578e-11	-0.341161	3.25538e-05	-0.342523	3.01292e-05	0.0834289	0.323591	0.239483	0.00409911	-0.435154	6.24042e-08
DRG2	black	0.175094	0.0371441	-0.175094	0.0371441	-0.0349453	0.679704	0.109653	0.193932	0.00745043	0.929878	0.105047	0.213439	0.678309	1.79845e-20	0.394127	1.21631e-06	0.0217179	0.797533	-0.427246	1.14111e-07	-0.39281	1.32945e-06	0.193077	0.0213267
DSC2	black	0.0554344	0.512311	-0.0554344	0.512311	0.0984437	0.243793	-0.206357	0.0137446	0.177083	0.0350113	-0.291626	0.000429484	-0.632953	2.89031e-17	-0.404389	6.00291e-07	0.0797771	0.345294	0.40042	7.91055e-07	0.225135	0.00706526	-0.253039	0.00237947
DSCR3	black	-0.185208	0.0273401	0.185208	0.0273401	0.12052	0.153097	-0.394347	1.19831e-06	0.033361	0.693479	0.164884	0.0498912	-0.307071	0.000201563	0.119857	0.155385	-0.474019	2.5436e-09	0.134367	0.11088	0.30527	0.000220638	0.0577253	0.495008
DSE	black	-0.148268	0.0782482	0.148268	0.0782482	0.0707742	0.402611	-0.361314	9.97693e-06	0.0369803	0.662165	-0.0430041	0.611342	-0.785995	4.92143e-31	-0.347928	2.20822e-05	-0.218169	0.00909914	0.48505	9.51247e-10	0.526557	1.68918e-11	-0.178336	0.0337217
DTX3	black	-0.10074	0.232918	0.10074	0.232918	-0.0151507	0.857972	-0.154618	0.0661704	-0.205054	0.0143661	0.390288	1.57456e-06	0.468273	4.18805e-09	0.553988	8.58148e-13	-0.0664824	0.431811	-0.229773	0.00594556	-0.0142758	0.866095	0.362703	9.16827e-06
DUS1L	black	-0.088538	0.294737	0.088538	0.294737	0.0353015	0.676622	-0.035873	0.671687	-0.190745	0.0229771	0.279822	0.000744545	0.334844	4.63974e-05	0.242781	0.00360057	-0.0735852	0.384137	-0.183004	0.0292639	-0.00604993	0.943034	0.125067	0.138073
DUS3L	black	-0.00396164	0.96268	0.00396164	0.96268	-0.0572181	0.498812	0.0737111	0.383322	-0.15372	0.0677799	0.312398	0.000153754	0.636137	1.79147e-17	0.436917	5.44317e-08	-0.0648929	0.442926	-0.397221	9.85514e-07	-0.206441	0.0137055	0.239364	0.00411812
DUSP8	black	-0.025377	0.764347	0.025377	0.764347	-0.151813	0.0713044	-0.0593355	0.483033	-0.119588	0.156321	0.0734352	0.385109	0.39717	9.88957e-07	0.366109	7.44008e-06	0.302857	0.000248814	-0.0817745	0.333312	-0.17456	0.0377357	0.190756	0.022969
DYNC1H1	black	0.0726022	0.390538	-0.0726022	0.390538	-0.0709934	0.401152	0.0160501	0.849638	0.0332339	0.694589	-0.143836	0.0876829	0.576073	6.34413e-14	0.367715	6.73631e-06	0.268261	0.00124736	-0.183558	0.0287697	-0.445686	2.7264e-08	0.306772	0.00020462
E2F3	black	-0.217654	0.00926839	0.217654	0.00926839	-0.0393151	0.642267	-0.523226	2.38257e-11	0.145677	0.0836596	-0.151813	0.0713038	-0.82645	9.58808e-37	-0.336587	4.21079e-05	-0.0379769	0.653642	0.575798	6.56139e-14	0.493156	4.51467e-10	-0.0831173	0.325408
E4F1	black	0.0357689	0.672585	-0.0357689	0.672585	-0.164999	0.0497291	-0.176214	0.0359307	0.12351	0.143085	0.171938	0.0407529	0.484543	9.96068e-10	0.517207	4.39362e-11	-0.0197088	0.815913	-0.361734	9.7255e-06	-0.2488	0.00282939	0.411972	3.50802e-07
ECH1	black	-0.0337604	0.689997	0.0337604	0.689997	-0.0297481	0.725263	0.155926	0.0638816	-0.220203	0.00845774	0.486273	8.51191e-10	0.757194	1.12778e-27	0.570028	1.31945e-13	-0.414878	2.84511e-07	-0.565722	2.20279e-13	-0.193036	0.0213552	0.313151	0.000147922
ECHS1	black	0.0089602	0.915716	-0.0089602	0.915716	0.0387913	0.646709	-0.0460875	0.586007	-0.163456	0.0519336	0.31959	0.000105809	0.679073	1.5702e-20	0.393446	1.27356e-06	-0.116699	0.166646	-0.369734	5.94118e-06	-0.218516	0.00898681	0.323947	8.39841e-05
EDC3	black	0.227674	0.0064311	-0.227674	0.0064311	-0.0626734	0.458713	0.167658	0.0461131	0.0898671	0.287519	0.193548	0.0210062	0.687002	3.74795e-21	0.369336	6.0906e-06	-0.0824166	0.329517	-0.595802	5.22064e-15	-0.40558	5.52193e-07	0.211966	0.0113291
EDC4	black	0.157293	0.0615601	-0.157293	0.0615601	-0.0844385	0.31775	0.0380618	0.652917	0.0658995	0.435868	0.226017	0.00683884	0.729622	7.19338e-25	0.511049	8.11767e-11	-0.0467254	0.580827	-0.56772	1.73834e-13	-0.395236	1.12823e-06	0.322871	8.89413e-05
EDF1	black	-0.211194	0.0116375	0.211194	0.0116375	-0.193092	0.0213162	-0.0562209	0.506336	-0.408619	4.45564e-07	0.359688	1.10084e-05	0.57284	9.40324e-14	0.395141	1.13552e-06	0.202084	0.0158759	-0.0983996	0.244006	-0.0350894	0.678456	0.291402	0.000434084
EDG3	black	-0.0233851	0.782364	0.0233851	0.782364	0.201705	0.0160777	-0.263074	0.00156106	-0.0907693	0.282688	-0.0187558	0.824668	-0.266198	0.00136451	-0.240318	0.00396733	-0.0210476	0.803653	0.304497	0.000229316	0.22621	0.00679022	-0.108892	0.197062
EEF2	black	-0.207309	0.0133052	0.207309	0.0133052	-0.301035	0.000272258	-0.177067	0.0350279	-0.287057	0.000532935	0.439546	4.43336e-08	0.487603	7.53853e-10	0.339509	3.57411e-05	-0.046776	0.580416	-0.15904	0.0586939	0.0379317	0.654027	0.453848	1.40729e-08
EEF2K	black	-0.151047	0.0727592	0.151047	0.0727592	0.0522987	0.536492	-0.286908	0.000536656	-0.253019	0.00238144	0.358105	1.21099e-05	0.357149	1.28242e-05	0.486798	8.11402e-10	-0.131719	0.118156	-0.0905523	0.283845	0.0968656	0.251471	0.394117	1.21714e-06
EFTUD2	black	0.129901	0.123364	-0.129901	0.123364	0.0255196	0.763062	0.131684	0.118255	0.03073	0.716575	-0.0517684	0.540637	0.740714	5.90806e-26	0.383138	2.52482e-06	0.0586049	0.488447	-0.396836	1.0118e-06	-0.530492	1.11977e-11	0.171456	0.0413295
EHD4	black	0.069391	0.411891	-0.069391	0.411891	0.14749	0.0798416	-0.0435522	0.606803	0.0234748	0.781549	0.0756643	0.370809	0.321757	9.43643e-05	0.202205	0.0158116	-0.2646	0.00146205	-0.237716	0.00439082	-0.174616	0.037673	0.117988	0.161978
EIF3B	black	0.162771	0.0529379	-0.162771	0.0529379	-0.158105	0.0602141	0.647353	3.17484e-18	-0.0984125	0.243944	0.168009	0.0456526	0.801626	4.39428e-33	0.368902	6.25743e-06	-0.27407	0.000965179	-0.683925	6.57056e-21	-0.480849	1.38925e-09	0.0161896	0.848347
EIF3G	black	-0.127014	0.131997	0.127014	0.131997	-0.0987478	0.242333	-0.0871679	0.302302	-0.391215	1.47982e-06	0.459984	8.46169e-09	0.56251	3.21322e-13	0.408539	4.48114e-07	0.0451406	0.593736	-0.186291	0.026435	0.0307216	0.716649	0.23096	0.00568582
EIF4E3	black	0.227343	0.00651085	-0.227343	0.00651085	0.430427	8.9682e-08	-0.000615012	0.994204	0.389688	1.63893e-06	-0.281255	0.000697334	-0.441642	3.75926e-08	-0.311508	0.000160929	-0.262344	0.00161052	0.00281469	0.97348	-0.026414	0.755016	-0.276011	0.000884783
EIF5A	black	0.0475236	0.574374	-0.0475236	0.574374	-0.00404171	0.961926	0.426255	1.22948e-07	-0.0938062	0.266826	0.114313	0.175543	0.33187	5.46733e-05	0.0220442	0.794558	-0.0817336	0.333555	-0.313203	0.000147528	-0.186408	0.0263386	-0.0852115	0.313323
ELF1	black	-0.430775	8.73352e-08	0.430775	8.73352e-08	0.163979	0.0511773	-0.588233	1.3885e-14	-0.141191	0.0937342	-0.0453815	0.591765	-0.724821	2.04336e-24	-0.196363	0.0191756	0.0623352	0.461146	0.739879	7.16169e-26	0.582521	2.85694e-14	0.116678	0.166722
ELF2	black	-0.214629	0.010319	0.214629	0.010319	-0.0367829	0.663859	-0.581893	3.0903e-14	0.074107	0.380765	-0.0864644	0.306235	-0.757908	9.43276e-28	-0.258212	0.00191867	0.10597	0.209423	0.602646	2.10817e-15	0.508903	1.0026e-10	0.0398017	0.638151
ELP3	black	-0.267814	0.00127195	0.267814	0.00127195	-0.132206	0.116792	-0.147139	0.0805694	-0.29847	0.00030876	0.321372	9.63115e-05	0.576095	6.32762e-14	0.688641	2.77121e-21	0.0195414	0.81745	-0.133084	0.114362	-0.0765501	0.365218	0.516315	4.80621e-11
EMD	black	0.0351982	0.677515	-0.0351982	0.677515	-0.257073	0.00201254	0.160603	0.0562231	0.0211794	0.802449	0.138151	0.101092	0.698179	4.59505e-22	0.400576	7.82527e-07	0.0896881	0.288485	-0.480893	1.38377e-09	-0.421898	1.7016e-07	0.265608	0.00139979
EML3	black	0.303671	0.000238958	-0.303671	0.000238958	-0.102375	0.225378	0.238488	0.00426106	0.122661	0.145877	0.0887196	0.293744	0.794806	3.62106e-32	0.451582	1.69387e-08	-0.0198936	0.814218	-0.629838	4.59087e-17	-0.539848	4.1229e-12	0.217882	0.00919303
EMP3	black	0.0727449	0.389605	-0.0727449	0.389605	0.0129832	0.878121	-0.0566327	0.503222	-0.0940659	0.265499	0.378843	3.33521e-06	0.67496	3.2445e-20	0.557102	6.01251e-13	-0.225136	0.00706493	-0.480981	1.37293e-09	-0.205894	0.0139629	0.34244	3.02721e-05
ENC1	black	-0.0955969	0.257763	0.0955969	0.257763	-0.044358	0.600158	-0.201509	0.0161831	-0.0619347	0.464036	-0.0139655	0.868979	-0.188916	0.0243466	0.0700241	0.407628	0.0123331	0.88418	0.236509	0.00460074	0.161818	0.0543624	-0.0272044	0.747928
ENDOG	black	0.0366916	0.664642	-0.0366916	0.664642	0.104892	0.214121	-0.171035	0.0418383	-0.164356	0.050638	0.213951	0.0105683	0.335727	4.4174e-05	0.266784	0.00133023	0.12885	0.126455	-0.102327	0.2256	-0.0281665	0.739329	0.192214	0.021925
ENG	black	0.246331	0.00312561	-0.246331	0.00312561	0.0958146	0.256676	0.0975497	0.248123	0.0720251	0.394325	-0.12888	0.126365	0.485999	8.72695e-10	0.0333622	0.693468	0.252047	0.0024785	-0.234296	0.00500908	-0.392572	1.3509e-06	0.0515313	0.542496
ENO1	black	0.150968	0.0729116	-0.150968	0.0729116	-0.0383538	0.650429	0.122659	0.145881	0.05166	0.541486	0.175125	0.0371107	0.731037	5.2663e-25	0.451306	1.73237e-08	-0.296946	0.000332537	-0.571558	1.09774e-13	-0.421929	1.69771e-07	0.235549	0.00477407
ENO2	black	0.0103317	0.902874	-0.0103317	0.902874	-0.175933	0.0362318	0.229035	0.0061125	-0.170627	0.0423368	0.469292	3.83602e-09	0.699821	3.34807e-22	0.440663	4.06084e-08	-0.228688	0.00619225	-0.589731	1.1464e-14	-0.182932	0.0293287	0.245708	0.00320467
ENTHD1	black	0.0877557	0.299041	-0.0877557	0.299041	-0.0524884	0.535013	0.324148	8.30853e-05	0.0351333	0.678077	0.0304075	0.719425	0.197836	0.0182738	0.0359286	0.671208	-0.1141	0.176358	-0.292837	0.000405361	-0.179278	0.0327786	-0.308059	0.000191767
EPB41L3	black	0.0572668	0.498446	-0.0572668	0.498446	0.37401	4.54042e-06	-0.124747	0.139094	-0.0129321	0.878597	-0.00621408	0.941491	-0.287099	0.000531877	-0.174189	0.0381506	-0.360647	1.03884e-05	0.132763	0.115245	0.196343	0.0191879	-0.143929	0.0874765
EPC1	black	-0.0156764	0.853098	0.0156764	0.853098	0.0274571	0.745666	-0.38195	2.72791e-06	0.0758849	0.369412	0.215924	0.0098568	-0.274806	0.000933937	0.063512	0.452712	-0.197987	0.0181833	0.0396266	0.639631	0.293486	0.000392959	0.13244	0.116139
EPHA1	black	-0.0685116	0.417856	0.0685116	0.417856	-0.155648	0.0643627	-0.17953	0.03253	-0.138286	0.100756	0.378565	3.39524e-06	0.346669	2.37518e-05	0.122979	0.144827	0.0418881	0.620629	-0.175976	0.0361855	0.0383933	0.650094	0.500358	2.29017e-10
EPHB6	black	0.264377	0.00147611	-0.264377	0.00147611	-0.113223	0.179726	0.177089	0.0350051	0.15037	0.0740663	0.0427439	0.613502	0.597043	4.4363e-15	0.130209	0.122471	0.106088	0.208915	-0.485492	9.13852e-10	-0.439275	4.5285e-08	0.211381	0.0115623
EPS15	black	-0.386032	2.0884e-06	0.386032	2.0884e-06	0.135615	0.107573	-0.599954	3.01925e-15	-0.324411	8.19224e-05	0.214709	0.0102897	-0.694911	8.57227e-22	-0.0997287	0.237663	-0.0883191	0.295937	0.675709	2.84519e-20	0.767778	7.48148e-29	0.00194678	0.981655
ERAL1	black	0.166054	0.0482677	-0.166054	0.0482677	-0.112791	0.181402	0.599658	3.14051e-15	-0.0873169	0.301473	0.0850669	0.314149	0.733012	3.396e-25	0.265881	0.00138338	-0.127891	0.129326	-0.576603	5.9455e-14	-0.489946	6.07899e-10	0.0251152	0.766708
ERCC1	black	0.224021	0.00736069	-0.224021	0.00736069	0.0121064	0.886295	0.420799	1.84567e-07	0.0457744	0.588557	0.0392817	0.64255	0.655055	9.27268e-19	0.185912	0.0267485	-0.172364	0.0402494	-0.571715	1.07715e-13	-0.479289	1.59691e-09	-0.111015	0.188418
ERGIC3	black	-0.0571838	0.49907	0.0571838	0.49907	-0.201359	0.0162647	0.298484	0.00030855	-0.367262	6.92816e-06	0.45981	8.5853e-09	0.602087	2.27203e-15	0.225116	0.00707019	-0.11714	0.165038	-0.400689	7.76448e-07	-0.0637862	0.450759	0.0301169	0.721996
ERICH1	black	-0.0633151	0.454117	0.0633151	0.454117	0.188656	0.0245468	-0.307318	0.00019907	0.151005	0.0728404	-0.106393	0.207599	-0.434195	6.72001e-08	-0.0528714	0.532034	-0.223182	0.00759007	0.235245	0.00483008	0.213793	0.010627	0.0137877	0.870632
ERO1L	black	-0.0758749	0.369475	0.0758749	0.369475	0.052945	0.531463	-0.32873	6.49027e-05	0.0640597	0.448816	0.0428189	0.612879	-0.58594	1.85812e-14	-0.175053	0.0371891	-0.133191	0.114066	0.299545	0.000292937	0.414786	2.86429e-07	-0.127119	0.131675
ETFB	black	0.111065	0.188216	-0.111065	0.188216	0.0644929	0.445748	0.351807	1.76051e-05	-0.119772	0.15568	0.448421	2.18873e-08	0.672146	5.29485e-20	0.276802	0.000853836	-0.404519	5.94865e-07	-0.691164	1.73465e-21	-0.232116	0.00544247	0.0580995	0.492211
EVI2A	black	-0.371912	5.18322e-06	0.371912	5.18322e-06	0.0222457	0.792722	-0.467318	4.54567e-09	-0.346833	2.3528e-05	0.114525	0.174738	-0.789521	1.75811e-31	-0.362037	9.54772e-06	0.095407	0.258714	0.780334	2.46797e-30	0.770836	3.32515e-29	-0.15869	0.0592589
EVI2B	black	0.188347	0.0247867	-0.188347	0.0247867	0.231693	0.00553052	0.0564401	0.504677	0.46534	5.38272e-09	-0.283789	0.000620517	-0.631788	3.43815e-17	-0.421775	1.71715e-07	-0.413979	3.03631e-07	0.0132939	0.875228	0.0692206	0.413043	-0.385873	2.11041e-06
EVI5L	black	0.245044	0.00329088	-0.245044	0.00329088	0.0190561	0.821907	0.21073	0.0118267	0.21326	0.0108278	-0.161994	0.0540967	0.557455	5.7734e-13	0.17329	0.0391732	0.0647235	0.44412	-0.403435	6.41645e-07	-0.549937	1.35548e-12	0.148827	0.0771178
EXOSC4	black	0.315445	0.000131394	-0.315445	0.000131394	0.0166641	0.843957	0.343251	2.89035e-05	0.144044	0.0872206	-0.031508	0.709718	0.321037	9.80342e-05	-0.0277981	0.742618	-0.110136	0.191962	-0.406868	5.04345e-07	-0.335731	4.41641e-05	-0.156621	0.0626936
EXOSC5	black	-0.110874	0.188984	0.110874	0.188984	-0.0386363	0.648026	-0.0423308	0.616937	-0.375639	4.0942e-06	0.424307	1.4226e-07	0.512344	7.14209e-11	0.322249	9.19338e-05	0.0238085	0.778524	-0.184197	0.0282086	0.026468	0.754532	0.249108	0.00279438
F2RL1	black	-0.0398066	0.638109	0.0398066	0.638109	0.0975368	0.248185	-0.294036	0.00038273	0.27103	0.00110458	-0.391747	1.42793e-06	-0.661197	3.38607e-19	-0.367349	6.89107e-06	0.217676	0.00926095	0.477743	1.8321e-09	0.173574	0.0388476	-0.113336	0.179289
FAM102A	black	-0.294448	0.000375207	0.294448	0.000375207	-0.263775	0.0015148	-0.240863	0.00388338	-0.287238	0.00052844	0.355137	1.44597e-05	0.403647	6.32251e-07	0.230381	0.00581122	0.256543	0.00205763	0.0063211	0.940486	0.0646886	0.444366	0.710573	3.99191e-23
FAM110A	black	0.248835	0.00282539	-0.248835	0.00282539	0.121431	0.149993	0.17546	0.0367435	0.1934	0.0211064	-0.0310849	0.713444	0.521498	2.84362e-11	0.261105	0.00169784	-0.145584	0.083859	-0.480818	1.39301e-09	-0.454301	1.35583e-08	0.102995	0.222568
FAM113B	black	-0.286084	0.000557733	0.286084	0.000557733	-0.241787	0.00374477	-0.0195569	0.817307	-0.326107	7.47971e-05	0.504234	1.579e-10	0.489339	6.42815e-10	0.416493	2.53053e-07	-0.163823	0.0514022	-0.228246	0.00629539	0.0566617	0.503003	0.598189	3.81424e-15
FAM125A	black	0.24505	0.00329005	-0.24505	0.00329005	0.143515	0.0884001	0.0698003	0.409132	0.174271	0.0380584	-0.0283269	0.737899	0.491976	5.03807e-10	0.146121	0.0827104	0.114024	0.176646	-0.399695	8.31624e-07	-0.405817	5.43068e-07	0.072111	0.393761
FAM129B	black	0.284281	0.000606528	-0.284281	0.000606528	0.159329	0.0582305	0.189201	0.0241287	0.129458	0.124661	-0.106924	0.205326	0.460186	8.31932e-09	0.0400161	0.63634	-0.0767584	0.363911	-0.369856	5.89591e-06	-0.427364	1.13106e-07	-0.164215	0.0508393
FAM38A	black	-0.141827	0.0922502	0.141827	0.0922502	-0.138632	0.0998989	0.00415744	0.960836	-0.312517	0.000152815	0.343738	2.8111e-05	0.691282	1.69673e-21	0.582315	2.93155e-14	0.0541033	0.522507	-0.282224	0.000666974	-0.152998	0.0690979	0.391852	1.41793e-06
FAM39DP	black	0.199247	0.0174444	-0.199247	0.0174444	-0.131249	0.119487	0.232524	0.00535899	0.121181	0.150838	-0.0976741	0.247517	0.48997	6.06542e-10	0.119914	0.155189	0.319787	0.000104716	-0.341268	3.23567e-05	-0.440953	3.96921e-08	0.149074	0.0766223
FAM39E	black	0.0970906	0.250366	-0.0970906	0.250366	-0.129635	0.124142	0.164751	0.0500781	0.0181682	0.830077	0.231942	0.00547859	0.5364	5.97984e-12	0.334199	4.80843e-05	-0.121673	0.149176	-0.504168	1.58904e-10	-0.264694	0.00145612	0.169049	0.0443105
FAM3A	black	0.150183	0.0744314	-0.150183	0.0744314	-0.113221	0.179735	0.564183	2.64113e-13	-0.134384	0.110835	0.270806	0.00111554	0.609839	7.9384e-16	0.175288	0.0369317	-0.195948	0.0194364	-0.591592	9.02396e-15	-0.296471	0.000340296	-0.147866	0.0790684
FAM50A	black	0.0891428	0.291438	-0.0891428	0.291438	-0.148084	0.0786224	0.207857	0.0130578	-0.205144	0.0143226	0.347116	2.31459e-05	0.725674	1.70006e-24	0.464617	5.72444e-09	-0.201177	0.0163633	-0.498602	2.70621e-10	-0.238342	0.00428545	0.0984266	0.243876
FAM53B	black	0.147413	0.0800013	-0.147413	0.0800013	-0.250201	0.0026729	0.125039	0.138163	0.21545	0.010024	-0.0830712	0.325677	0.603874	1.78732e-15	0.564249	2.62067e-13	0.0792211	0.348677	-0.443423	3.26516e-08	-0.523853	2.23371e-11	0.141187	0.0937444
FAM62A	black	-0.231774	0.00551344	0.231774	0.00551344	-0.237156	0.00448706	-0.074385	0.378976	-0.295188	0.000362073	0.246676	0.00308261	0.659056	4.82395e-19	0.597564	4.1421e-15	0.16283	0.0528505	-0.141741	0.0924493	-0.171963	0.0407236	0.555683	7.07366e-13
FAM76B	black	-0.390926	1.50876e-06	0.390926	1.50876e-06	0.11892	0.158663	-0.557762	5.57335e-13	-0.300449	0.000280228	0.153059	0.0689845	-0.730156	6.39638e-25	-0.112139	0.183957	-0.000165371	0.998442	0.714832	1.67317e-23	0.736245	1.64189e-25	-0.0405173	0.632117
FAM8A1	black	-0.180368	0.0317147	0.180368	0.0317147	0.264163	0.00148981	-0.394425	1.19203e-06	0.0396623	0.639329	-0.274849	0.000932139	-0.794925	3.4928e-32	-0.38158	2.7944e-06	0.296824	0.000334509	0.70553	1.09547e-22	0.418269	2.22288e-07	-0.156313	0.0632183
FANCG	black	-0.059532	0.481582	0.059532	0.481582	-0.0398713	0.637563	-0.102498	0.224819	-0.0948378	0.261579	0.15988	0.0573549	0.5745	7.68677e-14	0.547369	1.80561e-12	0.0672483	0.426513	-0.237144	0.00448918	-0.244935	0.00330527	0.382115	2.69876e-06
FARSA	black	0.160975	0.0556478	-0.160975	0.0556478	-0.0756037	0.371194	0.120981	0.15152	-0.0522534	0.536846	0.210975	0.0117264	0.605259	1.4827e-15	0.386758	1.99068e-06	-0.0323471	0.702348	-0.417558	2.34134e-07	-0.287838	0.000513768	0.151057	0.0727407
FASN	black	0.0775644	0.35888	-0.0775644	0.35888	-0.082004	0.331953	0.469395	3.80218e-09	-0.0800155	0.34385	0.0709811	0.401233	0.756281	1.41565e-27	0.419474	2.03477e-07	-0.16722	0.0466938	-0.518349	3.91561e-11	-0.488372	7.0258e-10	0.175224	0.037002
FBXL15	black	0.221601	0.00804013	-0.221601	0.00804013	0.0394522	0.641106	0.142056	0.0917193	-0.0621957	0.462152	0.412823	3.29999e-07	0.488135	7.17958e-10	0.238968	0.00418229	-0.24331	0.00352596	-0.536519	5.90368e-12	-0.128006	0.12898	0.0111964	0.89479
FBXL5	black	0.0140586	0.868114	-0.0140586	0.868114	0.30218	0.000257291	-0.333555	4.98298e-05	0.228432	0.00625193	-0.139236	0.0984151	-0.800416	6.42606e-33	-0.440491	4.11627e-08	-0.218714	0.00892337	0.355495	1.41551e-05	0.389404	1.67023e-06	-0.314392	0.00013875
FBXO11	black	-0.382047	2.71085e-06	0.382047	2.71085e-06	0.0153679	0.855958	-0.612999	5.12758e-16	-0.155784	0.0641284	0.0174226	0.836951	-0.8527	2.61037e-41	-0.23961	0.00407868	0.0277857	0.742729	0.775167	1.032e-29	0.70437	1.37754e-22	0.0648837	0.44299
FBXO18	black	0.35097	1.8492e-05	-0.35097	1.8492e-05	-0.0723197	0.392389	0.479459	1.5728e-09	0.226931	0.00661132	-0.220289	0.00843135	0.706771	8.56147e-23	0.102677	0.224008	0.273089	0.00100828	-0.552047	1.06905e-12	-0.709481	4.9768e-23	0.0754221	0.372347
FBXO30	black	-0.36335	8.81345e-06	0.36335	8.81345e-06	0.0257215	0.761244	-0.516844	4.55741e-11	-0.331499	5.57996e-05	0.141832	0.0922375	-0.70105	2.63822e-22	-0.111385	0.18694	0.000865998	0.991839	0.721668	4.00755e-24	0.719548	6.27055e-24	-0.091494	0.278847
FBXO31	black	-0.112397	0.18294	0.112397	0.18294	-0.246849	0.00306124	0.0769344	0.362809	-0.349324	2.036e-05	0.550582	1.26089e-12	0.751578	4.49969e-27	0.731034	5.26908e-25	-0.188736	0.0244856	-0.429146	9.88457e-08	-0.0881227	0.297017	0.393368	1.2803e-06
FBXO33	black	-0.285211	0.000580874	0.285211	0.000580874	0.00502909	0.952634	-0.52876	1.34267e-11	-0.00961131	0.909617	0.119426	0.156886	-0.81712	2.64682e-35	-0.197598	0.0184171	-0.248292	0.00288828	0.507995	1.09577e-10	0.665843	1.55557e-19	-0.0598791	0.479025
FBXO34	black	-0.181541	0.0306039	0.181541	0.0306039	-0.0813949	0.335568	-0.366907	7.08205e-06	-0.00263528	0.975169	0.0617247	0.465555	-0.504285	1.5711e-10	-0.0928219	0.2719	-0.250307	0.00266131	0.332846	5.18176e-05	0.408869	4.37756e-07	0.0314768	0.709992
FBXO42	black	0.14618	0.0825847	-0.14618	0.0825847	-0.0721532	0.393483	0.303395	0.000242254	0.104463	0.216012	-0.0183974	0.827966	0.214841	0.0102419	0.0541313	0.522292	-0.155658	0.064346	-0.308771	0.000184987	-0.247865	0.00293854	-0.285039	0.000585559
FBXW4	black	0.0490817	0.561876	-0.0490817	0.561876	-0.192523	0.0217093	0.236472	0.00460733	-0.0464331	0.583198	0.166009	0.048329	0.566307	2.05552e-13	0.409866	4.07793e-07	-0.0519221	0.539434	-0.435655	6.00337e-08	-0.300203	0.000283642	0.0759426	0.369047
FBXW9	black	0.0131012	0.877021	-0.0131012	0.877021	-0.115243	0.172035	0.364993	7.96889e-06	-0.0298582	0.724287	-0.183208	0.0290814	0.362978	9.01555e-06	0.0314167	0.710521	0.273703	0.000981102	-0.141943	0.0919816	-0.362191	9.459e-06	0.0531618	0.52978
FCGR2B	black	-0.038942	0.64543	0.038942	0.64543	0.124983	0.138339	-0.197233	0.0186383	0.0653358	0.439812	-0.14252	0.0906542	-0.279639	0.000750802	-0.294962	0.00036605	0.0864469	0.306334	0.258724	0.00187776	0.119006	0.158363	0.0302366	0.720937
FCHSD2	black	-0.106489	0.207188	0.106489	0.207188	-0.0204314	0.80929	-0.361454	9.89208e-06	-0.00392956	0.962982	0.124412	0.140167	-0.321436	9.59841e-05	-0.0692829	0.412622	-0.215811	0.00989652	0.185119	0.0274154	0.338835	3.71246e-05	0.00673325	0.936613
FEM1C	black	-0.336923	4.13252e-05	0.336923	4.13252e-05	0.104904	0.21407	-0.445683	2.72693e-08	-0.260186	0.00176537	0.0149216	0.860098	-0.772159	2.33236e-29	-0.292196	0.000417983	0.0966001	0.252779	0.750866	5.3486e-27	0.661875	3.02522e-19	-0.166506	0.0476519
FEZ1	black	0.205734	0.0140389	-0.205734	0.0140389	-0.0757454	0.370295	0.529322	1.26601e-11	0.0342458	0.685773	0.103951	0.218284	0.429614	9.54011e-08	0.346235	2.43542e-05	-0.322066	9.28281e-05	-0.549891	1.36256e-12	-0.31812	0.000114298	-0.137936	0.101628
FEZ2	black	-0.189129	0.0241835	0.189129	0.0241835	0.167737	0.0460086	-0.384645	2.28773e-06	-0.10886	0.197194	0.109574	0.194255	-0.707725	7.07862e-23	-0.337183	4.0728e-05	-0.287517	0.000521561	0.464959	5.56051e-09	0.60234	2.19631e-15	-0.177188	0.0349017
FGFR1OP2	black	-0.116386	0.167792	0.116386	0.167792	0.0694719	0.411345	-0.178337	0.0337205	-0.128442	0.127672	-0.100146	0.235695	-0.540113	4.00626e-12	-0.390651	1.53675e-06	0.14044	0.0955115	0.514785	5.60175e-11	0.378596	3.38847e-06	-0.244109	0.00341588
FIBP	black	0.240326	0.00396604	-0.240326	0.00396604	0.146509	0.0818892	0.34104	3.27776e-05	-0.0590822	0.484906	0.318249	0.000113524	0.7537	2.67912e-27	0.309675	0.000176693	-0.276883	0.000850733	-0.685721	4.73832e-21	-0.369357	6.08265e-06	0.0153234	0.856371
FKBP11	black	-0.13804	0.10137	0.13804	0.10137	-0.00239067	0.977474	-0.089302	0.290574	-0.252645	0.00241837	0.440365	4.15725e-08	0.493958	4.18928e-10	0.648905	2.48453e-18	-0.0950738	0.260389	-0.252705	0.0024124	-0.0112719	0.894084	0.38036	3.02425e-06
FKBP5	black	0.0249146	0.768518	-0.0249146	0.768518	0.0794821	0.347087	0.0352345	0.677201	0.274319	0.000954503	-0.2297	0.00596192	-0.436651	5.55695e-08	-0.188552	0.0246277	-0.218215	0.00908441	0.0559244	0.508584	0.0505911	0.549895	-0.399973	8.15805e-07
FLJ11783	black	-0.0634021	0.453496	0.0634021	0.453496	-0.169757	0.0434159	0.0968782	0.251409	-0.102903	0.222984	0.0742308	0.379968	0.389264	1.68591e-06	0.316058	0.000127273	0.200521	0.0167239	-0.151174	0.0725169	-0.200806	0.0165665	0.236549	0.00459368
FLJ12949	black	-0.189777	0.0236932	0.189777	0.0236932	-0.0893184	0.290485	-0.2663	0.00135848	-0.209725	0.0122453	0.15793	0.0605019	0.433612	7.0285e-08	0.445096	2.85788e-08	0.312719	0.000151239	0.0385106	0.649096	-0.0632877	0.454312	0.586	1.84419e-14
FLJ20254	black	0.211075	0.0116856	-0.211075	0.0116856	-0.0389037	0.645754	0.414653	2.892e-07	0.0858517	0.309689	-0.0763737	0.366327	0.656131	7.7857e-19	0.183489	0.028831	0.0805698	0.340507	-0.494207	4.09279e-10	-0.555633	7.11402e-13	-0.090649	0.283329
FLJ21438	black	0.0612021	0.469349	-0.0612021	0.469349	-0.143918	0.0875001	0.231065	0.00566338	0.0115536	0.891454	0.196751	0.0189344	0.765943	1.2097e-28	0.701071	2.62738e-22	-0.147482	0.0798591	-0.590123	1.09017e-14	-0.436177	5.7654e-08	0.290092	0.000461941
FLJ21865	black	0.156676	0.0625991	-0.156676	0.0625991	-0.0972313	0.249677	0.308378	0.000188702	-0.115727	0.170229	0.235924	0.00470567	0.614692	4.04913e-16	0.223433	0.00752081	-0.00422393	0.960211	-0.465808	5.17225e-09	-0.289298	0.000479619	0.194951	0.0200757
FLJ22662	black	0.208595	0.0127314	-0.208595	0.0127314	0.201089	0.0164111	-0.0677339	0.423173	0.429378	9.71249e-08	-0.293163	0.000399087	-0.472424	2.92375e-09	-0.384036	2.38088e-06	-0.295661	0.000353895	0.0411326	0.62695	-0.00113146	0.989338	-0.386553	2.01784e-06
FLJ32255	black	0.160461	0.0564438	-0.160461	0.0564438	0.00762729	0.928218	0.346014	2.46672e-05	-0.0918275	0.277091	0.112635	0.182012	0.461747	7.29713e-09	0.217989	0.00915817	0.0786973	0.351883	-0.352165	1.72387e-05	-0.266717	0.00133415	-0.0619773	0.463728
FLJ35801	black	-0.24711	0.00302934	0.24711	0.00302934	-0.0101787	0.904305	-0.260949	0.00170911	-0.309481	0.00017844	0.347786	2.22649e-05	0.374501	4.40125e-06	0.35925	1.13037e-05	0.0192839	0.819814	-0.0180471	0.831192	0.0902649	0.285383	0.541428	3.47224e-12
FLJ37453	black	0.355471	1.41752e-05	-0.355471	1.41752e-05	0.0220508	0.794497	0.149986	0.0748174	0.214281	0.0104461	-0.0370616	0.661469	0.347831	2.22071e-05	0.115434	0.17132	0.02098	0.804271	-0.394573	1.18011e-06	-0.337222	4.06389e-05	-0.0217752	0.79701
FLJ39639	black	0.0640303	0.449025	-0.0640303	0.449025	-0.113567	0.178398	-0.350309	1.92218e-05	0.383989	2.38828e-06	-0.0874783	0.300577	-0.529947	1.18567e-11	-0.27413	0.000962575	-0.0752783	0.373262	0.124474	0.139966	0.199949	0.0170442	0.0202446	0.811001
FLNB	black	-0.0178112	0.833367	0.0178112	0.833367	-0.179787	0.0322779	-0.126767	0.132755	-0.070699	0.403112	0.249018	0.00280456	0.468525	4.09801e-09	0.315891	0.000128382	-0.068338	0.419039	-0.255564	0.00214333	-0.118567	0.159912	0.526568	1.68727e-11
FLT3LG	black	-0.0874097	0.300958	0.0874097	0.300958	-0.181396	0.0307389	-0.0141956	0.866841	-0.273806	0.000976611	0.5404	3.88349e-12	0.593239	7.29135e-15	0.322439	9.10089e-05	-0.0174065	0.8371	-0.352037	1.73689e-05	-0.0174017	0.837144	0.495777	3.53287e-10
FOXJ3	black	-0.313195	0.000147582	0.313195	0.000147582	-0.0839567	0.320529	-0.592039	8.51809e-15	-0.106869	0.205561	0.121977	0.148153	-0.390825	1.51905e-06	0.107763	0.201774	-0.0677596	0.422997	0.469061	3.91312e-09	0.446914	2.47092e-08	0.398746	8.87722e-07
FOXN2	black	-0.426857	1.17507e-07	0.426857	1.17507e-07	0.037026	0.661774	-0.545409	2.24352e-12	-0.324251	8.26263e-05	0.0945916	0.262825	-0.794302	4.21828e-32	-0.263589	0.00152698	0.071226	0.399607	0.811494	1.78911e-34	0.761141	4.16765e-28	-0.070045	0.407488
FOXRED1	black	0.0989198	0.24151	-0.0989198	0.24151	0.0218142	0.796654	0.0521806	0.537414	0.0589299	0.486034	-0.0471221	0.577616	0.488576	6.8954e-10	0.211631	0.0114618	0.175428	0.0367785	-0.248978	0.00280906	-0.364887	8.02112e-06	0.234584	0.00495414
FRAP1	black	0.0537296	0.525388	-0.0537296	0.525388	-0.00734419	0.930875	0.00254838	0.975988	0.0766498	0.364592	0.160264	0.0567509	0.506919	1.21701e-10	0.434452	6.5881e-08	-0.193328	0.0211555	-0.411715	3.57306e-07	-0.271821	0.00106667	0.412229	3.44384e-07
FTO	black	-0.0725137	0.391117	0.0725137	0.391117	0.0314735	0.710021	-0.216972	0.00949659	-0.103687	0.219459	0.0821415	0.33114	0.437607	5.15873e-08	0.44913	2.06693e-08	0.0953942	0.258779	-0.0635349	0.452548	-0.162122	0.0539044	0.31846	0.00011228
FUK	black	-0.0539712	0.523525	0.0539712	0.523525	-0.0614853	0.467291	-0.131136	0.119808	-0.0981748	0.24509	0.0547867	0.51726	0.55487	7.76183e-13	0.387212	1.9319e-06	0.327067	7.10239e-05	-0.113345	0.179253	-0.264103	0.00149366	0.374147	4.50133e-06
FXYD5	black	-0.0216396	0.798247	0.0216396	0.798247	-0.194597	0.0203069	0.0485465	0.566155	-0.160483	0.0564092	0.316554	0.000124033	0.663542	2.29055e-19	0.259796	0.00179474	0.00035617	0.996644	-0.377852	3.55427e-06	-0.216528	0.00964772	0.377941	3.53402e-06
FYN	black	-0.244265	0.00339467	0.244265	0.00339467	-0.171203	0.0416352	-0.0633661	0.453753	-0.295172	0.000362359	0.220057	0.00850241	0.644302	5.11947e-18	0.748978	8.43251e-27	0.202379	0.0157199	-0.11846	0.160295	-0.181461	0.0306787	0.474788	2.37762e-09
FZD2	black	0.19171	0.0222812	-0.19171	0.0222812	0.103284	0.221265	0.0780571	0.355827	-0.00833485	0.921579	-0.0882137	0.296516	0.377688	3.59189e-06	-0.0959161	0.25617	0.172477	0.0401174	-0.146643	0.0816081	-0.296951	0.000332457	-0.0615313	0.466957
G6PC3	black	0.16911	0.0442327	-0.16911	0.0442327	0.116877	0.165992	0.226956	0.00660504	-0.022169	0.79342	0.134414	0.110752	0.657502	6.2247e-19	0.352054	1.73517e-05	-0.174707	0.0375721	-0.50438	1.55684e-10	-0.385527	2.15896e-06	-0.018646	0.825678
GABARAPL2	black	-0.00157413	0.985166	0.00157413	0.985166	0.0806285	0.340154	0.111057	0.188249	0.145422	0.0842084	-0.110497	0.190502	-0.586739	1.67928e-14	-0.286446	0.000548381	-0.367257	6.93025e-06	0.138549	0.100104	0.245215	0.0032685	-0.321234	9.70181e-05
GAL3ST4	black	0.207863	0.0130555	-0.207863	0.0130555	-0.044079	0.602456	0.381124	2.87823e-06	0.0628132	0.45771	0.031629	0.708653	0.287254	0.000528044	0.127534	0.130409	-0.177074	0.0350212	-0.374535	4.39196e-06	-0.260838	0.00171718	-0.235017	0.00487256
GALC	black	-0.297055	0.000330785	0.297055	0.000330785	0.200892	0.0165192	-0.494868	3.84748e-10	-0.243845	0.00345189	0.271119	0.00110025	-0.670509	7.02243e-20	-0.0478367	0.571853	-0.346491	2.39976e-05	0.492216	4.92718e-10	0.726924	1.29687e-24	-0.15911	0.058582
GALNT6	black	0.0510821	0.546024	-0.0510821	0.546024	0.0282922	0.738208	0.260196	0.00176456	-0.0985719	0.243177	-0.082738	0.327628	0.314485	0.000138086	0.0840461	0.320012	0.223595	0.00747646	-0.127639	0.130089	-0.253539	0.00233096	-0.1228	0.145416
GALT	black	0.114635	0.174325	-0.114635	0.174325	-0.0824128	0.32954	0.0928581	0.271712	-0.0628348	0.457554	0.266462	0.00134895	0.681483	1.02088e-20	0.346072	2.45846e-05	-0.0566164	0.503345	-0.491131	5.44851e-10	-0.301236	0.000269572	0.300331	0.000281859
GAPDH	black	0.295908	0.000349693	-0.295908	0.000349693	0.0237283	0.779251	0.288295	0.000502843	0.192881	0.0214614	-0.121017	0.151396	0.471579	3.14683e-09	0.0217131	0.797577	0.0100116	0.905869	-0.436949	5.42972e-08	-0.494743	3.89276e-10	-0.203064	0.0153629
GARS	black	-0.0244541	0.77268	0.0244541	0.77268	-0.0144225	0.864732	0.0533994	0.52794	-0.257251	0.00199763	0.141604	0.0927671	0.614465	4.18021e-16	0.280911	0.000708422	0.154505	0.0663723	-0.158772	0.0591259	-0.237958	0.00434979	0.348734	2.10723e-05
GBE1	black	-0.106255	0.208193	0.106255	0.208193	-0.0502085	0.55292	-0.362485	9.29067e-06	0.253718	0.00231381	-0.414835	2.85402e-07	-0.44769	2.3214e-08	-0.200121	0.0169475	0.180631	0.0314624	0.433097	7.31213e-08	0.038968	0.645209	-0.00287939	0.97287
GCA	black	-0.097268	0.249498	0.097268	0.249498	0.154057	0.0671728	-0.347414	2.27505e-05	0.268886	0.00121377	-0.400798	7.7066e-07	-0.913335	1.74267e-56	-0.494052	4.15272e-10	0.118317	0.160803	0.613166	5.01e-16	0.340841	3.31506e-05	-0.197933	0.0182158
GCHFR	black	-0.0343206	0.685123	0.0343206	0.685123	0.014919	0.860122	0.155106	0.06531	-0.338083	3.87251e-05	0.538064	5.00027e-12	0.372275	5.06607e-06	0.187938	0.0251079	-0.206865	0.0135086	-0.333307	5.05151e-05	0.123184	0.144153	0.0153096	0.856499
GCN5L2	black	-0.200861	0.016536	0.200861	0.016536	-0.198759	0.0177277	-0.147346	0.080139	-0.289994	0.000464087	0.423454	1.51594e-07	0.509958	9.03872e-11	0.326297	7.40348e-05	0.0787733	0.351417	-0.160194	0.0568607	0.0198711	0.814425	0.53871	4.66333e-12
GCS1	black	0.274563	0.000944157	-0.274563	0.000944157	-0.0160641	0.849508	0.190786	0.0229468	0.139545	0.0976647	0.0939987	0.265842	0.736045	1.71811e-25	0.404217	6.07561e-07	-0.078011	0.356112	-0.614165	4.3586e-16	-0.510569	8.51161e-11	0.212516	0.0111133
GDPD5	black	0.235266	0.00482616	-0.235266	0.00482616	-0.0721607	0.393434	0.471433	3.18709e-09	0.0483227	0.567948	0.0377336	0.655718	0.649946	2.10621e-18	0.384384	2.32726e-06	-0.107586	0.202518	-0.583783	2.43883e-14	-0.486151	8.60664e-10	-0.0739486	0.381787
GEMIN4	black	-0.181434	0.0307033	0.181434	0.0307033	-0.140897	0.0944263	-0.149693	0.075393	-0.245121	0.00328081	0.314328	0.000139211	0.617652	2.67072e-16	0.470002	3.60797e-09	0.0568133	0.501859	-0.174145	0.0382004	-0.127231	0.131332	0.605238	1.48676e-15
GGA2	black	0.00125006	0.98822	-0.00125006	0.98822	-0.124746	0.139097	-0.155683	0.0643026	-0.195181	0.0199269	0.264505	0.00146804	0.613701	4.65009e-16	0.480708	1.4068e-09	0.0195063	0.817772	-0.208295	0.0128632	-0.153365	0.0684247	0.491676	5.18054e-10
GHDC	black	0.161456	0.0549115	-0.161456	0.0549115	0.0248768	0.768859	0.334283	4.78625e-05	-0.00415545	0.960855	0.0073888	0.930456	0.690128	2.10385e-21	0.190786	0.0229471	0.0698066	0.40909	-0.452408	1.58348e-08	-0.488043	7.24097e-10	0.071061	0.400702
GIT1	black	0.166947	0.0470577	-0.166947	0.0470577	0.0711487	0.40012	-0.0185575	0.826492	0.0995812	0.238362	-0.172541	0.0400414	0.382761	2.5877e-06	0.195425	0.0197693	0.37617	3.95813e-06	-0.118839	0.158951	-0.355314	1.43081e-05	0.236354	0.0046283
GLG1	black	0.0662064	0.433729	-0.0662064	0.433729	-0.0844258	0.317823	0.112367	0.183059	0.0976013	0.247871	-0.218458	0.00900549	0.60327	1.93873e-15	0.296468	0.000340339	0.285652	0.000569083	-0.237445	0.00443717	-0.530469	1.1225e-11	0.228543	0.00622603
GLIPR1	black	-0.0782167	0.354841	0.0782167	0.354841	-0.0211805	0.802439	-0.3827	2.59797e-06	0.0716786	0.39661	0.02227	0.792501	-0.463184	6.46389e-09	-0.308555	0.000187016	-0.110003	0.192504	0.261438	0.00167393	0.326101	7.48214e-05	-0.181722	0.0304346
GLYCTK	black	0.299832	0.000288851	-0.299832	0.000288851	-0.0169422	0.841387	0.33071	5.82621e-05	0.127849	0.129454	0.0287424	0.734197	0.572564	9.72225e-14	0.250771	0.00261141	0.0555046	0.511777	-0.547838	1.7137e-12	-0.456478	1.13293e-08	-0.118626	0.159703
GMCL1	black	-0.217728	0.00924404	0.217728	0.00924404	-0.152259	0.0704658	-0.318521	0.000111917	0.0592208	0.483881	-0.0407914	0.629813	-0.535524	6.56748e-12	-0.128356	0.127927	0.0137638	0.870855	0.372809	4.89855e-06	0.346296	2.42684e-05	0.101438	0.229678
GMDS	black	0.204563	0.0146068	-0.204563	0.0146068	0.0210417	0.803707	0.0427241	0.613666	0.0515367	0.542453	0.257446	0.0019813	0.564179	2.64228e-13	0.324648	8.08905e-05	-0.298502	0.000308278	-0.505406	1.40978e-10	-0.26902	0.00120666	0.231985	0.00546957
GMEB1	black	0.32171	9.46024e-05	-0.32171	9.46024e-05	-0.0432951	0.608931	0.111754	0.185476	0.279171	0.000766945	-0.00265698	0.974965	0.602794	2.06662e-15	0.359302	1.12678e-05	-0.049919	0.555215	-0.579211	4.31258e-14	-0.517252	4.37377e-11	0.164124	0.0509699
GMPPA	black	0.356461	1.33623e-05	-0.356461	1.33623e-05	0.0618606	0.464572	0.450269	1.88477e-08	0.123271	0.143867	0.0266996	0.752453	0.77719	5.92126e-30	0.253804	0.0023056	-0.103038	0.222374	-0.680506	1.21608e-20	-0.606815	1.20044e-15	0.0303364	0.720054
GNG10	black	-0.0645082	0.44564	0.0645082	0.44564	0.113366	0.179173	-0.228866	0.00615123	0.149527	0.0757216	-0.17704	0.0350563	-0.845261	6.24986e-40	-0.464416	5.82318e-09	-0.104071	0.217748	0.446838	2.48604e-08	0.43581	5.93171e-08	-0.33185	5.47334e-05
GNL1	black	0.0912005	0.280398	-0.0912005	0.280398	-0.0769318	0.362825	0.0620143	0.463461	0.0527102	0.533287	0.17289	0.0396348	0.629949	4.51594e-17	0.399982	8.15302e-07	0.0243747	0.773398	-0.453446	1.45447e-08	-0.350331	1.91971e-05	0.282493	0.000658763
GNL3L	black	0.391885	1.41477e-06	-0.391885	1.41477e-06	-0.082267	0.330399	0.555913	6.89024e-13	0.262852	0.00157593	-0.224892	0.00712885	0.630207	4.34692e-17	0.0895843	0.289045	0.203498	0.0151408	-0.576922	5.71713e-14	-0.690618	1.92059e-21	-0.0374791	0.657894
GNPDA1	black	-0.0323765	0.70209	0.0323765	0.70209	0.00584577	0.944954	0.154813	0.0658259	-0.138379	0.100526	0.258629	0.00188529	0.593489	7.05845e-15	0.322927	8.86769e-05	-0.273975	0.000969283	-0.421228	1.78811e-07	-0.23584	0.00472081	0.0755274	0.371678
GOLGA3	black	-0.124721	0.139178	0.124721	0.139178	-0.249209	0.00278291	-0.0758333	0.369739	-0.174727	0.0375501	0.070039	0.407528	0.580877	3.50735e-14	0.447227	2.40963e-08	0.191596	0.0223627	-0.092923	0.271376	-0.24816	0.00290369	0.475277	2.27765e-09
GOLGA5	black	-0.26492	0.00144198	0.26492	0.00144198	-0.000826563	0.992211	-0.537245	5.46142e-12	-0.0797379	0.345532	0.0210365	0.803755	-0.622832	1.27536e-16	-0.0676658	0.42364	-0.0798551	0.344821	0.560057	4.27548e-13	0.523032	2.43045e-11	0.078532	0.352899
GOLGA8A	black	-0.0383352	0.650588	0.0383352	0.650588	-0.216326	0.00971738	0.0304393	0.719144	-0.190583	0.0230955	0.0570519	0.500062	0.485846	8.8489e-10	0.256446	0.00206597	0.47081	3.36422e-09	-0.0437024	0.605563	-0.196207	0.0192733	0.399984	8.15175e-07
GOT2	black	-0.0557574	0.509853	0.0557574	0.509853	-0.168669	0.0447965	0.101475	0.229506	-0.246022	0.00316467	0.360767	1.0313e-05	0.760358	5.08635e-28	0.583925	2.39589e-14	-0.191191	0.0226534	-0.40297	6.62799e-07	-0.227667	0.00643279	0.417332	2.38039e-07
GPAA1	black	0.1796	0.0324611	-0.1796	0.0324611	-0.105589	0.211073	0.349393	2.02778e-05	0.0856642	0.31075	0.104438	0.216122	0.686401	4.18479e-21	0.458401	9.65728e-09	-0.169992	0.043122	-0.611878	5.99133e-16	-0.472051	3.02031e-09	0.0292562	0.729628
GPATCH3	black	0.144021	0.0872715	-0.144021	0.0872715	-0.0258204	0.760353	0.0475951	0.573798	0.14163	0.092707	-0.131832	0.11784	0.385189	2.20754e-06	0.0928432	0.271789	0.126396	0.133904	-0.237779	0.00438014	-0.360931	1.02115e-05	0.0513417	0.543984
GPBAR1	black	0.303892	0.00023634	-0.303892	0.00023634	0.406528	5.16566e-07	0.276134	0.000879926	-0.00915053	0.913932	0.0798542	0.344826	0.463188	6.46174e-09	0.0401186	0.635476	-0.207639	0.013156	-0.440509	4.11048e-08	-0.300817	0.000275203	-0.146691	0.0815065
GPBP1	black	-0.410238	3.97121e-07	0.410238	3.97121e-07	0.0131471	0.876594	-0.56171	3.52776e-13	-0.364268	8.33176e-06	0.237567	0.00441618	-0.764346	1.83113e-28	-0.206908	0.013489	-0.047494	0.574613	0.737022	1.37672e-25	0.842435	1.99931e-39	-0.0287536	0.734097
GPI	black	0.162205	0.0537806	-0.162205	0.0537806	-0.0435054	0.607191	0.472307	2.95383e-09	-0.045315	0.592309	0.153457	0.068258	0.804808	1.59703e-33	0.412979	3.26325e-07	-0.283879	0.000617914	-0.651668	1.60023e-18	-0.489808	6.15652e-10	0.0552709	0.513558
GPR160	black	-0.121795	0.148765	0.121795	0.148765	0.0202511	0.810942	-0.398365	9.11234e-07	0.0655237	0.438495	-0.110433	0.190759	-0.799564	8.38629e-33	-0.383443	2.47509e-06	0.0113173	0.89366	0.545983	2.10566e-12	0.499579	2.46642e-10	-0.15938	0.0581482
GPR172A	black	-0.147874	0.0790519	0.147874	0.0790519	-0.000304657	0.997129	-0.110526	0.190386	-0.149396	0.0759821	0.263311	0.00154528	0.443168	3.33181e-08	0.479006	1.63767e-09	-0.0672251	0.426673	-0.20439	0.0146922	-0.0885713	0.294555	0.265266	0.00142065
GPS2	black	0.413898	3.05409e-07	-0.413898	3.05409e-07	-0.110254	0.191486	0.709454	5.00325e-23	0.307797	0.000194322	-0.248235	0.00289489	0.644593	4.89273e-18	0.0501219	0.553606	-0.0056858	0.946458	-0.694085	1.00234e-21	-0.75148	4.60755e-27	-0.209372	0.0123953
GPSN2	black	-0.0667281	0.430107	0.0667281	0.430107	-0.250617	0.00262791	0.0485422	0.566189	-0.231488	0.00557343	0.456923	1.09198e-08	0.785666	5.4124e-31	0.616975	2.93848e-16	-0.0862842	0.307248	-0.465194	5.45003e-09	-0.195023	0.0200287	0.446991	2.45568e-08
GPX4	black	-0.0744885	0.378311	0.0744885	0.378311	-0.0640892	0.448606	0.220925	0.00823979	-0.264786	0.00145033	0.264544	0.00146558	0.380969	2.90722e-06	0.113429	0.178931	-0.105849	0.209947	-0.227891	0.00637934	-0.0625212	0.459807	0.082007	0.331935
GRWD1	black	0.0133485	0.874719	-0.0133485	0.874719	-0.152589	0.069852	0.226885	0.00662253	-0.127486	0.130553	0.143387	0.0886884	0.697282	5.45703e-22	0.398248	9.18612e-07	0.0959456	0.256023	-0.368117	6.57044e-06	-0.364259	8.33602e-06	0.246648	0.00308611
GSDMDC1	black	0.367639	6.76835e-06	-0.367639	6.76835e-06	0.318886	0.000109795	0.0593918	0.482617	0.23184	0.00549967	-0.0584242	0.489791	0.389971	1.60821e-06	0.177278	0.0348083	0.157048	0.0619713	-0.399937	8.17847e-07	-0.382916	2.5616e-06	-0.041434	0.624424
GSDML	black	-0.0812926	0.336178	0.0812926	0.336178	-0.0889897	0.292271	-0.0177225	0.834185	-0.155932	0.0638714	0.179025	0.0330297	0.524649	2.0578e-11	0.427322	1.13467e-07	0.116859	0.166061	-0.185071	0.0274564	-0.185067	0.0274596	0.45802	9.96846e-09
GSS	black	0.178566	0.033489	-0.178566	0.033489	0.0169431	0.841378	0.248441	0.00287086	-0.0983964	0.244021	0.263407	0.00153894	0.733825	2.83128e-25	0.455899	1.18852e-08	-0.283999	0.000614505	-0.571399	1.11897e-13	-0.343011	2.93031e-05	0.0645855	0.445094
GSTP1	black	-0.0640137	0.449142	0.0640137	0.449142	-0.0228105	0.787583	-0.0107816	0.898667	-0.249758	0.00272149	0.225411	0.00699375	0.600534	2.79528e-15	0.457961	1.00174e-08	-0.0481246	0.569538	-0.214148	0.010495	-0.189119	0.0241913	0.174947	0.0373067
GTF2F1	black	0.194942	0.0200817	-0.194942	0.0200817	-0.0251841	0.766087	0.386991	1.96027e-06	0.158713	0.0592218	-0.136167	0.106135	0.666336	1.43113e-19	0.262001	0.00163431	0.0716712	0.396659	-0.493586	4.33746e-10	-0.61609	3.32857e-16	0.0966032	0.252764
GTF2H4	black	-0.0821626	0.331015	0.0821626	0.331015	0.0377655	0.655446	-0.0607051	0.472971	-0.172159	0.0404912	0.348846	2.09344e-05	0.573873	8.29596e-14	0.468731	4.02615e-09	-0.106159	0.208608	-0.317775	0.000116378	-0.121187	0.15082	0.40165	7.26492e-07
GTPBP6	black	-0.255067	0.00218806	0.255067	0.00218806	-0.134496	0.110534	-0.0975004	0.248363	-0.46021	8.30318e-09	0.638443	1.26248e-17	0.623808	1.10786e-16	0.605204	1.49365e-15	-0.159213	0.0584158	-0.271582	0.00107797	0.0983456	0.244266	0.42246	1.63217e-07
GUSBL2	black	-0.147274	0.0802882	0.147274	0.0802882	-0.0228735	0.78701	-0.19015	0.0234148	-0.351642	1.77774e-05	0.362048	9.54132e-06	0.418947	2.11507e-07	0.450884	1.79291e-08	0.0415934	0.623091	-0.0534521	0.527533	0.0842318	0.31894	0.40849	4.49687e-07
GYG1	black	-0.108591	0.198308	0.108591	0.198308	0.161062	0.0555143	-0.135998	0.106573	0.0985956	0.243063	-0.375899	4.02712e-06	-0.581314	3.32163e-14	-0.295831	0.000351	0.121311	0.150399	0.48951	6.32806e-10	0.159295	0.0582839	-0.266219	0.00136327
H1FX	black	0.0879579	0.297925	-0.0879579	0.297925	-0.0507473	0.548662	0.066132	0.434247	-0.148032	0.0787283	0.345636	2.52093e-05	0.703597	1.60374e-22	0.376156	3.96159e-06	-0.0905032	0.284107	-0.464435	5.81353e-09	-0.234484	0.004973	0.27745	0.000829199
H3F3B	black	-0.211679	0.0114428	0.211679	0.0114428	0.0741414	0.380543	-0.35255	1.68526e-05	0.0886919	0.293896	-0.161877	0.0542728	-0.707533	7.35503e-23	-0.355868	1.38438e-05	0.0735151	0.384591	0.495458	3.64049e-10	0.405545	5.53562e-07	-0.0665458	0.431371
HADH2	black	0.225237	0.0070387	-0.225237	0.0070387	0.0361906	0.66895	0.289667	0.000471327	-0.0908723	0.28214	0.278591	0.000787433	0.670486	7.05043e-20	0.28519	0.00058145	-0.225474	0.00697747	-0.565308	2.31315e-13	-0.315993	0.000127703	-0.00353949	0.966654
HADHA	black	0.183671	0.0286701	-0.183671	0.0286701	7.88619e-05	0.999257	0.0512952	0.544349	-0.0362348	0.668569	0.271751	0.00106995	0.512288	7.18198e-11	0.217883	0.0091927	-0.15316	0.0688002	-0.42995	9.29996e-08	-0.18699	0.0258644	0.0542586	0.521312
HAL	black	0.059717	0.480219	-0.059717	0.480219	0.0370657	0.661434	-0.315266	0.000132617	0.485066	9.4993e-10	-0.660292	3.93375e-19	-0.668996	9.10267e-20	-0.461222	7.62702e-09	0.492493	4.80194e-10	0.517454	4.28563e-11	-0.0238973	0.777719	-0.0435888	0.606501
HBP1	black	0.0968329	0.251632	-0.0968329	0.251632	0.0758873	0.369397	-0.184834	0.0276591	0.344308	2.72082e-05	-0.425205	1.33015e-07	-0.801384	4.74319e-33	-0.504425	1.55005e-10	0.133971	0.111945	0.43565	6.00538e-08	0.200997	0.0164617	-0.299086	0.000299609
HCFC1	black	-0.0454016	0.591601	0.0454016	0.591601	-0.0795681	0.346563	0.0660524	0.434802	-0.0563036	0.50571	-0.279466	0.000756739	0.520111	3.27533e-11	0.286921	0.00053633	0.505061	1.45768e-10	0.0257868	0.760656	-0.45035	1.87236e-08	0.303029	0.000246695
HCG27	black	0.187411	0.0255258	-0.187411	0.0255258	0.14044	0.0955121	-0.190511	0.0231483	0.563562	2.84091e-13	-0.459514	8.80089e-09	-0.554938	7.7013e-13	-0.316021	0.000127517	0.146866	0.08114	0.172612	0.0399588	-0.0610528	0.470435	-0.175547	0.0366487
HDAC1	black	-0.18407	0.0283194	0.18407	0.0283194	-0.100279	0.23507	-0.263038	0.00156347	-0.147357	0.0801167	0.452372	1.58806e-08	0.449778	1.96133e-08	0.537614	5.24838e-12	-0.312687	0.000151494	-0.295081	0.000363949	0.019692	0.816068	0.491663	5.18684e-10
HDDC3	black	-0.0571481	0.499338	0.0571481	0.499338	-0.143636	0.0881307	0.353391	1.60361e-05	-0.441236	3.88158e-08	0.564659	2.49733e-13	0.384172	2.3598e-06	0.153166	0.0687889	-0.367808	6.69746e-06	-0.366564	7.23358e-06	0.143607	0.0881946	-0.0955354	0.258071
HEATR1	black	0.0347761	0.68117	-0.0347761	0.68117	-0.105259	0.212512	0.294745	0.000369883	0.00169295	0.984047	-0.00720522	0.93218	0.539838	4.12745e-12	0.241393	0.00380331	0.0251215	0.766651	-0.344675	2.66413e-05	-0.38785	1.85187e-06	0.216293	0.00972857
HECTD3	black	0.264025	0.00149863	-0.264025	0.00149863	-0.00900029	0.91534	0.567172	1.85526e-13	0.0546882	0.518014	0.0118123	0.889039	0.579405	4.21027e-14	0.220257	0.00844132	-0.0936513	0.267621	-0.573609	8.56637e-14	-0.463212	6.44843e-09	-0.138818	0.0994403
HECW2	black	0.103457	0.220491	-0.103457	0.220491	0.0483762	0.567519	-0.23939	0.00411389	0.244455	0.00336916	-0.365275	7.83222e-06	-0.693339	1.15363e-21	-0.432097	7.89466e-08	0.215715	0.00993026	0.454303	1.35563e-08	0.209011	0.0125504	-0.19429	0.0205097
HERC3	black	0.0072591	0.931674	-0.0072591	0.931674	0.127797	0.129609	-0.375274	4.19035e-06	0.40605	5.34234e-07	-0.305899	0.000213791	-0.346015	2.46658e-05	-0.0987515	0.242315	-0.00596514	0.943831	0.171539	0.0412297	-0.0282594	0.7385	0.135758	0.1072
HERPUD1	black	-0.103946	0.218303	0.103946	0.218303	0.0756801	0.370709	-0.376752	3.81371e-06	0.138295	0.100735	-0.0455219	0.590618	-0.266202	0.00136429	0.0566958	0.502746	-0.268643	0.0012267	0.176886	0.0352177	0.140817	0.0946169	0.233555	0.00515283
HIATL1	black	-0.137973	0.101536	0.137973	0.101536	0.262539	0.0015972	-0.476569	2.03248e-09	0.0580535	0.492555	0.157258	0.0616191	-0.55194	1.08214e-12	-0.0673685	0.425685	-0.316186	0.000126431	0.249893	0.00270663	0.456449	1.13568e-08	0.0384209	0.649858
HINT2	black	-0.073678	0.383536	0.073678	0.383536	-0.0326026	0.700109	0.0675317	0.424562	-0.340969	3.29097e-05	0.601004	2.62575e-15	0.540481	3.84938e-12	0.330571	5.87094e-05	-0.2731	0.00100781	-0.407812	4.71796e-07	0.0519469	0.53924	0.194551	0.0203374
HIRIP3	black	-0.0856716	0.310708	0.0856716	0.310708	-0.0754784	0.371989	-0.132084	0.117134	-0.0968636	0.251481	0.266319	0.00135736	0.522211	2.64365e-11	0.548865	1.52837e-12	-0.0146067	0.863021	-0.267785	0.00127358	-0.146328	0.0822715	0.412234	3.44272e-07
HIST1H2AC	black	0.102599	0.224361	-0.102599	0.224361	0.170081	0.0430114	0.00153357	0.985549	0.466045	5.0686e-09	-0.431172	8.47283e-08	-0.608459	9.59252e-16	-0.474118	2.52154e-09	-0.0376103	0.656772	0.171197	0.0416414	-0.0109869	0.896748	-0.17704	0.0350568
HIST1H2BC	black	-0.0247534	0.769974	0.0247534	0.769974	0.00380689	0.964136	-0.206097	0.0138666	0.396115	1.06272e-06	-0.571521	1.10267e-13	-0.468314	4.17312e-09	-0.351972	1.74353e-05	0.40618	5.29403e-07	0.378472	3.41564e-06	-0.102657	0.2241	-0.0904728	0.28427
HIVEP1	black	0.0551152	0.514747	-0.0551152	0.514747	0.114028	0.176632	-0.383244	2.50737e-06	0.407918	4.68263e-07	-0.300456	0.000280131	-0.374756	4.33069e-06	-0.25935	0.00182885	0.0899147	0.287263	0.202513	0.0156496	-0.00409482	0.961426	0.16417	0.0509036
HK2	black	0.0482274	0.568713	-0.0482274	0.568713	0.0328068	0.698321	-0.200808	0.0165654	0.307753	0.000194752	-0.564832	2.44697e-13	-0.601246	2.54223e-15	-0.427316	1.13514e-07	0.304578	0.000228398	0.498285	2.78867e-10	0.0164075	0.84633	-0.212796	0.0110053
HLA-DMA	black	-0.0354769	0.675106	0.0354769	0.675106	0.0905014	0.284117	-0.113385	0.1791	-0.262206	0.00162008	0.468453	4.12374e-09	0.520986	2.99625e-11	0.315919	0.000128196	-0.299787	0.000289488	-0.32712	7.08209e-05	0.0092288	0.913199	0.237652	0.00440178
HLA-DOA	black	-0.110198	0.19171	0.110198	0.19171	-0.213481	0.0107443	-0.0415526	0.623432	-0.29726	0.00032751	0.309555	0.000177767	0.352161	1.72426e-05	0.182502	0.0297179	-0.075326	0.372958	-0.0851199	0.313846	0.0667338	0.430068	0.469758	3.68468e-09
HLA-DRB3	black	-0.0827308	0.32767	0.0827308	0.32767	0.0925398	0.273366	-0.0685869	0.417343	-0.115353	0.171622	-0.14854	0.0776954	0.176452	0.035677	0.0365772	0.665626	0.276003	0.000885106	0.160529	0.0563374	-0.133149	0.114182	0.16381	0.0514216
HLA-DRB6	black	-0.116183	0.16854	0.116183	0.16854	0.0243801	0.773348	0.0849945	0.314562	-0.0871891	0.302184	-0.123094	0.144448	0.207556	0.0131935	-0.00336795	0.968269	0.28854	0.000497063	0.0733945	0.385374	-0.167142	0.0467978	0.189986	0.0235369
HMGCR	black	-0.15948	0.0579892	0.15948	0.0579892	-0.00499865	0.952921	-0.401476	7.35312e-07	0.16625	0.0479992	-0.154651	0.066112	-0.782045	1.52378e-30	-0.272116	0.00105282	-0.100729	0.232968	0.473974	2.55362e-09	0.422158	1.66912e-07	-0.207879	0.0130481
HNRNPAB	black	-0.229771	0.00594611	0.229771	0.00594611	0.0146083	0.863006	-0.213013	0.0109219	-0.330098	6.02463e-05	0.454854	1.29555e-08	0.396757	1.01721e-06	0.494887	3.84069e-10	-0.351109	1.83419e-05	-0.138537	0.100133	0.118936	0.158608	0.377743	3.57922e-06
HNRNPUL2	black	0.233093	0.00524431	-0.233093	0.00524431	-0.171729	0.0410027	0.397458	9.69676e-07	0.219185	0.00877358	-0.170607	0.0423612	0.708758	5.7551e-23	0.356559	1.32842e-05	0.0532744	0.528908	-0.55801	5.41675e-13	-0.670249	7.34303e-20	0.181711	0.0304455
HNRPH2	black	0.0460256	0.586511	-0.0460256	0.586511	0.0106115	0.900257	0.00346628	0.967343	0.0969628	0.250993	-0.0199832	0.813397	-0.457024	1.08283e-08	-0.309087	0.000182047	-0.273804	0.000976677	0.103898	0.21852	0.253791	0.00230676	-0.375482	4.13528e-06
HNRPK	black	-0.262724	0.00158457	0.262724	0.00158457	-0.0828959	0.326703	-0.320864	9.89309e-05	0.0591131	0.484678	-0.271587	0.00107775	-0.569947	1.33232e-13	-0.15203	0.0708946	0.0590375	0.485237	0.556543	6.41093e-13	0.256568	0.00205545	0.147469	0.0798848
HPS6	black	-0.038857	0.646152	0.038857	0.646152	-0.161	0.0556091	0.0258798	0.759818	-0.136268	0.105874	0.366898	7.08577e-06	0.478262	1.74966e-09	0.50481	1.49342e-10	-0.339039	3.67006e-05	-0.374612	4.3705e-06	-0.0789504	0.350332	0.189194	0.0241344
HPSE	black	0.0501017	0.553766	-0.0501017	0.553766	0.169351	0.0439272	-0.14358	0.0882552	0.2544	0.00224937	-0.525811	1.8249e-11	-0.527738	1.49383e-11	-0.405675	5.48522e-07	0.2414	0.00380234	0.439441	4.47008e-08	0.00315939	0.970233	-0.216582	0.00962919
HS.103173	black	-0.122364	0.146862	0.122364	0.146862	0.194394	0.0204407	-0.455289	1.24991e-08	0.00681699	0.935826	0.15669	0.0625755	-0.687841	3.21185e-21	-0.2407	0.00390834	-0.248967	0.00281038	0.348754	2.10468e-05	0.569559	1.39575e-13	-0.173123	0.0393654
HS.120863	black	0.040175	0.635	-0.040175	0.635	-0.108553	0.198467	0.293151	0.000399326	0.0135933	0.872442	-0.0465024	0.582635	0.234773	0.00491825	0.118996	0.158397	-0.0215414	0.799143	-0.198443	0.0179127	-0.23823	0.00430413	-0.193411	0.0210993
HS.130036	black	-0.31261	0.000152092	0.31261	0.000152092	0.020286	0.810622	-0.469516	3.76268e-09	-0.197785	0.018304	0.157529	0.0611661	-0.820389	8.46096e-36	-0.218054	0.00913691	-0.153021	0.0690551	0.624505	1.00153e-16	0.748775	8.85394e-27	-0.108678	0.19795
HS.13291	black	0.174249	0.0380837	-0.174249	0.0380837	0.0124284	0.883291	-0.185441	0.0271434	0.375886	4.03039e-06	-0.131553	0.118626	-0.422869	1.58333e-07	-0.251669	0.00251723	-0.227965	0.00636168	0.0185963	0.826135	0.0970946	0.250347	0.02709	0.748953
HS.145444	black	-0.0751349	0.374176	0.0751349	0.374176	-0.245401	0.00324422	0.0115192	0.891776	-0.216943	0.00950625	0.345492	2.54193e-05	0.476646	2.01875e-09	0.289201	0.000481832	0.125223	0.137579	-0.22372	0.00744211	-0.0478117	0.572053	0.503207	1.74318e-10
HS.146949	black	0.0985098	0.243476	-0.0985098	0.243476	-0.0871943	0.302155	-0.0394387	0.64122	-0.0909411	0.281774	0.278986	0.000773431	0.242346	0.00366308	0.161425	0.0549577	0.0723677	0.392074	-0.194068	0.020657	0.0239411	0.777322	0.145716	0.0835764
HS.171481	black	0.168757	0.0446839	-0.168757	0.0446839	0.146811	0.0812543	-0.106343	0.207815	0.427169	1.14781e-07	-0.379032	3.29484e-06	-0.432864	7.44426e-08	-0.402965	6.63021e-07	0.154534	0.0663194	0.149159	0.0764537	-0.0671269	0.427349	-0.074043	0.381178
HS.185764	black	-0.0394642	0.641004	0.0394642	0.641004	-0.0515657	0.542226	0.00979175	0.907927	-0.107486	0.20294	0.0817632	0.333379	0.356069	1.36792e-05	0.137895	0.101731	0.149592	0.0755935	-0.0906445	0.283353	-0.15563	0.0643942	0.406899	5.0325e-07
HS.202577	black	0.0607845	0.472391	-0.0607845	0.472391	-0.232549	0.00535378	0.114217	0.175908	-0.0353392	0.676295	0.265344	0.00141584	0.601375	2.49886e-15	0.397309	9.79608e-07	0.0644401	0.446121	-0.435342	6.1503e-08	-0.26766	0.00128052	0.449065	2.07768e-08
HS.22689	black	0.192929	0.0214283	-0.192929	0.0214283	-0.165366	0.0492165	0.179578	0.032483	0.19003	0.0235046	-0.0841131	0.319625	0.614548	4.13188e-16	0.277384	0.000831689	0.147029	0.0807982	-0.433343	7.17551e-08	-0.538505	4.768e-12	0.434717	6.45463e-08
HS.24119	black	-0.33196	5.44045e-05	0.33196	5.44045e-05	-0.00509531	0.952011	-0.532332	9.22185e-12	-0.0978923	0.246458	-0.083452	0.323457	-0.836224	2.38121e-38	-0.304561	0.000228584	0.114302	0.175588	0.752101	3.96214e-27	0.602698	2.09352e-15	-0.0649924	0.442225
HS.282800	black	0.193281	0.0211872	-0.193281	0.0211872	0.151393	0.0720984	-0.0157951	0.851999	0.462358	6.93073e-09	-0.486078	8.66416e-10	-0.558358	5.20351e-13	-0.451	1.77608e-08	0.125429	0.136929	0.190322	0.0232876	-0.0528623	0.532105	-0.254757	0.00221638
HS.294103	black	-0.463371	6.36238e-09	0.463371	6.36238e-09	-0.000106113	0.999	-0.595355	5.53482e-15	-0.393346	1.28224e-06	0.29233	0.000415307	-0.688514	2.83738e-21	-0.115815	0.1699	-0.0262066	0.75688	0.716702	1.13667e-23	0.826785	8.4787e-37	0.0536925	0.525674
HS.296031	black	-0.123515	0.143068	0.123515	0.143068	-0.0373509	0.65899	-0.35742	1.26175e-05	0.151863	0.0712098	-0.0476433	0.57341	-0.753536	2.78886e-27	-0.262649	0.00158972	-0.153943	0.0673776	0.387301	1.92046e-06	0.451183	1.74976e-08	-0.163495	0.0518772
HS.298873	black	-0.0702347	0.406216	0.0702347	0.406216	-0.137753	0.10209	-0.19856	0.0178441	-0.127422	0.130749	0.160205	0.0568435	0.451547	1.69862e-08	0.223871	0.00740118	0.395925	1.07659e-06	-0.0654257	0.439182	-0.135047	0.109068	0.506434	1.27585e-10
HS.31532	black	-0.137279	0.103286	0.137279	0.103286	-0.132159	0.116923	-0.0173506	0.837616	-0.144329	0.0865899	0.273302	0.000998769	0.653343	1.22288e-18	0.690044	2.13676e-21	-0.0051453	0.951541	-0.324304	8.23933e-05	-0.241342	0.00381099	0.463082	6.51966e-09
HS.324250	black	-0.188098	0.0249818	0.188098	0.0249818	0.132192	0.11683	-0.504417	1.55124e-10	0.121029	0.151355	-0.214393	0.0104051	-0.537655	5.22521e-12	-0.0971108	0.250267	0.0991305	0.240504	0.486227	8.54774e-10	0.263388	0.00154016	0.15354	0.0681065
HS.354359	black	-0.0404502	0.632682	0.0404502	0.632682	-0.188967	0.0243079	-0.0414896	0.623959	-0.165293	0.0493189	0.345123	2.59655e-05	0.336236	4.29404e-05	0.180945	0.031164	0.0379463	0.653903	-0.191212	0.0226377	0.0218375	0.796442	0.481729	1.28385e-09
HS.369017	black	-0.148235	0.0783147	0.148235	0.0783147	0.116815	0.166218	-0.389206	1.69242e-06	0.0205857	0.807878	0.0683071	0.41925	-0.618337	2.42391e-16	-0.1548	0.0658474	-0.213315	0.0108067	0.346695	2.37156e-05	0.470657	3.40907e-09	-0.189975	0.0235457
HS.369643	black	-0.0800873	0.343415	0.0800873	0.343415	0.0184107	0.827843	-0.418241	2.22741e-07	0.131681	0.118264	0.0512057	0.545052	-0.482721	1.17422e-09	-0.161956	0.0541542	-0.0698844	0.408566	0.246442	0.00311171	0.334409	4.75289e-05	0.066795	0.429643
HS.371060	black	0.0774216	0.359769	-0.0774216	0.359769	-0.0710848	0.400544	0.138444	0.100365	-0.0726973	0.389916	0.237964	0.00434881	0.391302	1.4712e-06	0.269963	0.00115773	-0.211628	0.0114632	-0.351918	1.74915e-05	-0.152914	0.0692508	0.216911	0.00951737
HS.37648	black	-0.181578	0.0305695	0.181578	0.0305695	-0.139392	0.0980348	-0.0966686	0.252441	-0.387104	1.94575e-06	0.42663	1.19529e-07	0.404924	5.78194e-07	0.563482	2.86761e-13	0.0601167	0.47728	-0.0838743	0.321006	0.115316	0.171762	0.302309	0.00025566
HS.403972	black	0.0331966	0.694914	-0.0331966	0.694914	0.0148309	0.86094	0.174697	0.0375834	-0.204633	0.0145723	0.232214	0.00542232	0.73024	6.27806e-25	0.613596	4.71905e-16	-0.0795984	0.346379	-0.411486	3.63228e-07	-0.302554	0.000252581	0.19693	0.018824
HS.407903	black	-0.105534	0.211312	0.105534	0.211312	0.075978	0.368823	-0.278473	0.000791682	0.0908864	0.282065	-0.179198	0.0328578	-0.792268	7.77737e-32	-0.399513	8.42081e-07	-0.122962	0.144882	0.495683	3.56443e-10	0.423788	1.47867e-07	-0.340408	3.39732e-05
HS.413494	black	0.0671182	0.42741	-0.0671182	0.42741	0.137304	0.103223	-0.156421	0.0630331	0.343889	2.78694e-05	-0.217714	0.00924834	-0.733532	3.02354e-25	-0.358684	1.16952e-05	-0.227901	0.00637683	0.222558	0.007765	0.251508	0.00253396	-0.35661	1.32441e-05
HS.427242	black	0.0338685	0.689055	-0.0338685	0.689055	-0.00631064	0.940584	-0.0456874	0.589267	-0.0969677	0.250969	0.231484	0.00557433	0.517251	4.3745e-11	0.374293	4.45975e-06	0.0744825	0.37835	-0.274422	0.000950106	-0.19095	0.022828	0.348135	2.18183e-05
HS.430851	black	-0.0852332	0.3132	0.0852332	0.3132	-0.142138	0.0915301	-0.00686126	0.93541	-0.245855	0.00318586	0.421784	1.71608e-07	0.672885	4.65795e-20	0.59416	6.46915e-15	-0.141265	0.0935597	-0.389708	1.63666e-06	-0.123442	0.143308	0.344691	2.66163e-05
HS.436134	black	-0.207723	0.0131181	0.207723	0.0131181	-0.267451	0.00129222	-0.0637627	0.450926	-0.297815	0.000318782	0.265196	0.00142493	0.508035	1.09147e-10	0.441228	3.88403e-08	0.316997	0.000121203	-0.0724502	0.391534	-0.0721544	0.393475	0.538274	4.88829e-12
HS.452445	black	0.121677	0.149162	-0.121677	0.149162	0.192849	0.0214832	0.0542153	0.521646	0.0601669	0.476911	0.0302581	0.720746	0.394422	1.19229e-06	0.201791	0.0160316	0.143971	0.0873822	-0.262213	0.00161957	-0.272761	0.0010231	0.352978	1.6432e-05
HS.467586	black	-0.115784	0.170017	0.115784	0.170017	0.0917849	0.277315	-0.466222	4.99272e-09	0.135756	0.107204	-0.0356763	0.673384	-0.37304	4.82769e-06	-0.0365503	0.665856	-0.0198353	0.814753	0.272935	0.00101522	0.233707	0.00512301	0.145813	0.0833683
HS.489254	black	-0.00674547	0.936498	0.00674547	0.936498	0.570886	1.19034e-13	-0.277261	0.000836337	-0.0627437	0.458208	0.0760393	0.368436	-0.508524	1.04045e-10	-0.202286	0.0157687	-0.210119	0.0120796	0.296507	0.000339696	0.417031	2.43324e-07	-0.207516	0.0132113
HS.495041	black	-0.119028	0.158285	0.119028	0.158285	-0.1014	0.229853	-0.0896913	0.288467	-0.207399	0.0132645	0.324101	8.32931e-05	0.374972	4.27179e-06	0.3337	4.94307e-05	-0.0678671	0.42226	-0.160344	0.0566272	0.00988237	0.907079	0.412497	3.37826e-07
HS.505676	black	-0.297942	0.000316821	0.297942	0.000316821	-0.248411	0.00287442	-0.15736	0.0614491	-0.431304	8.3879e-08	0.485692	8.97383e-10	0.417062	2.42779e-07	0.499432	2.50109e-10	0.0521547	0.537617	-0.0218552	0.796281	0.170217	0.0428415	0.484504	9.99538e-10
HS.508682	black	0.150177	0.074444	-0.150177	0.074444	-0.124989	0.138323	0.203228	0.0152786	0.0663817	0.43251	0.155602	0.0644436	0.623772	1.11355e-16	0.316963	0.000121418	-0.126697	0.132973	-0.524583	2.07198e-11	-0.387712	1.86897e-06	0.185302	0.0272604
HS.512090	black	-0.235423	0.0047971	0.235423	0.0047971	-0.0889475	0.292501	-0.169228	0.044083	-0.167748	0.045994	0.280268	0.000729558	0.28795	0.000511052	0.281463	0.000690707	-0.084693	0.316288	-0.0807056	0.339691	0.0540266	0.523098	0.413081	3.23917e-07
HS.523076	black	0.121232	0.150667	-0.121232	0.150667	0.0469762	0.578795	-0.248532	0.00286029	0.348262	2.16584e-05	-0.188743	0.0244803	-0.537487	5.32066e-12	-0.373948	4.55833e-06	0.132301	0.116526	0.183812	0.028546	0.163414	0.0519953	-0.0542046	0.521728
HS.531457	black	0.165563	0.048943	-0.165563	0.048943	0.00164581	0.984491	-0.249837	0.00271282	0.370027	5.83341e-06	-0.267663	0.00128035	-0.410081	4.01569e-07	-0.106511	0.207094	-0.160983	0.055635	0.138396	0.100483	0.0314192	0.7105	-0.193617	0.0209595
HS.532698	black	-0.130613	0.121303	0.130613	0.121303	0.122551	0.146242	-0.401402	7.39102e-07	0.133674	0.11275	-0.167747	0.0459961	-0.71103	3.6392e-23	-0.285702	0.000567754	-0.0399374	0.637005	0.464021	6.02149e-09	0.374787	4.32219e-06	-0.14225	0.0912728
HS.534437	black	-0.165585	0.0489127	0.165585	0.0489127	-0.145286	0.0845011	-0.147772	0.0792602	-0.272932	0.00101536	0.466158	5.01989e-09	0.373843	4.58879e-06	0.482146	1.23662e-09	-0.0730573	0.387567	-0.165713	0.0487363	0.108423	0.19901	0.476683	2.01224e-09
HS.534439	black	-0.380892	2.92188e-06	0.380892	2.92188e-06	-0.155142	0.0652461	-0.167169	0.0467612	-0.232724	0.00531846	0.0480179	0.570396	0.283789	0.000620506	0.207802	0.0130828	0.376055	3.98725e-06	0.200048	0.0169886	-0.0433006	0.608885	0.553049	9.54577e-13
HS.536451	black	0.350854	1.86186e-05	-0.350854	1.86186e-05	0.0480566	0.570084	0.0995178	0.238662	0.141806	0.0922995	0.0510111	0.546583	0.563705	2.79356e-13	0.139403	0.0980076	0.116182	0.168542	-0.449049	2.08037e-08	-0.398028	9.32521e-07	0.234468	0.0049761
HS.537004	black	0.0345653	0.682998	-0.0345653	0.682998	0.105072	0.21333	-0.290152	0.000460639	0.39953	8.4112e-07	-0.249952	0.00270007	-0.740198	6.65558e-26	-0.353269	1.61525e-05	-0.132796	0.115153	0.268257	0.0012476	0.229166	0.0060825	-0.189503	0.0238997
HS.538769	black	0.142984	0.089598	-0.142984	0.089598	-0.0914415	0.279124	0.329632	6.1794e-05	0.112008	0.18447	-0.0243514	0.773608	0.265535	0.00140422	0.0820668	0.331581	-0.156592	0.0627417	-0.339117	3.65404e-05	-0.273387	0.000995037	-0.196571	0.0190455
HS.545615	black	0.0320101	0.705304	-0.0320101	0.705304	-0.21003	0.012117	0.0987712	0.242221	-0.0902386	0.285524	0.183581	0.0287492	0.584734	2.16378e-14	0.190421	0.0232143	0.130363	0.122024	-0.316475	0.000124542	-0.261528	0.00166754	0.61054	7.20804e-16
HS.545904	black	0.21288	0.0109728	-0.21288	0.0109728	-0.174496	0.0378064	0.423566	1.50341e-07	0.0781724	0.355115	-0.028042	0.74044	0.330187	5.99518e-05	0.0752382	0.373517	-0.161938	0.0541812	-0.371844	5.20551e-06	-0.323023	8.82252e-05	-0.203212	0.0152871
HS.546375	black	-0.376621	3.84563e-06	0.376621	3.84563e-06	-0.21133	0.0115827	-0.17006	0.0430365	-0.34219	3.0706e-05	0.451329	1.72916e-08	0.45206	1.62901e-08	0.493695	4.29348e-10	-0.0617141	0.465632	-0.0925174	0.273482	0.08732	0.301456	0.603904	1.7803e-15
HS.550293	black	0.102908	0.22296	-0.102908	0.22296	-0.131271	0.119426	-0.0354611	0.675242	0.0190347	0.822104	0.113298	0.179437	0.317995	0.000115044	0.235833	0.00472205	0.155576	0.0644874	-0.198135	0.0180954	-0.159102	0.0585933	0.408383	4.53099e-07
HS.551538	black	0.147883	0.0790337	-0.147883	0.0790337	-0.050434	0.551136	0.00591493	0.944303	-0.0937771	0.266976	0.247122	0.00302787	0.541341	3.50561e-12	0.258496	0.00189586	-0.15934	0.0582124	-0.34381	2.79954e-05	-0.177188	0.0349019	0.349354	2.03249e-05
HS.552025	black	-0.114057	0.176521	0.114057	0.176521	-0.0348592	0.680451	-0.298182	0.000313126	0.210957	0.0117336	-0.0607409	0.47271	-0.741041	5.47796e-26	-0.385507	2.16176e-06	-0.113836	0.177367	0.332503	5.28038e-05	0.41718	2.40685e-07	-0.14577	0.0834588
HS.553351	black	0.119664	0.156056	-0.119664	0.156056	-0.0759919	0.368735	0.339674	3.54108e-05	0.104035	0.21791	-0.0166541	0.84405	0.240866	0.00388289	0.0777425	0.357775	-0.232085	0.00544904	-0.33621	4.30034e-05	-0.262123	0.00162578	-0.232171	0.00543132
HS.555252	black	0.0160573	0.849571	-0.0160573	0.849571	-0.213694	0.0106641	0.113364	0.179181	-0.203917	0.0149284	0.285536	0.000572168	0.530505	1.11825e-11	0.339294	3.61771e-05	0.17591	0.0362566	-0.268153	0.00125328	-0.154239	0.0668462	0.380772	2.94465e-06
HS.561493	black	-0.027927	0.741467	0.027927	0.741467	-0.0691586	0.413462	-0.0284965	0.736387	-0.0676041	0.424064	0.189327	0.0240332	0.40816	4.60329e-07	0.368293	6.49903e-06	-0.0994086	0.23918	-0.236619	0.00458113	-0.160667	0.0561244	0.451117	1.75924e-08
HS.561747	black	-0.053782	0.524984	0.053782	0.524984	0.0401341	0.635346	-0.435836	5.91951e-08	0.109353	0.195163	0.151587	0.0717309	-0.548616	1.57146e-12	-0.027059	0.749231	-0.356278	1.35093e-05	0.210171	0.012058	0.442125	3.61867e-08	-0.0407128	0.630473
HS.561844	black	-0.217904	0.00918597	0.217904	0.00918597	-0.102452	0.22503	-0.106369	0.207701	-0.162884	0.0527718	0.327356	6.99229e-05	0.306507	0.000207364	0.107848	0.201417	0.00106426	0.989971	-0.136226	0.105982	0.0437292	0.605341	0.526614	1.67925e-11
HS.562039	black	0.0926891	0.272589	-0.0926891	0.272589	-0.0952047	0.25973	0.179371	0.032686	-0.0680944	0.420704	0.00660858	0.937784	0.5223	2.61966e-11	0.125557	0.136525	0.399197	8.60612e-07	-0.230512	0.00578268	-0.322205	9.21455e-05	0.110252	0.191493
HS.562660	black	-0.090241	0.285511	0.090241	0.285511	-0.0818824	0.332672	-0.362988	9.0101e-06	0.187002	0.025855	-0.232599	0.00534367	-0.563702	2.79451e-13	-0.290958	0.000443356	0.248877	0.00282066	0.435412	6.11708e-08	0.232273	0.00541035	0.0167154	0.843483
HS.563486	black	0.313494	0.000145328	-0.313494	0.000145328	-0.121767	0.14886	0.313503	0.000145261	0.165907	0.0484695	0.0119254	0.887983	0.72737	1.17715e-24	0.28063	0.000717564	0.12707	0.131823	-0.59147	9.16731e-15	-0.564808	2.45383e-13	0.295475	0.000357084
HS.567469	black	-0.194044	0.0206734	0.194044	0.0206734	-0.160884	0.055788	-0.0639302	0.449736	-0.26758	0.00128499	0.355793	1.39054e-05	0.347466	2.26814e-05	0.291898	0.000423963	-0.0426249	0.614491	-0.131638	0.118387	0.0671535	0.427166	0.2217	0.00801121
HS.568928	black	0.224642	0.00719452	-0.224642	0.00719452	-0.132632	0.115607	0.222686	0.00772877	0.234067	0.005053	-0.0750101	0.374972	0.657558	6.16823e-19	0.313175	0.000147735	-0.0997243	0.237684	-0.545333	2.26231e-12	-0.577506	5.32183e-14	0.105965	0.209444
HS.570385	black	0.215497	0.0100071	-0.215497	0.0100071	0.0669988	0.428234	-0.094088	0.265386	0.419759	1.99259e-07	-0.389938	1.61176e-06	-0.379745	3.14671e-06	-0.356458	1.33648e-05	0.139572	0.0975971	0.10262	0.224266	-0.0854339	0.312058	-0.191267	0.0225985
HS.571245	black	0.104475	0.215958	-0.104475	0.215958	0.253916	0.0022949	-0.20425	0.0147619	0.313706	0.00014375	-0.103777	0.219056	-0.505921	1.34101e-10	-0.300061	0.000285619	-0.234269	0.00501408	0.0641042	0.4485	0.190634	0.0230582	-0.293102	0.000400253
HS.571887	black	0.188923	0.0243413	-0.188923	0.0243413	-0.132059	0.117203	0.267306	0.00130039	0.00975417	0.908279	0.0286573	0.734955	0.647906	2.90974e-18	0.234383	0.00499227	0.280233	0.000730701	-0.390434	1.5593e-06	-0.445668	2.73038e-08	0.261572	0.00166442
HS.5724	black	-0.251076	0.00257915	0.251076	0.00257915	0.123125	0.144345	-0.507372	1.16446e-10	0.0558831	0.508898	-0.186831	0.0259931	-0.607384	1.1109e-15	-0.0814074	0.335494	0.090405	0.284633	0.556696	6.29915e-13	0.343191	2.90036e-05	-0.0341335	0.686749
HS.576633	black	-0.0423884	0.616457	0.0423884	0.616457	0.0224763	0.790623	-0.311016	0.000165022	0.043292	0.608956	-0.0556564	0.510621	-0.273384	0.000995169	-0.136676	0.104824	0.147279	0.0802796	0.264573	0.00146373	0.182456	0.0297595	0.168263	0.0453216
HS.577681	black	0.164293	0.0507288	-0.164293	0.0507288	-0.164208	0.0508495	0.399411	8.48061e-07	0.15206	0.0708396	-0.0105728	0.900619	0.454719	1.31007e-08	0.144439	0.0863489	-0.0882157	0.296505	-0.479844	1.51973e-09	-0.414277	2.97159e-07	0.118272	0.160962
HSD17B10	black	0.19885	0.0176745	-0.19885	0.0176745	-0.031058	0.713681	0.407003	4.99558e-07	-0.0683001	0.419298	0.233372	0.00518883	0.669688	8.08511e-20	0.279108	0.000769145	-0.252813	0.00240173	-0.60383	1.79812e-15	-0.369776	5.92561e-06	-0.0487596	0.56445
HSD17B11	black	-0.113051	0.180391	0.113051	0.180391	0.0848063	0.315639	-0.303971	0.000235415	0.193845	0.0208059	-0.522845	2.47746e-11	-0.764278	1.86387e-28	-0.482853	1.1604e-09	0.392019	1.40209e-06	0.709032	5.44647e-23	0.208807	0.0126392	-0.126839	0.132533
HSD17B8	black	-0.156218	0.0633802	0.156218	0.0633802	-0.197629	0.0183983	0.167564	0.0462372	-0.307712	0.00019516	0.525068	1.97078e-11	0.541152	3.57842e-12	0.493294	4.45704e-10	-0.317536	0.00011784	-0.405946	5.38174e-07	-0.007716	0.927385	0.258711	0.00187881
HSDL2	black	-0.171649	0.0410978	0.171649	0.0410978	-0.00511639	0.951813	-0.398666	8.92602e-07	0.172013	0.0406639	-0.37518	4.21552e-06	-0.834058	5.51437e-38	-0.470457	3.46856e-09	0.286197	0.000554808	0.684053	6.41941e-21	0.356948	1.29794e-05	-0.0894544	0.289748
HSP90AB1	black	-0.260172	0.00176641	0.260172	0.00176641	-0.193052	0.021344	-0.158538	0.0595068	-0.454421	1.34259e-08	0.436909	5.4466e-08	0.661088	3.4478e-19	0.538614	4.71223e-12	0.0391588	0.64359	-0.105786	0.210219	-0.00429838	0.95951	0.61222	5.71399e-16
HSPBAP1	black	-0.0609282	0.471343	0.0609282	0.471343	0.0253035	0.765009	-0.29428	0.000378257	0.280042	0.000737104	-0.279026	0.000772028	-0.577719	5.18387e-14	-0.325916	7.55675e-05	0.0839703	0.32045	0.31775	0.000116532	0.18135	0.0307822	-0.0981532	0.245195
HTATIP2	black	0.094654	0.262509	-0.094654	0.262509	0.223955	0.00737835	-0.203393	0.0151941	0.3674	6.86925e-06	-0.486372	8.43528e-10	-0.724248	2.31086e-24	-0.485317	9.28476e-10	0.193615	0.0209609	0.44668	2.51777e-08	0.117671	0.163117	-0.256399	0.00207005
HUWE1	black	0.226092	0.00681993	-0.226092	0.00681993	-0.140858	0.0945198	0.440108	4.242e-08	0.107225	0.204048	-0.080852	0.338813	0.564022	2.69158e-13	0.0980787	0.245555	0.0588484	0.486639	-0.457895	1.0073e-08	-0.506347	1.28667e-10	-0.0363932	0.667207
HYOU1	black	0.143071	0.0894012	-0.143071	0.0894012	-0.123678	0.142537	0.174808	0.0374604	-0.0177566	0.83387	-0.00234116	0.97794	0.731267	5.00494e-25	0.433468	7.10656e-08	0.221088	0.00819126	-0.355533	1.41225e-05	-0.492979	4.58991e-10	0.235821	0.00472439
ICAM2	black	-0.138361	0.10057	0.138361	0.10057	-0.0363151	0.667879	0.0713292	0.398922	-0.42108	1.80778e-07	0.644621	4.87103e-18	0.616284	3.23868e-16	0.493161	4.51274e-10	-0.321387	9.62306e-05	-0.390966	1.50475e-06	0.0650426	0.441872	0.317045	0.000120898
IDH2	black	0.004612	0.956558	-0.004612	0.956558	0.152029	0.0708968	0.0513193	0.54416	-0.104859	0.214264	-0.105092	0.213244	0.521203	2.93055e-11	0.366051	7.46653e-06	0.330428	5.91691e-05	-0.095683	0.257333	-0.349828	1.97705e-05	0.11354	0.178503
IDH3A	black	0.147981	0.0788322	-0.147981	0.0788322	0.116938	0.165773	0.211655	0.0114526	-0.190254	0.0233377	0.364031	8.45339e-06	0.536171	6.12831e-12	0.285823	0.000564576	-0.304197	0.00023277	-0.46682	4.74404e-09	-0.132179	0.116868	-0.0298989	0.723926
IDH3B	black	0.122846	0.145265	-0.122846	0.145265	-0.00560413	0.947226	0.0424553	0.615901	-0.0785746	0.352637	0.276563	0.0008631	0.764243	1.88054e-28	0.519444	3.50481e-11	-0.109441	0.194798	-0.504829	1.49076e-10	-0.331209	5.66929e-05	0.233246	0.00521377
IDH3G	black	0.316347	0.000125379	-0.316347	0.000125379	0.0901116	0.286205	0.399073	8.67964e-07	0.180137	0.0319375	0.0046992	0.955738	0.772284	2.25504e-29	0.36303	8.98716e-06	-0.191609	0.0223531	-0.708151	6.49954e-23	-0.621792	1.48104e-16	0.0495624	0.558047
IDUA	black	-0.0270416	0.749387	0.0270416	0.749387	-0.0625693	0.459461	-0.0281066	0.739864	-0.0784069	0.353669	0.310701	0.000167697	0.628681	5.44417e-17	0.484579	9.92753e-10	-0.141738	0.0924553	-0.429378	9.71272e-08	-0.22023	0.00844927	0.282726	0.000651729
IFI30	black	0.376171	3.95778e-06	-0.376171	3.95778e-06	0.422563	1.61969e-07	0.186236	0.0264806	0.188105	0.0249764	-0.104254	0.216937	0.354834	1.4722e-05	-0.0544267	0.52002	-0.113663	0.178031	-0.385385	2.17918e-06	-0.383443	2.475e-06	-0.129685	0.123996
IFNGR1	black	-0.197222	0.0186447	0.197222	0.0186447	0.116888	0.165952	-0.379813	3.13297e-06	-0.0361155	0.669597	0.185828	0.0268185	-0.794592	3.86324e-32	-0.272709	0.00102546	-0.391764	1.4263e-06	0.376364	3.90944e-06	0.667681	1.1392e-19	-0.277036	0.000844865
IFNGR2	black	0.17363	0.038784	-0.17363	0.038784	0.238224	0.00430515	-0.321338	9.64835e-05	0.517115	4.4345e-11	-0.283697	0.000623155	-0.587393	1.54532e-14	-0.297783	0.000319284	-0.257182	0.00200335	0.126673	0.133047	0.0834614	0.323402	-0.0924875	0.273638
IFRD1	black	-0.160351	0.056615	0.160351	0.056615	-0.0596089	0.481015	-0.367992	6.62159e-06	0.197795	0.018298	-0.40921	4.27253e-07	-0.796398	2.22904e-32	-0.418781	2.14103e-07	0.355675	1.40042e-05	0.667635	1.14812e-19	0.298889	0.000302506	-0.165302	0.0493056
IGFBPL1	black	0.179523	0.032537	-0.179523	0.032537	-0.0154161	0.855511	0.34481	2.64359e-05	0.101969	0.227234	-0.0162814	0.847497	0.265449	0.00140946	0.0672143	0.426747	-0.109109	0.196165	-0.361728	9.72888e-06	-0.282877	0.00064722	-0.171255	0.0415715
IGSF9B	black	0.0836574	0.322263	-0.0836574	0.322263	-0.201979	0.0159313	0.0975746	0.248001	-0.17879	0.0332638	0.305969	0.000213039	0.606286	1.28994e-15	0.23679	0.00455098	0.111853	0.185082	-0.345132	2.59508e-05	-0.187203	0.0256927	0.354018	1.54521e-05
IKBKE	black	0.156319	0.0632068	-0.156319	0.0632068	-0.00665811	0.937319	0.354814	1.47398e-05	-0.0817866	0.33324	0.303636	0.000239371	0.821912	4.93393e-36	0.383176	2.51848e-06	-0.240621	0.00392042	-0.66999	7.67726e-20	-0.402943	6.64023e-07	0.119569	0.156387
IKZF5	black	-0.419807	1.98565e-07	0.419807	1.98565e-07	-0.0141534	0.867232	-0.633558	2.64046e-17	-0.248505	0.00286346	0.1222	0.147409	-0.637862	1.37914e-17	-0.0253449	0.764637	0.0704735	0.404617	0.697385	5.35113e-22	0.659617	4.39746e-19	0.124527	0.139796
IL10RA	black	-0.268698	0.0012238	0.268698	0.0012238	-0.252151	0.00246799	0.192054	0.0220375	-0.437075	5.37694e-08	0.307608	0.000196187	0.562677	3.15109e-13	0.496496	3.30206e-10	-0.0452277	0.593023	-0.15921	0.0584214	-0.0733064	0.385946	0.153943	0.0673767
IL10RB	black	0.138851	0.0993598	-0.138851	0.0993598	0.138983	0.0990337	-0.282797	0.000649602	0.551749	1.10567e-12	-0.580706	3.58249e-14	-0.609446	8.37836e-16	-0.397574	9.61987e-07	0.220765	0.0082877	0.336448	4.24367e-05	-0.0687383	0.416313	-0.0460491	0.58632
IL11RA	black	-0.127009	0.132011	0.127009	0.132011	-0.219954	0.00853384	-0.0395432	0.640336	-0.270399	0.00113576	0.458391	9.66536e-09	0.567646	1.75369e-13	0.404571	5.92686e-07	0.0144708	0.864284	-0.278076	0.000806052	-0.024995	0.767793	0.557916	5.47547e-13
IL13RA1	black	0.178126	0.0339345	-0.178126	0.0339345	0.206969	0.0134607	-0.118809	0.159057	0.55787	5.50451e-13	-0.394984	1.14766e-06	-0.604989	1.53776e-15	-0.378401	3.43135e-06	-0.208038	0.0129771	0.073268	0.386195	-0.00339395	0.968024	-0.323429	8.63386e-05
IL18R1	black	-0.0914762	0.278941	0.0914762	0.278941	0.138135	0.101132	-0.310619	0.000168405	0.237302	0.00446181	-0.337505	4.00008e-05	-0.738379	1.01051e-25	-0.277216	0.000838039	0.154498	0.0663841	0.498868	2.63875e-10	0.263139	0.00155671	-0.209501	0.0123403
IL18RAP	black	0.00807036	0.92406	-0.00807036	0.92406	0.0851496	0.313676	-0.0905598	0.283805	0.243561	0.00349108	-0.147423	0.0799812	-0.514421	5.80925e-11	-0.195594	0.0196614	-0.0428945	0.612251	0.163348	0.0520907	0.172185	0.0404609	-0.252253	0.00245766
IL27RA	black	-0.310467	0.000169714	0.310467	0.000169714	-0.108859	0.197198	-0.121461	0.149889	-0.422257	1.65688e-07	0.548364	1.61618e-12	0.443191	3.32576e-08	0.438146	4.94629e-08	-0.33523	4.54139e-05	-0.168224	0.0453718	0.1645	0.050434	0.326204	7.44059e-05
IL32	black	-0.27949	0.000755888	0.27949	0.000755888	-0.138213	0.100939	-0.0573499	0.497822	-0.403218	6.51422e-07	0.33755	3.99016e-05	0.559682	4.46528e-13	0.630061	4.4418e-17	0.136644	0.104906	-0.0875511	0.300174	-0.0372111	0.660187	0.338236	3.83952e-05
IL8	black	-0.117446	0.163926	0.117446	0.163926	0.0336746	0.690744	-0.296944	0.000332566	0.104163	0.217339	-0.0269433	0.750267	-0.639158	1.13196e-17	-0.269589	0.00117691	-0.0768628	0.363257	0.326374	7.37287e-05	0.395373	1.11779e-06	-0.127534	0.130408
ILVBL	black	0.0475426	0.574221	-0.0475426	0.574221	-0.0837425	0.321769	0.053797	0.524868	-0.155626	0.0644016	0.441735	3.732e-08	0.67738	2.11988e-20	0.505002	1.46595e-10	-0.175947	0.0362162	-0.505629	1.37959e-10	-0.166454	0.0477225	0.299895	0.000287965
IMP4	black	-0.00308381	0.970945	0.00308381	0.970945	0.00881498	0.917077	0.131679	0.11827	-0.37839	3.43379e-06	0.606208	1.30367e-15	0.744346	2.53443e-26	0.538854	4.59177e-12	-0.296557	0.000338874	-0.498848	2.64385e-10	-0.0573619	0.497732	0.236056	0.00468176
IMPDH2	black	-0.161643	0.0546271	0.161643	0.0546271	-0.241647	0.0037655	0.101806	0.227983	-0.342334	3.04558e-05	0.460844	7.87302e-09	0.637424	1.47413e-17	0.279502	0.000755476	-0.0693782	0.411978	-0.316077	0.000127147	-0.0621291	0.462632	0.466621	4.82537e-09
INF2	black	0.336905	4.13654e-05	-0.336905	4.13654e-05	-0.0724267	0.391688	0.421542	1.74705e-07	0.223056	0.00762513	-0.121577	0.149498	0.556099	6.74514e-13	-0.0674672	0.425005	0.114081	0.17643	-0.524416	2.10788e-11	-0.545266	2.27916e-12	-0.0208077	0.805847
INPP5B	black	0.24103	0.00385801	-0.24103	0.00385801	0.0533836	0.528062	0.0827984	0.327274	0.191174	0.0226652	0.0713075	0.399066	0.384894	2.25062e-06	0.235102	0.00485667	-0.148337	0.0781066	-0.455324	1.24633e-08	-0.29741	0.000325128	0.144432	0.0863631
INSIG1	black	-0.186971	0.0258799	0.186971	0.0258799	0.014514	0.863882	-0.365278	7.8308e-06	-0.102937	0.22283	0.0461975	0.585113	-0.467307	4.55004e-09	0.0210361	0.803759	-0.132055	0.117214	0.410596	3.87095e-07	0.425382	1.31269e-07	0.129762	0.123769
INTS1	black	0.386214	2.06347e-06	-0.386214	2.06347e-06	-0.150288	0.0742275	0.356259	1.35249e-05	0.340371	3.40429e-05	-0.187301	0.0256141	0.695987	6.98711e-22	0.19208	0.0220195	0.152881	0.0693126	-0.612391	5.57972e-16	-0.709858	4.61191e-23	0.0428103	0.612951
INTS5	black	0.332524	5.27435e-05	-0.332524	5.27435e-05	-0.0833154	0.324252	0.264976	0.0014385	0.107981	0.200856	0.12477	0.139021	0.739007	8.75058e-26	0.293618	0.000390479	-0.0240147	0.776656	-0.625442	8.74148e-17	-0.48071	1.40662e-09	0.213419	0.0107676
INTS9	black	-0.124469	0.139983	0.124469	0.139983	-0.0081927	0.922912	-0.242417	0.00365282	-0.0341475	0.686628	0.117369	0.164207	0.4492	2.05528e-08	0.500512	2.25677e-10	-0.0178928	0.832614	-0.146675	0.0815397	-0.172508	0.0400806	0.484056	1.04097e-09
IPO13	black	0.15814	0.0601563	-0.15814	0.0601563	0.0288426	0.733305	0.135005	0.109178	0.0220817	0.794216	-0.0608886	0.471632	0.547027	1.87539e-12	0.292359	0.000414742	0.258254	0.00191524	-0.269421	0.00118565	-0.400153	8.05723e-07	0.13129	0.119369
IPO9	black	-0.121314	0.150388	0.121314	0.150388	-0.0332739	0.694239	0.0469625	0.578906	-0.119286	0.157377	-0.149691	0.0753971	0.431446	8.29786e-08	0.3327	5.22348e-05	0.390304	1.57284e-06	0.0291482	0.730588	-0.310582	0.000168722	0.36477	8.07914e-06
IRAK3	black	0.222732	0.00771597	-0.222732	0.00771597	0.260092	0.00177239	-0.0575184	0.496558	0.392313	1.37467e-06	-0.295883	0.000350113	-0.609971	7.79469e-16	-0.362182	9.46418e-06	-0.301297	0.000268768	0.0971992	0.249834	0.0940448	0.265607	-0.499853	2.40307e-10
IRAK4	black	-0.0623933	0.460728	0.0623933	0.460728	0.205708	0.0140512	-0.284474	0.000601126	-0.00203633	0.980812	0.235481	0.00478644	-0.460017	8.43846e-09	-0.11866	0.159582	-0.384482	2.31233e-06	0.1085	0.198688	0.447109	2.43247e-08	-0.192905	0.0214447
IRF2BP1	black	0.219999	0.00852016	-0.219999	0.00852016	-0.153793	0.0676474	0.314023	0.00014142	0.13775	0.102095	-0.0511565	0.54544	0.417576	2.33828e-07	0.104561	0.21558	0.0697818	0.409257	-0.395992	1.07171e-06	-0.393244	1.29108e-06	0.0467743	0.58043
IRS2	black	0.0425809	0.614857	-0.0425809	0.614857	-0.124885	0.138654	-0.144872	0.0854005	0.426953	1.16664e-07	-0.293919	0.000384886	-0.642893	6.3715e-18	-0.30732	0.000199057	-0.217699	0.00925338	0.162951	0.052673	0.126383	0.133942	-0.309473	0.000178516
ISG20L2	black	0.348797	2.09944e-05	-0.348797	2.09944e-05	-0.0544129	0.520127	0.182096	0.030089	0.256755	0.00203948	-0.115682	0.170398	0.51504	5.46096e-11	0.18678	0.0260352	0.231072	0.00566185	-0.440493	4.11572e-08	-0.517365	4.32434e-11	0.103916	0.218439
ITFG1	black	-0.0959004	0.256248	0.0959004	0.256248	0.2536	0.00232502	-0.290444	0.000454303	0.0785857	0.352568	-0.066	0.435167	-0.538016	5.02629e-12	-0.224919	0.00712161	-0.253805	0.00230547	0.299072	0.000299809	0.327148	7.07127e-05	-0.168141	0.0454798
ITFG2	black	-0.170808	0.0421152	0.170808	0.0421152	-0.0964143	0.253697	-0.249796	0.00271726	-0.275875	0.000890223	0.458832	9.31703e-09	0.434174	6.73072e-08	0.553897	8.6704e-13	-0.233878	0.00508971	-0.157169	0.0617688	0.0911192	0.280829	0.503287	1.72985e-10
ITFG3	black	0.47699	1.95841e-09	-0.47699	1.95841e-09	-0.0574238	0.497267	0.623161	1.21625e-16	0.280027	0.000737635	-0.177534	0.0345426	0.687936	3.15642e-21	0.117325	0.164364	-0.0444145	0.599694	-0.705239	1.16046e-22	-0.718201	8.31752e-24	-0.122613	0.146037
ITGAL	black	0.194324	0.0204872	-0.194324	0.0204872	-0.00469726	0.955756	0.229786	0.00594267	0.139632	0.097453	-0.164728	0.0501107	0.669689	8.08457e-20	0.532418	9.13829e-12	0.197512	0.0184687	-0.40638	5.2199e-07	-0.585801	1.8912e-14	0.115949	0.169406
ITGB4BP	black	0.141179	0.0937618	-0.141179	0.0937618	0.156572	0.0627761	0.185684	0.0269387	-0.109038	0.19646	0.261144	0.00169503	0.737652	1.19275e-25	0.409755	4.11011e-07	-0.194172	0.0205879	-0.53594	6.28159e-12	-0.33459	4.70551e-05	0.145147	0.0848026
ITIH4	black	0.244105	0.00341636	-0.244105	0.00341636	-0.00492706	0.953594	0.0890525	0.291929	0.175314	0.0369035	-0.0127772	0.88004	0.388396	1.78601e-06	0.0832344	0.324724	0.166821	0.0472266	-0.348844	2.09369e-05	-0.337319	4.04203e-05	0.168077	0.045563
ITPA	black	-0.0680656	0.4209	0.0680656	0.4209	-0.0270254	0.749532	0.0638299	0.450448	-0.33928	3.62059e-05	0.513352	6.46189e-11	0.569902	1.33954e-13	0.406558	5.15466e-07	-0.176832	0.0352747	-0.360733	1.03347e-05	-0.0200471	0.812811	0.119476	0.156714
ITPKB	black	0.176086	0.0360675	-0.176086	0.0360675	-0.205014	0.0143855	0.153637	0.0679308	0.244427	0.00337282	-0.12637	0.133983	0.6601	4.06084e-19	0.336542	4.22131e-05	0.227136	0.00656113	-0.439522	4.44155e-08	-0.584598	2.20128e-14	0.387887	1.84742e-06
IVD	black	0.0738548	0.382392	-0.0738548	0.382392	-0.0941551	0.265044	0.302306	0.000255697	-0.0326369	0.699809	0.13763	0.102398	0.648883	2.49322e-18	0.38651	2.02354e-06	-0.103731	0.219263	-0.4912	5.41368e-10	-0.391607	1.44146e-06	0.116709	0.166607
IVNS1ABP	black	-0.298999	0.000300878	0.298999	0.000300878	-0.0578207	0.494294	-0.476894	1.9751e-09	0.0561562	0.506826	-0.281632	0.000685385	-0.774178	1.35095e-29	-0.243706	0.00347094	0.205295	0.0142494	0.721309	4.32438e-24	0.416277	2.57045e-07	0.0575039	0.496666
JAK2	black	-0.252953	0.00238793	0.252953	0.00238793	0.268293	0.00124563	-0.422722	1.60078e-07	-0.227308	0.00651938	0.100074	0.236034	-0.743895	2.81736e-26	-0.299566	0.000292641	-0.123469	0.143219	0.604992	1.53708e-15	0.672514	4.96723e-20	-0.243822	0.00345508
JMJD1B	black	-0.00221281	0.979149	0.00221281	0.979149	0.0653626	0.439624	-0.267574	0.00128531	0.407039	4.98304e-07	-0.432267	7.79243e-08	-0.460895	7.83926e-09	-0.261201	0.00169094	0.0768683	0.363223	0.250613	0.00262832	-0.0292795	0.729421	-0.0949835	0.260844
JMJD1C	black	-0.274404	0.000950881	0.274404	0.000950881	0.0642836	0.447229	-0.502075	1.94344e-10	-0.00265414	0.974992	-0.0705632	0.404019	-0.88637	1.14273e-48	-0.351082	1.8371e-05	-0.0416573	0.622556	0.668065	1.06707e-19	0.624713	9.71776e-17	-0.0762873	0.366872
JTV1	black	-0.162974	0.0526384	0.162974	0.0526384	0.127546	0.130372	-0.0972798	0.24944	-0.25396	0.00229072	0.225786	0.00689756	0.496819	3.203e-10	0.416453	2.53784e-07	-0.106376	0.207673	-0.142102	0.0916128	-0.108932	0.196896	0.236679	0.00457054
JUP	black	0.177174	0.0349158	-0.177174	0.0349158	0.115732	0.170211	0.00574905	0.945863	0.147446	0.0799336	-0.0236948	0.779554	0.229949	0.00590649	-0.0464694	0.582903	-0.157501	0.0612137	-0.239191	0.00414595	-0.228812	0.00616376	0.0311546	0.71283
KARS	black	0.184959	0.0275521	-0.184959	0.0275521	0.112416	0.182867	0.351821	1.75911e-05	-0.191791	0.0222239	0.378099	3.4984e-06	0.509284	9.65772e-11	0.283612	0.000625609	-0.414926	2.83537e-07	-0.526669	1.66968e-11	-0.135177	0.108723	-0.126689	0.132996
KBTBD11	black	-0.140468	0.0954434	0.140468	0.0954434	-0.166183	0.0480909	-0.262758	0.00158233	0.128336	0.127988	-0.14068	0.0949398	-0.512102	7.3151e-11	-0.32789	6.79314e-05	0.0180765	0.830921	0.333149	5.09583e-05	0.260091	0.00177247	-0.14702	0.0808168
KBTBD2	black	-0.215101	0.0101484	0.215101	0.0101484	0.0288525	0.733217	-0.485008	9.549e-10	0.123356	0.143588	-0.0768904	0.363084	-0.724085	2.39324e-24	-0.335264	4.53267e-05	0.0261097	0.757751	0.48702	7.95101e-10	0.452176	1.61367e-08	-0.0190965	0.821536
KCNK6	black	0.365038	7.94723e-06	-0.365038	7.94723e-06	-0.032651	0.699685	0.154923	0.0656305	0.247936	0.00293012	-0.00952735	0.910403	0.428245	1.05829e-07	-0.0618013	0.465001	0.0934499	0.268656	-0.480377	1.44912e-09	-0.389766	1.63041e-06	0.0323622	0.702216
KCTD21	black	0.218466	0.00900294	-0.218466	0.00900294	-0.190131	0.0234295	0.243292	0.0035285	0.139806	0.0970309	-0.0459457	0.587161	0.25264	0.00241887	-0.125397	0.137029	0.162411	0.0534727	-0.286673	0.000542598	-0.26358	0.00152756	-0.0561251	0.507062
KHSRP	black	0.265602	0.00140015	-0.265602	0.00140015	-0.0277826	0.742757	0.590397	1.05245e-14	0.144192	0.0868927	-0.0856969	0.310565	0.735829	1.80406e-25	0.223537	0.00749238	-0.0938256	0.266727	-0.658964	4.89744e-19	-0.660232	3.97309e-19	-0.00963182	0.909424
KIAA0146	black	-0.00880056	0.917212	0.00880056	0.917212	0.143542	0.0883405	-0.240759	0.0038993	-0.00192262	0.981883	0.0548685	0.516634	-0.252318	0.00245111	-0.136976	0.104056	-0.0639618	0.449511	0.149993	0.074803	0.216804	0.00955355	-0.0247446	0.770054
KIAA0152	black	-0.0276575	0.743874	0.0276575	0.743874	-0.106046	0.209094	0.042741	0.613526	-0.23748	0.00443125	0.234438	0.0049819	0.745637	1.86932e-26	0.484768	9.75952e-10	0.076093	0.368097	-0.298404	0.00030976	-0.274398	0.000951152	0.318706	0.00011084
KIAA0194	black	-0.106942	0.20525	0.106942	0.20525	-0.103761	0.21913	-0.0280087	0.740737	-0.182113	0.0300741	-0.00367586	0.96537	0.352253	1.71493e-05	0.350894	1.85744e-05	0.371049	5.47171e-06	0.040089	0.635725	-0.158778	0.0591158	0.182924	0.0293358
KIAA0195	black	0.18631	0.0264191	-0.18631	0.0264191	-0.0394524	0.641104	0.286482	0.000547465	0.0691912	0.413242	0.0163983	0.846415	0.673261	4.36351e-20	0.356387	1.34215e-05	0.0121649	0.885749	-0.502434	1.8776e-10	-0.484538	9.96515e-10	0.153071	0.0689629
KIAA0232	black	0.0075563	0.928884	-0.0075563	0.928884	0.0328984	0.69752	-0.366925	7.07397e-06	0.372347	5.04325e-06	-0.317085	0.000120649	-0.625728	8.38617e-17	-0.340528	3.37416e-05	0.094441	0.263589	0.353207	1.6211e-05	0.165459	0.049088	-0.0493563	0.559688
KIAA0247	black	0.13188	0.117704	-0.13188	0.117704	0.0637814	0.450793	-0.306464	0.000207817	0.568995	1.49312e-13	-0.480872	1.38635e-09	-0.523837	2.23733e-11	-0.32588	7.57133e-05	0.159614	0.0577768	0.216204	0.00975963	-0.0718763	0.395306	-0.0413403	0.625209
KIAA0261	black	-0.418454	2.19294e-07	0.418454	2.19294e-07	0.00135666	0.987216	-0.520116	3.27357e-11	-0.308057	0.000191787	0.219139	0.0087882	-0.718987	7.05445e-24	-0.132523	0.115909	-0.0912648	0.280058	0.65347	1.19799e-18	0.759032	7.11162e-28	-0.00690937	0.934958
KIAA0409	black	-0.0143384	0.865513	0.0143384	0.865513	-0.0650198	0.442032	-0.227291	0.00652335	-0.07942	0.347464	-0.0588494	0.486631	0.366934	7.07037e-06	0.200272	0.016863	0.446692	2.5154e-08	0.0723692	0.392065	-0.199737	0.0171645	0.389988	1.60646e-06
KIAA0460	black	0.00920084	0.913461	-0.00920084	0.913461	-0.0904084	0.284614	-0.101179	0.230877	0.044684	0.597479	-0.115529	0.170965	0.373737	4.61947e-06	0.204477	0.0146495	0.479037	1.63311e-09	-0.0390342	0.644648	-0.295124	0.000363191	0.359731	1.09799e-05
KIAA0562	black	0.232806	0.00530175	-0.232806	0.00530175	-0.012896	0.878933	0.0303977	0.719511	0.154398	0.0665614	0.0140953	0.867773	0.431383	8.33773e-08	0.253763	0.00230948	-0.0248432	0.769163	-0.364805	8.06164e-06	-0.327889	6.79325e-05	0.107077	0.204677
KIAA0664	black	0.264817	0.00144841	-0.264817	0.00144841	-0.0942878	0.264368	0.488658	6.8435e-10	0.050255	0.552552	0.0150991	0.858451	0.696	6.97017e-22	0.362465	9.30203e-06	0.0130941	0.877088	-0.578914	4.47353e-14	-0.525571	1.87095e-11	-0.0536376	0.526098
KIAA0859	black	-0.184947	0.0275623	0.184947	0.0275623	0.0608567	0.471865	-0.141096	0.0939578	-0.375781	4.05746e-06	0.558851	4.9157e-13	0.453994	1.39049e-08	0.572757	9.49772e-14	-0.399471	8.44562e-07	-0.223334	0.00754824	0.134653	0.110114	0.371394	5.35462e-06
KIAA1012	black	-0.259496	0.00181764	0.259496	0.00181764	-0.0347158	0.681693	-0.486206	8.56386e-10	-0.103752	0.219169	0.0759163	0.369213	-0.775134	1.04115e-29	-0.179126	0.0329287	-0.0788619	0.350874	0.606368	1.27562e-15	0.649186	2.37612e-18	0.0258602	0.759995
KIAA1370	black	-0.484825	9.70861e-10	0.484825	9.70861e-10	-0.0973994	0.248856	-0.592018	8.54126e-15	-0.257351	0.00198927	0.161576	0.0547283	-0.77474	1.15933e-29	-0.130764	0.12087	0.0369993	0.662003	0.742605	3.80891e-26	0.761807	3.51681e-28	0.0990106	0.241076
KIAA1394	black	-0.00469609	0.955767	0.00469609	0.955767	-0.189653	0.0237867	0.074106	0.380771	-0.126785	0.132701	0.256695	0.00204455	0.601999	2.29885e-15	0.589766	1.14132e-14	-0.0387828	0.646781	-0.365493	7.72788e-06	-0.212264	0.0112119	0.288413	0.00050006
KIAA1434	black	-0.277626	0.000822632	0.277626	0.000822632	-0.0354163	0.675629	-0.527337	1.55768e-11	-0.0772944	0.360561	-0.0397741	0.638384	-0.821991	4.79745e-36	-0.343711	2.81543e-05	0.0937739	0.266992	0.702125	2.14e-22	0.624466	1.00727e-16	-0.0476576	0.573294
KIAA1600	black	-0.284483	0.000600869	0.284483	0.000600869	0.137607	0.102457	-0.485367	9.24283e-10	-0.113606	0.178247	-0.0337429	0.690149	-0.87763	1.49212e-46	-0.308319	0.000189264	0.0317736	0.707382	0.716629	1.15403e-23	0.660566	3.75918e-19	-0.190753	0.0229712
KIAA1683	black	0.0861224	0.30816	-0.0861224	0.30816	0.000875502	0.99175	-0.0346276	0.682458	0.0976299	0.247732	-0.050686	0.549146	0.220855	0.00826061	0.00570408	0.946286	0.188018	0.0250446	-0.113567	0.178399	-0.179763	0.0323017	0.229083	0.0061014
KIAA1737	black	-0.349189	2.05207e-05	0.349189	2.05207e-05	-0.129511	0.124506	-0.626282	7.73573e-17	-0.15693	0.0621697	0.141288	0.0935069	-0.64023	9.60539e-18	-0.0849544	0.314791	-0.0571693	0.499179	0.609617	8.18352e-16	0.637056	1.55867e-17	0.224734	0.00717032
KIDINS220	black	-0.293821	0.00038669	0.293821	0.00038669	0.0192809	0.819842	-0.464836	5.61887e-09	-0.0624577	0.460264	-0.0504388	0.551099	-0.73406	2.6859e-25	-0.172878	0.039649	-0.154647	0.0661196	0.602829	2.05712e-15	0.554102	8.47035e-13	-0.00155831	0.985316
KIF13B	black	0.180632	0.0314622	-0.180632	0.0314622	0.0396787	0.63919	0.11549	0.17111	0.0916644	0.277949	0.0338439	0.689269	0.546117	2.0746e-12	0.528621	1.36239e-11	-0.241814	0.00374084	-0.435247	6.19564e-08	-0.388518	1.77167e-06	0.0554002	0.512572
KIF5B	black	-0.269522	0.00118037	0.269522	0.00118037	0.08539	0.312307	-0.531816	9.73871e-12	-0.118623	0.159716	0.141449	0.0931289	-0.578279	4.83866e-14	-0.0951222	0.260145	-0.190472	0.0231775	0.473361	2.69436e-09	0.571161	1.15159e-13	0.103312	0.221142
KIFC2	black	0.106905	0.205408	-0.106905	0.205408	-0.248795	0.00282997	0.348797	2.09945e-05	-0.113648	0.178088	0.208831	0.0126285	0.569901	1.33965e-13	0.310706	0.000167652	-0.0519527	0.539195	-0.438014	4.99774e-08	-0.268027	0.00126019	0.0379306	0.654037
KLHDC3	black	-0.106474	0.207252	0.106474	0.207252	-0.122745	0.1456	-0.277058	0.000844011	-0.225851	0.00688111	0.400683	7.7676e-07	0.432533	7.63556e-08	0.42666	1.19258e-07	-0.00567624	0.946548	-0.157535	0.0611557	0.0231572	0.784433	0.293487	0.000392945
KLHL12	black	-0.229499	0.00600719	0.229499	0.00600719	-0.0473036	0.576149	-0.37817	3.48264e-06	0.0618818	0.464418	-0.0617219	0.465576	-0.671883	5.5406e-20	-0.21023	0.0120332	-0.170143	0.0429339	0.451909	1.64922e-08	0.432701	7.53804e-08	-0.0655331	0.438429
KLHL8	black	0.201985	0.0159285	-0.201985	0.0159285	0.117942	0.162141	-0.0841845	0.319213	0.322481	9.0804e-05	-0.204799	0.0144909	-0.573416	8.76907e-14	-0.415335	2.75254e-07	-0.096288	0.254322	0.104097	0.217632	0.154305	0.0667274	-0.420954	1.82469e-07
KPNA4	black	-0.293421	0.000394195	0.293421	0.000394195	0.104286	0.216794	-0.434398	6.61568e-08	-0.161911	0.0542224	0.180311	0.0317696	-0.757249	1.11239e-27	-0.143285	0.0889186	-0.323811	8.45939e-05	0.499338	2.52362e-10	0.705519	1.0978e-22	-0.174404	0.0379098
KPNA6	black	0.325172	7.8651e-05	-0.325172	7.8651e-05	-0.151656	0.0715994	0.519629	3.4395e-11	0.196104	0.0193376	-0.0164676	0.845774	0.759636	6.10621e-28	0.326045	7.50454e-05	-0.0532871	0.528809	-0.708043	6.64222e-23	-0.651262	1.70747e-18	0.171941	0.0407499
KRTCAP2	black	-0.110435	0.190753	0.110435	0.190753	-0.118898	0.158741	0.117796	0.162666	-0.354773	1.47754e-05	0.726468	1.43172e-24	0.628054	5.96928e-17	0.472774	2.83585e-09	-0.411172	3.71488e-07	-0.542972	2.93335e-12	0.0542917	0.521058	0.208973	0.012567
KYNU	black	0.017437	0.836818	-0.017437	0.836818	0.219799	0.00858193	-0.184608	0.0278529	-0.175302	0.0369168	-0.0625642	0.459498	-0.340536	3.37278e-05	-0.326831	7.19324e-05	0.137252	0.103354	0.399983	8.15229e-07	0.273561	0.000987348	-0.255008	0.00219344
L3MBTL2	black	0.0811856	0.336817	-0.0811856	0.336817	-0.15127	0.0723336	0.178895	0.0331595	-0.0910194	0.281358	0.399285	8.55409e-07	0.775091	1.05365e-29	0.569951	1.33176e-13	-0.304545	0.000228767	-0.629345	4.93706e-17	-0.287741	0.000516105	0.347153	2.30963e-05
LACTB	black	-0.0352068	0.677441	0.0352068	0.677441	0.499326	2.52642e-10	-0.445736	2.71542e-08	-0.0354756	0.675117	-0.00591226	0.944328	-0.529593	1.23055e-11	-0.240425	0.00395079	-0.127507	0.130491	0.407859	4.70238e-07	0.400743	7.73588e-07	-0.0837115	0.321949
LAGE3	black	-0.259448	0.0018213	0.259448	0.0018213	-0.0790552	0.349691	-0.00651985	0.938618	-0.453345	1.46659e-08	0.443567	3.22787e-08	0.643121	6.15087e-18	0.453989	1.39108e-08	0.103218	0.221564	-0.167775	0.045959	-0.0334294	0.692882	0.333441	5.0144e-05
LAIR1	black	0.0612376	0.46909	-0.0612376	0.46909	0.0675388	0.424513	0.339222	3.63238e-05	-0.0454129	0.591509	0.0668048	0.429576	0.458499	9.57908e-09	0.269612	0.00117576	-0.230751	0.00573089	-0.383558	2.45654e-06	-0.298609	0.000306664	0.0511123	0.545787
LAMP2	black	0.0706993	0.40311	-0.0706993	0.40311	0.113975	0.176832	-0.269824	0.00116486	0.545981	2.106e-12	-0.620506	1.78018e-16	-0.731506	4.74612e-25	-0.443229	3.31571e-08	0.207086	0.013407	0.426599	1.19807e-07	-0.0125318	0.882327	-0.195903	0.0194649
LAT1-3TM	black	0.219256	0.00875106	-0.219256	0.00875106	-0.191295	0.0225782	0.269661	0.00117321	0.0288062	0.733629	0.11433	0.17548	0.678774	1.65616e-20	0.295971	0.000348638	0.207869	0.0130526	-0.499649	2.45001e-10	-0.424829	1.36813e-07	0.273341	0.000997066
LAX1	black	-0.134183	0.111373	0.134183	0.111373	-0.145401	0.0842521	0.0612499	0.469001	-0.261121	0.00169668	0.319153	0.00010827	0.547226	1.83441e-12	0.616618	3.08996e-16	0.0174735	0.836481	-0.234934	0.00488804	-0.0999979	0.236393	0.36633	7.3391e-06
LBR	black	0.152537	0.0699479	-0.152537	0.0699479	0.0515	0.542741	-0.118755	0.159248	0.571885	1.05533e-13	-0.30784	0.000193897	-0.521248	2.91708e-11	-0.289087	0.00048441	-0.20884	0.0126245	-0.011867	0.888528	-0.0308509	0.715509	-0.167081	0.0468782
LCMT1	black	0.0293487	0.728806	-0.0293487	0.728806	-0.0211741	0.802497	0.0530733	0.530467	-0.160573	0.0562698	0.369395	6.0681e-06	0.782429	1.36669e-30	0.545197	2.29663e-12	-0.188268	0.0248486	-0.487549	7.57536e-10	-0.273686	0.00098183	0.410775	3.8218e-07
LDLRAP1	black	-0.0419119	0.62043	0.0419119	0.62043	-0.277584	0.000824211	0.11533	0.171708	-0.0898529	0.287596	0.305939	0.000213367	0.536857	5.69381e-12	0.193125	0.0212942	0.0612993	0.468641	-0.365558	7.69664e-06	-0.17173	0.0410011	0.415182	2.78331e-07
LDOC1	black	-0.104007	0.218032	0.104007	0.218032	-0.184888	0.0276126	-0.0321749	0.703858	-0.0839234	0.320722	0.168956	0.0444284	0.384453	2.31672e-06	0.243232	0.00353693	0.0851501	0.313674	-0.161368	0.0550458	-0.120666	0.152594	0.418862	2.12827e-07
LENG8	black	0.0762015	0.367412	-0.0762015	0.367412	-0.0554637	0.512089	0.0174019	0.837142	0.0914506	0.279076	-0.245927	0.00317669	0.350644	1.88483e-05	0.102511	0.224764	0.472422	2.92424e-09	-0.0377881	0.655253	-0.371984	5.15974e-06	0.158684	0.0592693
LGALS1	black	-0.0982677	0.244642	0.0982677	0.244642	0.0676829	0.423523	0.0557562	0.509862	-0.450502	1.84939e-08	0.560707	3.96498e-13	0.438516	4.80549e-08	0.407924	4.68065e-07	-0.366169	7.41229e-06	-0.275901	0.000889186	0.147691	0.0794271	0.00864195	0.918699
LHPP	black	0.2499	0.00270583	-0.2499	0.00270583	0.00797851	0.924922	0.478054	1.78214e-09	-0.0657592	0.436848	0.045277	0.59262	0.537391	5.37615e-12	0.0328916	0.697579	-0.122759	0.145551	-0.453324	1.46901e-08	-0.362334	9.37666e-06	-0.0209294	0.804734
LIG1	black	-0.230933	0.00569164	0.230933	0.00569164	-0.164445	0.0505123	-0.131201	0.119624	-0.315918	0.000128202	0.404698	5.87447e-07	0.499778	2.42033e-10	0.472875	2.81109e-09	0.0679171	0.421917	-0.131259	0.119458	0.0189108	0.823242	0.548026	1.67828e-12
LILRB2	black	0.249944	0.00270095	-0.249944	0.00270095	0.205937	0.0139422	-0.101803	0.227997	0.463931	6.06761e-09	-0.217561	0.00929912	-0.379826	3.13033e-06	-0.266252	0.00136129	-0.380196	3.05635e-06	-0.0817757	0.333305	-0.0280338	0.740513	-0.131395	0.119071
LIME1	black	-0.308363	0.000188841	0.308363	0.000188841	-0.227039	0.00658484	-0.158425	0.0596904	-0.394284	1.20346e-06	0.44658	2.53808e-08	0.50632	1.29005e-10	0.597541	4.15474e-15	0.213626	0.0106895	-0.0689468	0.414898	0.0671663	0.427078	0.4465	2.55424e-08
LIN7A	black	0.328405	6.6059e-05	-0.328405	6.6059e-05	0.170307	0.0427301	-0.00400116	0.962308	0.452353	1.59056e-08	-0.372916	4.86564e-06	-0.523572	2.29924e-11	-0.491829	5.10729e-10	-0.0760399	0.368432	0.0593733	0.482753	-0.0105948	0.900413	-0.412304	3.42527e-07
LLGL1	black	0.0671674	0.427071	-0.0671674	0.427071	-0.121668	0.149193	0.159875	0.0573624	-0.023698	0.779525	0.188945	0.0243246	0.69527	8.00778e-22	0.632119	3.27335e-17	-0.134022	0.111807	-0.486263	8.51922e-10	-0.365599	7.67726e-06	0.301753	0.000262786
LMBRD1	black	-0.333621	4.96465e-05	0.333621	4.96465e-05	-0.0267953	0.751595	-0.537387	5.37843e-12	-0.0120991	0.886363	-0.0644846	0.445806	-0.885408	1.99242e-48	-0.347664	2.24233e-05	-0.0111963	0.894792	0.69455	9.17923e-22	0.618908	2.23519e-16	-0.0650011	0.442164
LMF2	black	0.25518	0.0021778	-0.25518	0.0021778	-0.050445	0.551049	0.232928	0.00527738	0.182723	0.0295173	-0.0482265	0.56872	0.701714	2.31847e-22	0.390753	1.52632e-06	0.202056	0.0158903	-0.526753	1.65504e-11	-0.584301	2.28504e-14	0.144308	0.0866373
LMNA	black	0.363918	8.51212e-06	-0.363918	8.51212e-06	-0.0437747	0.604965	0.68349	7.10879e-21	0.208507	0.0127698	-0.164682	0.0501757	0.571153	1.15271e-13	0.00627944	0.940877	-0.11692	0.165835	-0.63113	3.79146e-17	-0.617591	2.69384e-16	-0.174584	0.0377083
LMNB1	black	0.18337	0.0289364	-0.18337	0.0289364	0.302541	0.000252738	-0.109877	0.193016	0.399676	8.32695e-07	-0.347162	2.30843e-05	-0.571804	1.06567e-13	-0.450896	1.79106e-08	-0.0908137	0.282452	0.16259	0.053206	0.0622746	0.461583	-0.268151	0.00125339
LMNB2	black	-0.0091216	0.914204	0.0091216	0.914204	-0.058855	0.48659	0.0128325	0.879525	-0.110497	0.1905	0.333605	4.96902e-05	0.630238	4.32739e-17	0.437754	5.1001e-08	-0.184018	0.0283652	-0.410559	3.88124e-07	-0.206228	0.0138051	0.334984	4.60373e-05
LMTK3	black	-0.0572786	0.498358	0.0572786	0.498358	-0.153935	0.0673926	-0.0875213	0.300339	-0.0469264	0.579199	0.0573465	0.497847	0.3866	2.01156e-06	0.148465	0.0778486	0.295742	0.000352511	-0.0913883	0.279405	-0.189532	0.0238777	0.301536	0.000265614
LOC158301	black	0.0348072	0.680901	-0.0348072	0.680901	-0.195617	0.0196466	-0.0872199	0.302013	-0.157178	0.061753	0.505496	1.39753e-10	0.466885	4.71769e-09	0.325688	7.64997e-05	-0.00137245	0.987067	-0.372729	4.92313e-06	0.0158647	0.851355	0.442574	3.4924e-08
LOC162073	black	0.135704	0.107341	-0.135704	0.107341	0.190848	0.0229018	0.180591	0.0315015	-0.0779112	0.356729	-0.0108648	0.897889	0.443017	3.37187e-08	0.19406	0.0206622	0.00301522	0.971591	-0.226653	0.0066798	-0.285159	0.000582299	-0.110588	0.190134
LOC196549	black	0.22303	0.00763233	-0.22303	0.00763233	0.0158817	0.851197	0.233672	0.00512976	0.126327	0.134117	0.0161715	0.848514	0.544182	2.56833e-12	0.361219	1.00346e-05	-0.0958979	0.25626	-0.504419	1.55095e-10	-0.422949	1.57394e-07	0.100405	0.234479
LOC285550	black	0.0531852	0.529599	-0.0531852	0.529599	0.205594	0.0141058	-0.2456	0.00321856	0.253317	0.0023524	-0.274643	0.000940785	-0.649802	2.15469e-18	-0.407562	4.80213e-07	0.0623145	0.461295	0.366161	7.41617e-06	0.224463	0.00724213	-0.142423	0.0908747
LOC286208	black	-0.150952	0.072942	0.150952	0.072942	-0.147342	0.0801482	-0.172537	0.0400469	-0.217023	0.00947924	0.370219	5.76372e-06	0.47443	2.45346e-09	0.362711	9.16356e-06	0.102974	0.222664	-0.162172	0.05383	-0.0134568	0.873711	0.638366	1.27733e-17
LOC338799	black	0.0659344	0.435625	-0.0659344	0.435625	-0.197407	0.0185321	0.0832731	0.324499	0.0416993	0.622205	0.0609547	0.47115	0.60643	1.26497e-15	0.303404	0.000242149	0.206169	0.0138326	-0.336398	4.25535e-05	-0.375712	4.07541e-06	0.369492	6.03151e-06
LOC339123	black	-0.107278	0.203822	0.107278	0.203822	-0.179088	0.0329664	-0.0257911	0.760617	-0.285496	0.000573245	0.439723	4.37224e-08	0.737778	1.159e-25	0.529858	1.19687e-11	-0.0355178	0.674752	-0.341339	3.22266e-05	-0.145431	0.0841885	0.438953	4.64404e-08
LOC348262	black	0.237898	0.00435991	-0.237898	0.00435991	0.0137841	0.870666	0.174359	0.0379595	-0.0263326	0.755748	0.318232	0.000113627	0.562695	3.14474e-13	0.355113	1.44802e-05	-0.164627	0.0502539	-0.566219	2.07707e-13	-0.231388	0.00559473	-0.0117968	0.889183
LOC387820	black	-0.246292	0.00313051	0.246292	0.00313051	0.00210961	0.980121	-0.568843	1.52051e-13	0.0239403	0.77733	0.177574	0.0345007	-0.592534	7.98944e-15	-0.0205448	0.808252	-0.256121	0.00209413	0.365961	7.50828e-06	0.543166	2.87147e-12	0.160675	0.056112
LOC389791	black	0.0821283	0.331218	-0.0821283	0.331218	-0.146602	0.0816946	-0.0714599	0.398056	-0.0191249	0.821275	0.185387	0.0271886	0.362085	9.52017e-06	0.261988	0.00163522	0.129372	0.124912	-0.228986	0.00612367	-0.133581	0.113003	0.245388	0.00324597
LOC391811	black	-0.181998	0.0301793	0.181998	0.0301793	-0.221643	0.00802799	0.019138	0.821154	-0.408025	4.64744e-07	0.614126	4.38277e-16	0.753888	2.55822e-27	0.514667	5.66828e-11	-0.13233	0.116444	-0.379523	3.1922e-06	-0.0311436	0.712927	0.537348	5.40076e-12
LOC401002	black	0.0191028	0.821477	-0.0191028	0.821477	-0.0646731	0.444475	0.487874	7.35383e-10	-0.0403231	0.633753	-0.0389902	0.64502	0.397259	9.82973e-07	0.192437	0.0217694	-0.0516466	0.541591	-0.325034	7.92347e-05	-0.335558	4.45926e-05	-0.116996	0.165559
LOC401115	black	0.176956	0.0351443	-0.176956	0.0351443	0.0917136	0.27769	0.0691249	0.413691	-0.0830559	0.325767	0.315244	0.000132766	0.319048	0.00010887	0.108634	0.19813	-0.206264	0.0137882	-0.357061	1.28915e-05	-0.0528819	0.531952	-0.156645	0.0626526
LOC440926	black	0.0610569	0.470405	-0.0610569	0.470405	0.012559	0.882074	-0.26082	0.00171852	0.401931	7.12452e-07	-0.561942	3.43365e-13	-0.441676	3.74939e-08	-0.404495	5.95851e-07	0.486398	8.41512e-10	0.402996	6.61605e-07	-0.106112	0.208811	-0.0251836	0.766091
LOC441070	black	0.153141	0.0688347	-0.153141	0.0688347	-0.098666	0.242725	0.415954	2.6317e-07	0.077527	0.359113	-0.072294	0.392558	0.247375	0.00299716	0.0323567	0.702264	-0.141595	0.0927883	-0.322218	9.2083e-05	-0.287018	0.000533892	-0.313204	0.000147518
LOC51035	black	-0.289168	0.000482582	0.289168	0.000482582	-0.130743	0.120931	-0.273408	0.000994078	-0.354766	1.47819e-05	0.254319	0.00225692	0.4283	1.05385e-07	0.307985	0.000192488	0.355572	1.40897e-05	0.110947	0.18869	0.024983	0.767901	0.415854	2.6507e-07
LOC613037	black	-0.0939592	0.266044	0.0939592	0.266044	-0.23425	0.00501787	0.128274	0.128174	-0.0690407	0.414261	0.0780305	0.355992	0.543234	2.85011e-12	0.375833	4.04404e-06	0.129852	0.123508	-0.268182	0.00125166	-0.30525	0.000220852	0.366723	7.16288e-06
LOC642033	black	0.116795	0.166292	-0.116795	0.166292	-0.0613097	0.468566	0.285271	0.000579256	-0.0529823	0.531173	0.0895954	0.288985	0.733449	3.07987e-25	0.361146	1.00789e-05	0.0761451	0.367768	-0.464056	6.00366e-09	-0.436836	5.47771e-08	0.23949	0.00409792
LOC642373	black	0.176173	0.0359738	-0.176173	0.0359738	0.0168942	0.841831	-0.015691	0.852963	0.402414	6.88948e-07	-0.314337	0.000139148	-0.423066	1.56028e-07	-0.317815	0.000116134	-0.0396922	0.639076	0.0585376	0.488947	-0.0333691	0.693408	-0.250557	0.00263437
LOC642755	black	-0.276934	0.000848764	0.276934	0.000848764	-0.240413	0.00395254	0.00226639	0.978644	-0.366478	7.27224e-06	0.598271	3.77333e-15	0.55618	6.68321e-13	0.695386	7.8341e-22	-0.256563	0.00205588	-0.318683	0.000110975	0.0688048	0.415862	0.368852	6.27674e-06
LOC643977	black	0.00511735	0.951804	-0.00511735	0.951804	-0.0548225	0.516985	0.231834	0.00550106	-0.266789	0.00132995	0.32491	7.9764e-05	0.459181	9.04892e-09	0.307491	0.000197346	-0.0103956	0.902276	-0.312005	0.000156886	-0.0812012	0.336724	0.0417498	0.621784
LOC644033	black	-0.278093	0.000805423	0.278093	0.000805423	-0.0925068	0.273537	-0.285726	0.00056712	0.087205	0.302095	-0.300482	0.000279772	-0.546325	2.02734e-12	-0.290869	0.000445234	0.326107	7.47971e-05	0.549405	1.43875e-12	0.214552	0.0103468	0.00766404	0.927873
LOC644584	black	0.184028	0.0283564	-0.184028	0.0283564	-0.0213216	0.80115	0.330802	5.79708e-05	0.167647	0.0461274	0.00256434	0.975838	0.403491	6.39179e-07	0.244401	0.0033763	-0.319655	0.000105445	-0.490527	5.76137e-10	-0.377494	3.63692e-06	0.0620258	0.463378
LOC644590	black	0.015333	0.856282	-0.015333	0.856282	-0.14974	0.0753005	0.00646776	0.939107	0.030252	0.7208	-0.0490682	0.561984	0.530251	1.14851e-11	0.38617	2.06952e-06	0.425216	1.32909e-07	-0.17913	0.0329248	-0.36686	7.10251e-06	0.360194	1.06773e-05
LOC644774	black	-0.0694449	0.411527	0.0694449	0.411527	0.228892	0.00614516	-0.247617	0.00296802	0.0827101	0.327792	-0.132876	0.114932	-0.370404	5.69752e-06	-0.0606914	0.473071	-0.157757	0.0607879	0.237186	0.00448184	0.151456	0.0719793	-0.0935832	0.26797
LOC644931	black	-0.0285622	0.735802	0.0285622	0.735802	-0.14714	0.0805681	0.332722	5.21718e-05	0.0149676	0.859671	-0.133177	0.114106	0.408365	4.53674e-07	0.159348	0.0582001	0.168012	0.0456491	-0.227552	0.00646034	-0.382396	2.64986e-06	0.184467	0.0279746
LOC645058	black	-0.00642551	0.939504	0.00642551	0.939504	0.0607306	0.472785	-0.0533687	0.528178	-0.0357789	0.672498	0.0235488	0.780878	-0.603244	1.94563e-15	-0.373292	4.75149e-06	-0.237176	0.00448371	0.262375	0.00160839	0.420091	1.94446e-07	-0.36227	9.41332e-06
LOC646064	black	-0.212877	0.010974	0.212877	0.010974	-0.0842575	0.318792	-0.42171	1.72543e-07	0.159589	0.0578162	-0.290742	0.000447916	-0.473872	2.57657e-09	-0.182714	0.0295252	0.352267	1.71358e-05	0.489513	6.3264e-10	0.161709	0.0545267	0.0786947	0.351899
LOC646943	black	0.155591	0.0644618	-0.155591	0.0644618	-0.0330459	0.696231	0.245824	0.00318981	0.0134343	0.873921	0.0397004	0.639006	0.241724	0.00375407	0.17007	0.0430245	-0.0882339	0.296405	-0.262926	0.00157097	-0.176638	0.0354793	-0.13864	0.0998803
LOC647000	black	-0.112523	0.182449	0.112523	0.182449	-0.170834	0.0420832	0.134461	0.110627	-0.195005	0.0200407	0.32856	6.55065e-05	0.658053	5.6873e-19	0.603659	1.84e-15	-0.248206	0.00289825	-0.403075	6.57961e-07	-0.220396	0.00839884	0.39833	9.13458e-07
LOC647349	black	-0.150002	0.0747856	0.150002	0.0747856	0.121706	0.149063	-0.428895	1.00751e-07	-0.0945079	0.26325	0.0625585	0.459539	-0.649545	2.24467e-18	-0.254693	0.00222229	-0.129974	0.123153	0.470654	3.41002e-09	0.545484	2.22503e-12	-0.117631	0.163261
LOC648024	black	-0.0341995	0.686176	0.0341995	0.686176	0.130702	0.12105	-0.0451228	0.593882	-0.237341	0.00445511	0.330199	5.99136e-05	0.334183	4.81272e-05	0.254107	0.00227687	-0.364407	8.261e-06	-0.202422	0.0156974	0.028113	0.739806	0.119722	0.155853
LOC648984	black	0.110589	0.190132	-0.110589	0.190132	0.35624	1.35399e-05	-0.128338	0.127981	0.300617	0.000277921	-0.296354	0.000342224	-0.326031	7.51015e-05	-0.295596	0.000355014	-0.0690121	0.414455	0.112998	0.180596	-0.0388935	0.645842	-0.16203	0.0540429
LOC650140	black	0.0345233	0.683363	-0.0345233	0.683363	-0.0117888	0.889258	-0.147331	0.0801701	0.312838	0.000150323	-0.499578	2.46683e-10	-0.426886	1.1725e-07	-0.28775	0.000515879	0.404458	5.97388e-07	0.354582	1.49437e-05	-0.07157	0.397328	-0.02313	0.784679
LOC650546	black	0.00170064	0.983974	-0.00170064	0.983974	0.123764	0.142258	-0.347771	2.22846e-05	0.29934	0.000295907	-0.179112	0.0329427	-0.662219	2.8569e-19	-0.339323	3.61185e-05	-0.00281876	0.973441	0.31347	0.000145514	0.276452	0.000867418	-0.128751	0.12675
LOC650737	black	-0.149331	0.0761108	0.149331	0.0761108	-0.159098	0.058601	0.114333	0.175467	-0.326986	7.13331e-05	0.429236	9.81792e-08	0.337279	4.05094e-05	0.238647	0.00423482	-0.126609	0.133242	-0.204356	0.0147091	0.103038	0.222377	0.207263	0.0133261
LOC650919	black	-0.0883049	0.296015	0.0883049	0.296015	-0.0525213	0.534758	-0.409428	4.20707e-07	0.247013	0.00304114	-0.241051	0.00385476	-0.444684	2.95336e-08	-0.184482	0.0279612	0.244402	0.00337622	0.351375	1.80585e-05	0.13475	0.109856	0.0430337	0.611097
LOC651738	black	0.0524033	0.535677	-0.0524033	0.535677	0.183819	0.0285396	-0.162914	0.0527275	0.328717	6.49495e-05	-0.402914	6.65371e-07	-0.605866	1.36568e-15	-0.525133	1.95752e-11	0.290395	0.000455359	0.376773	3.80854e-06	0.0940993	0.265328	-0.174663	0.037621
LOC652672	black	0.033832	0.689373	-0.033832	0.689373	-0.0976875	0.247452	0.30738	0.000198455	-0.0455409	0.590463	-0.146008	0.0829524	0.441502	3.8012e-08	0.213983	0.0105565	0.135115	0.108888	-0.176361	0.0357737	-0.380235	3.04866e-06	-0.00296836	0.972032
LOC652826	black	0.0874921	0.3005	-0.0874921	0.3005	0.0440517	0.60268	0.000373653	0.996479	0.0635031	0.452775	0.0382343	0.651447	0.425899	1.26275e-07	0.281179	0.000699754	-0.091359	0.27956	-0.296427	0.000341016	-0.280574	0.000719402	0.242849	0.003591
LOC727820	black	0.0227347	0.788272	-0.0227347	0.788272	-0.0574161	0.497325	0.219368	0.00871617	-0.173702	0.0387017	0.320594	0.000100356	0.348192	2.17467e-05	0.0253899	0.764231	-0.0183874	0.828058	-0.298781	0.000304105	-0.0356374	0.67372	0.0559517	0.508377
LOC728006	black	0.0303096	0.72029	-0.0303096	0.72029	0.028292	0.73821	-0.238332	0.00428708	0.0822564	0.330461	0.145403	0.0842484	-0.191502	0.0224295	-0.0802468	0.342452	-0.391825	1.42046e-06	-0.0285098	0.736268	0.19169	0.0222956	-0.0108671	0.897868
LOC728014	black	-0.123319	0.14371	0.123319	0.14371	-0.188032	0.0250334	-0.274691	0.000938761	-0.245421	0.00324167	0.419185	2.07849e-07	0.435839	5.91851e-08	0.429297	9.77244e-08	0.090892	0.282035	-0.123402	0.143438	0.0620419	0.463262	0.704832	1.25756e-22
LOC728519	black	0.0898782	0.28746	-0.0898782	0.28746	0.297151	0.000329253	-0.08017	0.342916	0.293138	0.000399561	-0.177805	0.0342629	-0.35514	1.44571e-05	-0.265595	0.00140058	-0.296464	0.000340415	0.012942	0.878505	0.0324556	0.701396	-0.190466	0.0231816
LOC728888	black	-0.198068	0.0181349	0.198068	0.0181349	-0.224875	0.00713325	0.104853	0.214293	-0.139243	0.0983995	0.187871	0.0251605	0.515843	5.03889e-11	0.462081	7.09496e-09	-0.0564689	0.504459	-0.267572	0.00128541	-0.201972	0.0159351	0.425209	1.32978e-07
LOC729843	black	-0.0345425	0.683197	0.0345425	0.683197	-0.147685	0.0794405	-0.0634452	0.453188	-0.156979	0.062087	0.514053	6.02629e-11	0.290943	0.000443671	0.353863	1.55944e-05	-0.29519	0.000362032	-0.330922	5.75914e-05	0.118425	0.160417	0.17209	0.0405728
LOC730316	black	0.00561414	0.947131	-0.00561414	0.947131	-0.250213	0.00267152	0.0850062	0.314495	0.0731046	0.387258	0.172994	0.0395144	0.585585	1.94344e-14	0.477561	1.86188e-09	-0.164595	0.0502984	-0.479343	1.58919e-09	-0.324656	8.0858e-05	0.390725	1.5292e-06
LOC730820	black	0.234479	0.00497394	-0.234479	0.00497394	0.127863	0.129412	-0.0533349	0.528439	0.612627	5.4e-16	-0.414741	2.87355e-07	-0.664017	2.11522e-19	-0.461791	7.27006e-09	-0.176334	0.0358018	0.0724201	0.391731	-0.00306824	0.971092	-0.203549	0.0151148
LOC731314	black	0.0471417	0.577458	-0.0471417	0.577458	-0.102583	0.224436	0.112217	0.183649	-0.051349	0.543926	0.28375	0.000621623	0.516859	4.55024e-11	0.372883	4.87572e-06	-0.220373	0.00840599	-0.431516	8.25377e-08	-0.210576	0.0118897	0.159103	0.0585928
LOC731486	black	0.432293	7.77697e-08	-0.432293	7.77697e-08	0.209658	0.0122738	0.373759	4.61304e-06	0.186962	0.0258873	-0.114728	0.173971	0.444859	2.91246e-08	-0.0848556	0.315356	-0.144563	0.0860755	-0.487545	7.57839e-10	-0.469234	3.85539e-09	-0.169831	0.0433233
LOC732425	black	0.206396	0.0137265	-0.206396	0.0137265	-0.0752906	0.373183	0.163095	0.0524615	0.157566	0.0611044	-0.00719174	0.932307	0.630756	4.00787e-17	0.369278	6.11258e-06	0.092486	0.273646	-0.469656	3.71742e-09	-0.493633	4.31822e-10	0.154674	0.066072
LOC88523	black	-0.0662637	0.43333	0.0662637	0.43333	0.147205	0.0804329	-0.403992	6.17183e-07	0.222816	0.00769247	-0.132993	0.114611	-0.784525	7.51634e-31	-0.323791	8.46856e-05	-0.0363021	0.667991	0.429613	9.5405e-08	0.416739	2.48547e-07	-0.117304	0.164441
LOC92017	black	0.338262	3.83384e-05	-0.338262	3.83384e-05	-0.0721021	0.393819	0.292017	0.000421554	0.135228	0.108591	0.00787616	0.925882	0.528308	1.40771e-11	0.0353694	0.676034	0.177695	0.034376	-0.47799	1.79239e-09	-0.431	8.58525e-08	0.176395	0.0357367
LONP1	black	0.0235222	0.78112	-0.0235222	0.78112	-0.148155	0.0784774	0.0730776	0.387434	-0.191569	0.022382	0.441752	3.72693e-08	0.699998	3.23561e-22	0.457518	1.03938e-08	-0.205908	0.0139562	-0.486799	8.11324e-10	-0.172383	0.0402274	0.344348	2.7146e-05
LONRF1	black	-0.119037	0.158251	0.119037	0.158251	0.115754	0.170128	-0.450933	1.78579e-08	0.0496537	0.557321	-0.0744799	0.378366	-0.80113	5.13692e-33	-0.336124	4.32093e-05	-0.0408892	0.628992	0.552109	1.06168e-12	0.532607	8.9579e-12	-0.0404012	0.633095
LPP	black	0.0406091	0.631346	-0.0406091	0.631346	0.115632	0.170583	-0.321955	9.33807e-05	0.266502	0.00134661	-0.119643	0.156131	-0.251997	0.00248364	0.0926666	0.272706	-0.145966	0.0830411	0.0824191	0.329503	0.0248374	0.769216	0.135212	0.108632
LRCH3	black	-0.0444639	0.599287	0.0444639	0.599287	0.0382595	0.651233	-0.177359	0.0347241	0.0185841	0.826248	0.189699	0.0237519	0.357959	1.22162e-05	0.532262	9.29102e-12	-0.15619	0.0634278	-0.248479	0.00286641	-0.122934	0.144976	0.421942	1.6961e-07
LRFN3	black	-0.0932166	0.269858	0.0932166	0.269858	-0.200379	0.016803	-0.0561498	0.506875	-0.162167	0.0538367	0.227957	0.00636367	0.657549	6.17709e-19	0.587095	1.60497e-14	0.189569	0.0238497	-0.247232	0.00301451	-0.228745	0.00617914	0.42643	1.21341e-07
LRMP	black	-0.127626	0.130129	0.127626	0.130129	-0.0359034	0.671425	-0.434853	6.38716e-08	0.128133	0.128597	-0.0304343	0.719188	-0.825199	1.51326e-36	-0.399188	8.61136e-07	-0.0700909	0.40718	0.463837	6.11605e-09	0.535462	6.61165e-12	-0.0607952	0.472313
LRRC33	black	0.0579832	0.493079	-0.0579832	0.493079	0.241699	0.00375782	0.0340145	0.687784	-0.161329	0.055105	0.2232	0.00758517	0.48778	7.41712e-10	0.313405	0.000146002	-0.299937	0.000287362	-0.294127	0.000381044	-0.160678	0.056106	0.168664	0.0448033
LRRC6	black	-0.0704545	0.404745	0.0704545	0.404745	-0.0393482	0.641986	-0.160916	0.0557389	0.175395	0.0368144	-0.281289	0.000696237	-0.407162	4.93984e-07	-0.236629	0.00457942	0.211175	0.0116453	0.317917	0.000115514	0.094101	0.26532	-0.073893	0.382146
LRRK2	black	-0.0906253	0.283456	0.0906253	0.283456	0.154507	0.0663671	-0.315849	0.000128663	0.252663	0.00241665	-0.552377	1.02998e-12	-0.772388	2.19252e-29	-0.435872	5.90302e-08	0.394071	1.22093e-06	0.677785	1.97331e-20	0.175006	0.0372411	-0.168598	0.0448884
LSG1	black	0.0573338	0.497943	-0.0573338	0.497943	-0.042769	0.613294	-0.0557157	0.51017	-0.0728176	0.38913	0.126555	0.13341	0.435081	6.27571e-08	0.356441	1.33785e-05	-0.0383593	0.650383	-0.208084	0.0129571	-0.176317	0.0358205	0.0990108	0.241075
LSM4	black	-0.0636047	0.452051	0.0636047	0.452051	-0.0231077	0.784882	0.0839118	0.320788	-0.344552	2.683e-05	0.602344	2.19524e-15	0.568607	1.56385e-13	0.412134	3.46733e-07	-0.31298	0.000149227	-0.431875	8.03023e-08	0.0382899	0.650974	0.132913	0.11483
LTA	black	-0.037145	0.660753	0.037145	0.660753	-0.104325	0.216623	-0.00289449	0.972728	-0.164753	0.0500761	0.373138	4.79799e-06	0.533168	8.4402e-12	0.191585	0.0223704	0.057069	0.499933	-0.320492	0.000100897	-0.0986837	0.242641	0.398388	9.09781e-07
LUZP1	black	0.0135502	0.872842	-0.0135502	0.872842	-0.0822756	0.330348	-0.147921	0.0789555	-0.0566623	0.502998	0.153889	0.0674754	0.499121	2.57608e-10	0.467358	4.53017e-09	-0.0158571	0.851425	-0.207134	0.0133851	-0.192035	0.022051	0.335911	4.37245e-05
LXN	black	-0.249281	0.0027748	0.249281	0.0027748	-0.0152454	0.857094	-0.432805	7.4776e-08	-0.0510812	0.546031	-0.0618009	0.465004	-0.676784	2.35487e-20	-0.339975	3.48141e-05	0.135792	0.107109	0.595917	5.1424e-15	0.508804	1.01231e-10	-0.0329923	0.696699
LY9	black	-0.239028	0.00417246	0.239028	0.00417246	-0.312338	0.000154231	0.0263219	0.755844	-0.375803	4.05184e-06	0.530175	1.15769e-11	0.582821	2.7516e-14	0.489977	6.06148e-10	-0.0182227	0.829575	-0.266929	0.00132189	0.0246355	0.771039	0.483284	1.11616e-09
LYPLA1	black	0.0681244	0.420498	-0.0681244	0.420498	0.233242	0.00521454	-0.170192	0.042873	0.175601	0.0365911	0.00730586	0.931235	-0.398432	9.07059e-07	-0.184028	0.028356	-0.336648	4.19647e-05	0.0436154	0.606281	0.190432	0.0232069	-0.0645439	0.445388
LYRM1	black	-0.053384	0.52806	0.053384	0.52806	0.355117	1.44764e-05	-0.398334	9.1317e-07	0.119228	0.157581	-0.0169435	0.841375	-0.776675	6.82432e-30	-0.38382	2.41474e-06	-0.178635	0.0334196	0.398746	8.87717e-07	0.494191	4.09893e-10	-0.136088	0.106341
LYSMD2	black	-0.13698	0.104044	0.13698	0.104044	0.503975	1.6189e-10	-0.480641	1.41533e-09	-0.0614953	0.467218	-0.0755027	0.371835	-0.660278	3.94306e-19	-0.303685	0.000238788	0.0547567	0.51749	0.591228	9.457e-15	0.479742	1.53365e-09	0.0431962	0.60975
LZTR1	black	-0.111381	0.186958	0.111381	0.186958	-0.0464948	0.582697	-0.2062	0.0138181	-0.186193	0.0265162	0.256973	0.00202096	0.624854	9.52171e-17	0.591717	8.87882e-15	0.0825998	0.32844	-0.195795	0.0195334	-0.16884	0.044577	0.459249	8.99756e-09
MAD1L1	black	-0.0634401	0.453224	0.0634401	0.453224	-0.161272	0.0551919	0.0369207	0.662677	-0.190113	0.0234426	0.327581	6.90748e-05	0.591349	9.31153e-15	0.425626	1.28892e-07	-0.0156092	0.853722	-0.325777	7.61369e-05	-0.141469	0.0930837	0.250166	0.00267671
MADD	black	0.235522	0.00477889	-0.235522	0.00477889	-0.0617237	0.465562	0.470143	3.56416e-09	0.151117	0.0726253	-0.000106222	0.998999	0.767763	7.50958e-29	0.447336	2.38859e-08	-0.16312	0.0524245	-0.69312	1.2023e-21	-0.614486	4.16784e-16	0.0221992	0.793146
MAN1B1	black	0.127173	0.131509	-0.127173	0.131509	-0.0470418	0.578265	0.139152	0.0986206	0.00427138	0.959764	0.186868	0.025963	0.582188	2.97862e-14	0.387785	1.85996e-06	-0.080189	0.342801	-0.466097	5.04626e-09	-0.312427	0.000153527	0.126128	0.134736
MAN2B1	black	0.407738	4.74289e-07	-0.407738	4.74289e-07	-0.0126205	0.8815	0.3258	7.60392e-05	0.268984	0.00120853	-0.130079	0.122846	0.679125	1.55584e-20	0.0866999	0.304915	0.0593113	0.483212	-0.590877	9.89514e-15	-0.648054	2.84247e-18	0.0180407	0.831251
MAN2C1	black	0.152461	0.0700907	-0.152461	0.0700907	-0.0479124	0.571244	0.305826	0.000214575	0.012409	0.883473	0.178067	0.0339953	0.659958	4.15723e-19	0.331382	5.6159e-05	-0.107254	0.203926	-0.565059	2.38225e-13	-0.380537	2.98974e-06	0.119534	0.15651
MAP1LC3B	black	0.0700386	0.40753	-0.0700386	0.40753	0.0549746	0.515822	0.166697	0.0473946	0.254775	0.00221469	-0.378963	3.30949e-06	-0.471103	3.27988e-09	-0.312489	0.000153035	-0.0652648	0.44031	0.161131	0.0554076	-0.00919978	0.913471	-0.307026	0.000202023
MAP2K1	black	-0.333835	4.90633e-05	0.333835	4.90633e-05	0.0439262	0.603715	-0.541445	3.46575e-12	-0.0926792	0.272641	0.0441963	0.60149	-0.309377	0.000179387	0.122124	0.147662	-0.140601	0.0951289	0.402458	6.86858e-07	0.333906	4.887e-05	0.213181	0.0108577
MAP2K1IP1	black	-0.287695	0.000517213	0.287695	0.000517213	0.0312241	0.712218	-0.405808	5.43424e-07	-0.289191	0.000482048	0.222927	0.0076612	-0.787454	3.22248e-31	-0.331122	5.69646e-05	-0.170257	0.042793	0.601647	2.40969e-15	0.796116	2.42987e-32	-0.210479	0.0119299
MAP2K4	black	0.141288	0.0935071	-0.141288	0.0935071	0.0165721	0.844808	-0.214523	0.0103576	0.424046	1.45051e-07	-0.476936	1.96778e-09	-0.56694	1.90709e-13	-0.425387	1.31222e-07	0.300067	0.000285538	0.330259	5.97174e-05	0.00741851	0.930177	-0.172573	0.0400044
MAP3K14	black	0.244008	0.00342954	-0.244008	0.00342954	-0.220639	0.00832532	0.387978	1.83631e-06	0.203088	0.0153505	-0.00740005	0.930351	0.385466	2.16759e-06	-0.0261062	0.757783	-0.0667979	0.429624	-0.486538	8.30851e-10	-0.393577	1.26243e-06	-0.0481695	0.569177
MAP3K8	black	-0.284306	0.000605835	0.284306	0.000605835	0.18855	0.0246289	-0.538373	4.83631e-12	-0.0375787	0.657042	-0.0752088	0.373704	-0.757648	1.00657e-27	-0.227825	0.00639512	-0.042266	0.617478	0.632306	3.18322e-17	0.541673	3.38091e-12	-0.0698798	0.408597
MAP4K1	black	-0.172274	0.0403556	0.172274	0.0403556	-0.193199	0.0212433	0.0419099	0.620447	-0.304574	0.000228444	0.380253	3.04528e-06	0.778493	4.12732e-30	0.635834	1.87513e-17	-0.00408649	0.961504	-0.352192	1.72113e-05	-0.201214	0.016343	0.487832	7.38207e-10
MAP4K2	black	0.234787	0.00491563	-0.234787	0.00491563	-0.160242	0.0567857	0.109314	0.195322	0.30971	0.000176377	-0.072255	0.392814	0.511493	7.76997e-11	0.108118	0.200283	0.132159	0.116924	-0.465991	5.09224e-09	-0.495878	3.49978e-10	0.355665	1.40122e-05
MAPBPIP	black	0.10807	0.200483	-0.10807	0.200483	0.0797617	0.345387	0.132611	0.115667	-0.186334	0.0263997	0.24717	0.00302201	0.287335	0.000526038	0.0070647	0.9335	-0.135172	0.108738	-0.245618	0.00321628	-0.0311924	0.712497	-0.182574	0.0296526
2022-03-07	black	-0.367188	6.96001e-06	0.367188	6.96001e-06	0.0317904	0.707234	-0.552536	1.01161e-12	-0.176983	0.0351159	0.140222	0.0960328	-0.858984	1.55304e-42	-0.228456	0.00624634	-0.122042	0.147937	0.678942	1.60721e-20	0.771199	3.01735e-29	-0.0607426	0.472697
MARCKS	black	0.015853	0.851462	-0.015853	0.851462	0.197001	0.0187802	-0.22034	0.00841581	0.408354	4.54018e-07	-0.543601	2.73783e-12	-0.535182	6.81222e-12	-0.327054	7.1071e-05	0.120889	0.151833	0.356383	1.34246e-05	-0.0470779	0.577973	-0.105512	0.211408
MARCO	black	0.255922	0.00211162	-0.255922	0.00211162	0.224504	0.00723132	0.361128	1.00898e-05	0.0903201	0.285087	-0.0199919	0.813317	0.285572	0.000571204	-0.00622804	0.94136	-0.171337	0.0414732	-0.384474	2.31349e-06	-0.274263	0.000956896	-0.271066	0.00110284
MBD3	black	-0.0253951	0.764184	0.0253951	0.764184	-0.0891203	0.29156	-0.075911	0.369247	-0.208575	0.0127403	0.186377	0.026364	0.430876	8.66693e-08	0.277826	0.000815224	0.292658	0.00040886	-0.0851804	0.313501	-0.0773897	0.359967	0.11538	0.17152
MC1R	black	0.0579284	0.493489	-0.0579284	0.493489	-0.06063	0.47352	0.0480691	0.569984	0.0566705	0.502936	0.112918	0.180908	0.366408	7.30392e-06	0.415255	2.76848e-07	-0.0729365	0.388354	-0.323195	8.74212e-05	-0.216235	0.00974886	0.0268123	0.751442
MCL1	black	0.0732082	0.386585	-0.0732082	0.386585	0.188198	0.0249034	-0.245702	0.0032055	0.472908	2.8029e-09	-0.718874	7.22351e-24	-0.629908	4.54329e-17	-0.390718	1.52994e-06	0.406193	5.289e-07	0.49219	4.9391e-10	-0.0864481	0.306327	-0.124056	0.141313
MCM2	black	-0.0572851	0.498308	0.0572851	0.498308	-0.0307116	0.716738	-0.0922066	0.275104	-0.108995	0.196634	0.294146	0.000380712	0.413397	3.1665e-07	0.327864	6.80262e-05	-0.0896946	0.28845	-0.236738	0.00456023	-0.0705504	0.404104	0.338738	3.73282e-05
MCM3AP	black	-0.0685875	0.417339	0.0685875	0.417339	-0.147506	0.0798086	0.0666585	0.430589	-0.0499871	0.554675	-0.0887572	0.293538	0.479892	1.5133e-09	0.363118	8.93908e-06	0.219556	0.00865718	-0.108847	0.197248	-0.332049	5.41394e-05	0.326473	7.33346e-05
MCM5	black	0.229744	0.00595214	-0.229744	0.00595214	-0.0989106	0.241554	0.39978	8.26739e-07	0.164968	0.0497732	-0.0233285	0.782877	0.701648	2.3486e-22	0.293202	0.00039835	-0.116318	0.168044	-0.61686	2.98655e-16	-0.580886	3.50341e-14	0.0931943	0.269973
MCRS1	black	0.179975	0.0320954	-0.179975	0.0320954	0.0777537	0.357705	0.104834	0.214375	0.0175759	0.835537	0.259289	0.0018336	0.630579	4.1139e-17	0.488362	7.0322e-10	-0.275902	0.000889122	-0.544448	2.49434e-12	-0.312899	0.000149849	0.198038	0.0181527
MDFI	black	0.143515	0.0884017	-0.143515	0.0884017	-0.0552395	0.513798	0.454381	1.34692e-08	0.00878365	0.917371	0.0395611	0.640184	0.349841	1.97553e-05	0.13704	0.103892	-0.18077	0.0313307	-0.391685	1.43389e-06	-0.287108	0.000531653	-0.231262	0.00562135
MDH2	black	-0.223646	0.00746242	0.223646	0.00746242	-0.0266263	0.753111	-0.212014	0.0113101	-0.336936	4.12956e-05	0.518097	4.01659e-11	0.401423	7.38005e-07	0.547315	1.81636e-12	-0.365124	7.90519e-06	-0.160128	0.0569648	0.146407	0.0821052	0.372231	5.08033e-06
ME2	black	-0.18101	0.0311027	0.18101	0.0311027	0.164462	0.0504878	-0.460214	8.3003e-09	0.0895848	0.289043	-0.385009	2.23371e-06	-0.724564	2.15928e-24	-0.387487	1.89702e-06	0.314641	0.00013698	0.729697	7.07642e-25	0.305653	0.000216446	-0.0239412	0.777322
MED19	black	0.0368526	0.663261	-0.0368526	0.663261	-0.0784919	0.353146	0.0294474	0.72793	-0.145102	0.0848997	0.450685	1.82211e-08	0.565687	2.21211e-13	0.472303	2.95478e-09	-0.352581	1.68211e-05	-0.481333	1.33024e-09	-0.0929869	0.271045	0.179624	0.0324378
MED24	black	0.110769	0.189406	-0.110769	0.189406	0.0255308	0.762961	0.153208	0.0687116	-0.0851959	0.313413	0.210515	0.011915	0.779988	2.71997e-30	0.532554	9.00825e-12	-0.132615	0.115653	-0.505303	1.42388e-10	-0.379624	3.17147e-06	0.266647	0.00133819
MED30	black	-0.210579	0.0118886	0.210579	0.0118886	0.025635	0.762022	-0.415821	2.65715e-07	-0.137782	0.102017	0.315331	0.000132173	-0.624634	9.83004e-17	-0.124695	0.139258	-0.328819	6.45895e-05	0.323765	8.48039e-05	0.655014	9.33373e-19	-0.0973608	0.249044
MEF2D	black	0.0968023	0.251782	-0.0968023	0.251782	-0.386267	2.05632e-06	0.307706	0.000195217	0.0865782	0.305597	-0.0526895	0.533448	0.634585	2.26353e-17	0.370435	5.68634e-06	0.107247	0.203953	-0.423452	1.51622e-07	-0.499695	2.43952e-10	0.264632	0.00146003
MEMO1	black	-0.162985	0.0526222	0.162985	0.0526222	0.0797867	0.345236	-0.257978	0.00193761	-0.0498824	0.555505	-0.0227324	0.788293	-0.461099	7.70594e-09	-0.123102	0.14442	-0.0107022	0.899409	0.360966	1.01898e-05	0.325696	7.64669e-05	-0.0681437	0.420366
MEPCE	black	0.251429	0.00254218	-0.251429	0.00254218	-0.100152	0.235669	0.0591664	0.484283	0.158718	0.059213	0.15963	0.057751	0.571698	1.07938e-13	0.209203	0.0124677	-0.0414392	0.624381	-0.538703	4.66715e-12	-0.360056	1.07665e-05	0.28683	0.00053863
METT10D	black	0.169781	0.0433849	-0.169781	0.0433849	-0.121758	0.148888	0.325042	7.92014e-05	-0.087013	0.303165	0.266073	0.00137193	0.656839	6.93738e-19	0.284965	0.000587558	-0.0476909	0.573026	-0.533579	8.0805e-12	-0.308859	0.000184164	0.177118	0.0349749
MFGE8	black	-0.0354344	0.675473	0.0354344	0.675473	-0.282107	0.000670571	0.0970845	0.250396	-0.0975047	0.248342	0.309347	0.000179655	0.616316	3.2245e-16	0.264806	0.00144912	0.0551409	0.514551	-0.419323	2.05752e-07	-0.21602	0.00982358	0.395076	1.14051e-06
MFHAS1	black	0.0914527	0.279065	-0.0914527	0.279065	-0.191532	0.0224081	0.337443	4.01401e-05	-0.0584738	0.489422	-0.00801866	0.924545	0.603833	1.79721e-15	0.173581	0.0388395	0.232776	0.00530784	-0.330819	5.79169e-05	-0.403186	6.52904e-07	0.152972	0.0691439
MFSD10	black	0.156371	0.0631193	-0.156371	0.0631193	-0.121269	0.150539	0.159404	0.0581101	0.0487526	0.564506	0.202686	0.0155588	0.642613	6.65432e-18	0.638189	1.31215e-17	-0.252093	0.00247392	-0.561401	3.6572e-13	-0.357359	1.26641e-05	0.122406	0.146723
MFSD3	black	0.147934	0.0789284	-0.147934	0.0789284	0.00594893	0.943984	0.274551	0.000944646	-0.0470037	0.578573	0.228834	0.00615871	0.66766	1.14322e-19	0.254536	0.0022368	-0.0711281	0.400256	-0.533975	7.74714e-12	-0.341648	3.16675e-05	0.0995547	0.238487
MGC13379	black	-0.00918736	0.913587	0.00918736	0.913587	-0.0685267	0.417753	-0.119506	0.156608	0.143635	0.0881324	0.0987062	0.242533	-0.362098	9.51243e-06	-0.0726044	0.390524	-0.267252	0.00130344	-0.0142093	0.866713	0.242433	0.00365058	-0.229389	0.00603185
MGC18216	black	0.000390109	0.996324	-0.000390109	0.996324	-0.156414	0.063046	-0.300951	0.000273389	0.413995	3.03267e-07	-0.461055	7.73445e-09	-0.438003	5.00207e-08	-0.302282	0.000255999	0.35148	1.79471e-05	0.311163	0.000163788	-0.0469976	0.578623	0.0673791	0.425611
MGC24039	black	-0.128357	0.127924	0.128357	0.127924	-0.0775304	0.359092	-0.228305	0.0062815	-0.246125	0.00315156	0.146113	0.082727	0.210673	0.01185	0.108082	0.200435	0.263061	0.00156194	0.15704	0.0619845	0.0681205	0.420525	0.584302	2.28486e-14
MGC29506	black	0.0771434	0.361503	-0.0771434	0.361503	-0.0575044	0.496663	0.295478	0.000357044	-0.0694319	0.411615	0.136067	0.106395	0.376837	3.79294e-06	0.05646	0.504527	-0.0443232	0.600445	-0.302931	0.000247896	-0.206915	0.0134853	0.218245	0.0090746
MGC3020	black	-0.121888	0.148453	0.121888	0.148453	-0.18197	0.0302059	-0.157106	0.0618731	-0.241328	0.00381309	0.368278	6.5049e-06	0.297795	0.00031909	0.285786	0.000565526	0.17644	0.0356889	-0.0592827	0.483423	0.100244	0.235235	0.449081	2.07511e-08
MGC33556	black	0.118533	0.160033	-0.118533	0.160033	-0.113877	0.177208	-0.00388925	0.963361	-0.128747	0.12676	0.230213	0.00584808	0.287656	0.000518165	-0.0796593	0.346009	0.112262	0.183473	-0.179214	0.0328413	-0.0273994	0.746183	0.143692	0.0880046
MGC52498	black	-0.0609472	0.471205	0.0609472	0.471205	-0.250306	0.0026615	-0.0675564	0.424392	-0.217518	0.00931348	0.518114	4.00968e-11	0.586054	1.83146e-14	0.359684	1.10112e-05	-0.0305133	0.718489	-0.362734	9.15097e-06	-0.0247127	0.770342	0.571791	1.06742e-13
MIA	black	0.131265	0.119443	-0.131265	0.119443	-0.142131	0.0915481	0.301919	0.000260643	0.0943883	0.263857	0.00540227	0.949124	0.177359	0.034724	-0.0436382	0.606092	-0.156598	0.0627326	-0.304025	0.000234776	-0.210946	0.0117384	-0.23695	0.00452309
MKLN1	black	-0.342229	3.06386e-05	0.342229	3.06386e-05	0.0775992	0.358664	-0.549294	1.4568e-12	-0.157115	0.0618581	0.255347	0.00216276	-0.776801	6.59216e-30	-0.18376	0.0285918	-0.262886	0.00157369	0.525386	1.90712e-11	0.763871	2.07046e-28	-0.0620937	0.462888
MLL	black	0.00988475	0.907056	-0.00988475	0.907056	-0.118857	0.158886	0.134804	0.109713	-0.0794696	0.347162	0.0286824	0.734731	0.715169	1.56113e-23	0.406291	5.25273e-07	0.30616	0.000211006	-0.291605	0.000429923	-0.426535	1.20392e-07	0.41003	4.03035e-07
MLLT6	black	-0.191877	0.0221626	0.191877	0.0221626	-0.0724331	0.391645	-0.320772	9.94154e-05	-0.167468	0.0463637	0.254693	0.00222224	0.452082	1.62617e-08	0.597198	4.34636e-15	0.18814	0.024949	-0.0664246	0.432212	-0.0487894	0.564211	0.60169	2.39602e-15
MMD	black	-0.184588	0.0278698	0.184588	0.0278698	0.084457	0.317644	0.0172116	0.838899	-0.0424527	0.615923	0.00507341	0.952217	-0.453289	1.47334e-08	-0.23564	0.00475735	-0.18888	0.0243744	0.223664	0.0074574	0.294197	0.000379775	-0.183271	0.029025
MMS19L	black	-0.20798	0.0130033	0.20798	0.0130033	-0.186584	0.0261946	-0.154701	0.0660237	-0.334236	4.79875e-05	0.511651	7.64909e-11	0.546879	1.90663e-12	0.629342	4.9396e-17	-0.12047	0.153268	-0.217896	0.00918852	0.0464552	0.583018	0.51829	3.93916e-11
MNDA	black	0.135053	0.109053	-0.135053	0.109053	0.23642	0.00461654	-0.237653	0.00440149	0.35963	1.10476e-05	-0.170715	0.042229	-0.571218	1.14366e-13	-0.336253	4.28995e-05	-0.168644	0.0448286	0.133724	0.112614	0.165285	0.0493292	-0.251356	0.00254979
MON2	black	-0.449035	2.08287e-08	0.449035	2.08287e-08	0.0651099	0.441398	-0.60939	8.44343e-16	-0.263775	0.00151484	0.1338	0.112408	-0.770439	3.69677e-29	-0.117893	0.162318	0.01796	0.831995	0.745535	1.91496e-26	0.751562	4.51747e-27	0.0556825	0.510423
MORC2	black	0.0309349	0.714767	-0.0309349	0.714767	-0.218284	0.00906185	0.0933153	0.269349	-0.124023	0.141418	0.30049	0.000279667	0.66412	2.079e-19	0.279458	0.000757013	0.0195391	0.81747	-0.407387	4.86196e-07	-0.245325	0.0032541	0.45451	1.33275e-08
MORC3	black	-0.325676	7.65517e-05	0.325676	7.65517e-05	0.145698	0.0836134	-0.530141	1.16179e-11	-0.172957	0.039557	0.0912671	0.280046	-0.766699	9.92914e-29	-0.232467	0.00537049	-0.0690002	0.414536	0.657035	6.71897e-19	0.678274	1.80983e-20	-0.0249582	0.768125
MOSPD2	black	0.280799	0.000712063	-0.280799	0.000712063	0.0564845	0.504341	0.0158393	0.85159	0.457072	1.07859e-08	-0.384957	2.2414e-06	-0.465823	5.1657e-09	-0.452072	1.62748e-08	0.0926272	0.272911	0.0832629	0.324558	-0.0621482	0.462494	-0.299468	0.000294058
MPV17	black	-0.0158715	0.851291	0.0158715	0.851291	0.000486835	0.995412	-0.0501118	0.553686	-0.197805	0.018292	0.546746	1.9349e-12	0.604158	1.72037e-15	0.474941	2.346e-09	-0.408265	4.56916e-07	-0.494075	4.14385e-10	-0.0552599	0.513643	0.232203	0.00542457
MRPL12	black	0.0320105	0.705301	-0.0320105	0.705301	0.0856539	0.310809	0.108095	0.200381	-0.325802	7.6033e-05	0.551262	1.16802e-12	0.486939	8.01025e-10	0.316903	0.000121801	-0.256962	0.00202185	-0.392778	1.3323e-06	0.0523618	0.536001	0.067773	0.422905
MRPL37	black	0.100442	0.234305	-0.100442	0.234305	-0.0589802	0.485662	0.394704	1.16966e-06	-0.24113	0.00384294	0.479907	1.51129e-09	0.768268	6.57479e-29	0.336127	4.32016e-05	-0.286329	0.000551383	-0.644076	5.3024e-18	-0.235692	0.00474787	0.117953	0.162103
MRPL41	black	-0.0465622	0.58215	0.0465622	0.58215	-0.0724524	0.391519	0.235834	0.00472205	-0.398877	8.79782e-07	0.472061	3.01776e-09	0.668416	1.00507e-19	0.41407	3.01645e-07	-0.0247874	0.769667	-0.386705	1.99766e-06	-0.0783313	0.354135	0.138616	0.0999392
MRPS16	black	0.093453	0.268639	-0.093453	0.268639	-0.127343	0.130991	0.0839448	0.320597	-0.185679	0.0269429	0.224753	0.00716538	0.497608	2.9733e-10	0.204863	0.0144595	0.179943	0.0321258	-0.238089	0.00432773	-0.152449	0.0701132	0.0784323	0.353512
MRPS2	black	0.0677431	0.42311	-0.0677431	0.42311	-0.0810553	0.337596	0.191825	0.0221998	-0.134062	0.111699	0.316487	0.000124466	0.757718	9.89243e-28	0.436293	5.71339e-08	-0.064201	0.447814	-0.499918	2.38824e-10	-0.305427	0.000218902	0.289945	0.000465168
MS4A3	black	-0.175892	0.0362754	0.175892	0.0362754	0.0500625	0.554077	-0.1122	0.183716	-0.0880164	0.297602	0.0717652	0.396039	-0.453289	1.47334e-08	-0.215252	0.0100944	-0.222565	0.00776306	0.242541	0.00363492	0.367949	6.63925e-06	-0.398749	8.87539e-07
MT1F	black	-0.202529	0.0156412	0.202529	0.0156412	0.065937	0.435606	0.00939115	0.911678	-0.393165	1.29797e-06	0.379396	3.21835e-06	0.39769	9.54375e-07	0.340292	3.41952e-05	0.0173907	0.837246	-0.0912163	0.280315	0.054673	0.518131	0.130936	0.12038
MT1X	black	0.0151747	0.85775	-0.0151747	0.85775	0.115243	0.172034	0.254301	0.0022586	-0.20374	0.0150181	0.444903	2.90228e-08	0.518498	3.85725e-11	0.314017	0.000141464	-0.312606	0.000152124	-0.486791	8.11878e-10	-0.105453	0.211667	0.127493	0.130532
MTA1	black	-0.306957	0.000202723	0.306957	0.000202723	-0.234656	0.00494037	-0.245139	0.0032784	-0.269675	0.00117246	0.189954	0.0235614	0.416431	2.54186e-07	0.340321	3.41394e-05	0.260127	0.00176978	0.0784247	0.353559	-0.0454288	0.591379	0.513453	6.39732e-11
MTA2	black	0.132683	0.115466	-0.132683	0.115466	-0.0812335	0.336531	0.255761	0.00212584	0.00243077	0.977096	0.1652	0.0494475	0.764238	1.88305e-28	0.424659	1.38566e-07	-0.0657322	0.437037	-0.56732	1.82289e-13	-0.447794	2.30208e-08	0.174124	0.038224
MTHFR	black	0.302218	0.000256808	-0.302218	0.000256808	0.071758	0.396086	0.174328	0.0379945	0.0851455	0.3137	0.0600218	0.477977	0.508255	1.06823e-10	0.116115	0.168792	0.0905023	0.284113	-0.426606	1.19751e-07	-0.355087	1.45024e-05	0.063988	0.449325
MTHFS	black	0.265984	0.00137721	-0.265984	0.00137721	0.0931719	0.270088	-0.0928294	0.271861	0.436026	5.83306e-08	-0.22833	0.00627572	-0.618358	2.41651e-16	-0.478483	1.71556e-09	-0.189626	0.0238072	0.0697171	0.409692	0.133602	0.112944	-0.353925	1.55378e-05
MTM1	black	-0.230978	0.00568197	0.230978	0.00568197	0.141502	0.0930052	-0.556011	6.81384e-13	-0.0434017	0.608048	0.179088	0.032967	-0.619717	1.99217e-16	-0.137339	0.103133	-0.273861	0.000974233	0.398083	9.29019e-07	0.578697	4.59535e-14	-0.0524577	0.535253
MUM1	black	0.0291028	0.730991	-0.0291028	0.730991	-0.144009	0.0872994	-0.180649	0.0314457	-0.160592	0.0562394	0.376039	3.99127e-06	0.625861	8.22513e-17	0.552733	9.89305e-13	0.0684392	0.418349	-0.305518	0.000217916	-0.133209	0.114018	0.468232	4.20282e-09
MUS81	black	0.107291	0.203767	-0.107291	0.203767	-0.0847362	0.31604	0.0608796	0.471697	-0.00520909	0.950941	0.0722313	0.39297	0.389519	1.65743e-06	0.258186	0.00192073	0.0354463	0.67537	-0.259069	0.00185064	-0.219723	0.00860535	0.122979	0.144825
MXD1	black	0.100351	0.234734	-0.100351	0.234734	0.104057	0.21781	-0.26981	0.00116554	0.591929	8.63927e-15	-0.500246	2.31478e-10	-0.706488	9.05798e-23	-0.347868	2.21595e-05	0.0467003	0.58103	0.273089	0.00100831	0.0137189	0.871273	-0.179196	0.0328597
MXD4	black	-0.229191	0.00607696	0.229191	0.00607696	-0.235083	0.00486028	-0.0711551	0.400077	-0.308986	0.00018298	0.517129	4.42837e-11	0.516543	4.6973e-11	0.710569	3.99533e-23	-0.250932	0.00259435	-0.282277	0.000665363	0.0502103	0.552906	0.373439	4.70759e-06
MYL6B	black	0.0965732	0.252912	-0.0965732	0.252912	0.0754642	0.37208	0.44536	2.79836e-08	-0.213575	0.0107088	0.212515	0.0111138	0.42123	1.78786e-07	0.105759	0.210336	-0.204413	0.014681	-0.358023	1.21691e-05	-0.153664	0.067882	-0.185627	0.0269866
MYLIP	black	-0.137453	0.102844	0.137453	0.102844	0.0608428	0.471966	-0.317878	0.000115753	0.228806	0.00616517	-0.271892	0.00106332	-0.644806	4.73246e-18	-0.209494	0.0123433	-0.0553713	0.512793	0.41767	2.32242e-07	0.243275	0.00353087	-0.0491175	0.561591
MYO1G	black	0.0362435	0.668495	-0.0362435	0.668495	-0.0120398	0.886915	0.108369	0.199233	-0.115432	0.171327	0.139777	0.097102	0.733072	3.35025e-25	0.622924	1.25852e-16	0.00706367	0.933509	-0.388722	1.74776e-06	-0.369552	6.00909e-06	0.153377	0.0684034
MYO9A	black	0.106189	0.208478	-0.106189	0.208478	-0.027171	0.748228	0.16251	0.0533253	-0.0976147	0.247806	0.295014	0.000365124	0.685486	4.94664e-21	0.518519	3.84879e-11	-0.208967	0.0125696	-0.514123	5.98469e-11	-0.282391	0.000661874	0.243131	0.00355109
NAGPA	black	0.176362	0.0357718	-0.176362	0.0357718	0.0177071	0.834327	0.275783	0.000893905	-0.0710886	0.400519	0.275765	0.000894624	0.738634	9.53162e-26	0.334713	4.67349e-05	-0.289347	0.000478514	-0.616405	3.18397e-16	-0.353453	1.59775e-05	0.0461233	0.585716
NAMPT	black	0.0576703	0.495419	-0.0576703	0.495419	0.102824	0.223342	-0.142127	0.0915563	0.489118	6.5606e-10	-0.478841	1.66184e-09	-0.747755	1.13033e-26	-0.491522	5.255e-10	0.0778528	0.357091	0.317824	0.000116083	0.0757865	0.370034	-0.220637	0.00832592
NAT10	black	-0.125529	0.136614	0.125529	0.136614	-0.117211	0.16478	-0.095994	0.255782	-0.196799	0.0189047	0.360564	1.0441e-05	0.675921	2.74136e-20	0.541522	3.43714e-12	-0.0758515	0.369623	-0.326539	7.30738e-05	-0.161166	0.0553541	0.494792	3.87516e-10
NAT6	black	-0.0420563	0.619225	0.0420563	0.619225	-0.283765	0.00062119	0.0116672	0.890394	-0.153255	0.068626	0.388314	1.79576e-06	0.470492	3.45802e-09	0.381554	2.79899e-06	-0.0840731	0.319856	-0.323796	8.4661e-05	-0.0556603	0.510591	0.345903	2.48246e-05
NAT9	black	-0.0870546	0.302933	0.0870546	0.302933	-0.0532277	0.52927	-0.221169	0.00816707	-0.265429	0.00141065	0.539745	4.1694e-12	0.4265	1.20703e-07	0.300408	0.000280795	-0.0911878	0.280466	-0.247448	0.00298831	0.118165	0.161345	0.280065	0.000736353
NCAPD2	black	0.132772	0.11522	-0.132772	0.11522	-0.0702451	0.406146	0.226878	0.00662416	0.0965151	0.253199	-0.108475	0.198792	0.52073	3.0752e-11	0.205064	0.0143612	0.106218	0.208354	-0.315029	0.000134255	-0.453637	1.43186e-08	0.14031	0.0958217
NCOA4	black	-0.0665691	0.431209	0.0665691	0.431209	0.0439977	0.603126	-0.102095	0.22666	0.0811134	0.337248	0.00213004	0.979929	-0.56937	1.42756e-13	-0.100863	0.232341	-0.460616	8.02478e-09	0.192422	0.0217796	0.34691	2.34225e-05	-0.182123	0.0300645
NCOA5	black	0.0755694	0.371411	-0.0755694	0.371411	-0.159443	0.0580477	0.214995	0.0101866	-0.0782804	0.354448	0.324358	8.2155e-05	0.687825	3.22179e-21	0.452386	1.58633e-08	-0.298165	0.000313392	-0.562713	3.13798e-13	-0.275481	0.000906106	0.262059	0.00163027
NDUFA13	black	0.0904519	0.284382	-0.0904519	0.284382	-0.103593	0.219879	0.206051	0.0138882	-0.29543	0.000357869	0.575272	6.99649e-14	0.481586	1.30036e-09	0.259651	0.00180574	-0.295484	0.000356943	-0.483241	1.12048e-09	0.0407553	0.630117	-0.0776409	0.358405
NDUFA3	black	-0.0581801	0.491609	0.0581801	0.491609	-0.104718	0.214884	0.241516	0.00378495	-0.310062	0.00017325	0.50059	2.2401e-10	0.554887	7.74653e-13	0.428991	1.00015e-07	-0.383615	2.44738e-06	-0.446353	2.58461e-08	-0.0484313	0.567078	0.110318	0.191223
NDUFA7	black	-0.0198945	0.814211	0.0198945	0.814211	0.0587072	0.487687	0.0436113	0.606315	-0.263765	0.00151545	0.541857	3.31361e-12	0.338914	3.69591e-05	0.180956	0.0311537	-0.285926	0.000561868	-0.357049	1.29009e-05	0.122722	0.145674	-0.0512023	0.545079
NDUFB11	black	-0.172207	0.0404345	0.172207	0.0404345	-0.136157	0.106161	-0.00344955	0.967501	-0.518095	4.0173e-11	0.657359	6.37195e-19	0.588224	1.39017e-14	0.445389	2.79193e-08	-0.0711127	0.400358	-0.254949	0.00219875	0.130952	0.120334	0.282807	0.000649309
NDUFS7	black	0.173653	0.0387577	-0.173653	0.0387577	0.0323181	0.702602	0.399757	8.28073e-07	-0.139565	0.0976145	0.372819	4.89534e-06	0.786076	4.8072e-31	0.361018	1.01574e-05	-0.213629	0.0106886	-0.680371	1.24581e-20	-0.336237	4.29378e-05	0.0945605	0.262983
NDUFS8	black	-0.0900122	0.286739	0.0900122	0.286739	0.00778043	0.92678	0.0363133	0.667894	-0.395771	1.08793e-06	0.480372	1.4498e-09	0.695954	7.0319e-22	0.495998	3.46036e-10	0.0128364	0.879488	-0.310753	0.000167258	-0.0840751	0.319844	0.291877	0.000424386
NDUFV1	black	-0.0113911	0.892971	0.0113911	0.892971	-0.0920086	0.27614	0.184196	0.0282096	-0.236053	0.00468226	0.372524	4.98747e-06	0.874861	6.46358e-46	0.6129	5.19892e-16	-0.0696393	0.410216	-0.519523	3.47669e-11	-0.316148	0.000126678	0.328728	6.49098e-05
NECAP1	black	-0.269513	0.00118086	0.269513	0.00118086	0.0991124	0.24059	-0.5765	6.02142e-14	-0.0392989	0.642404	0.160572	0.0562711	-0.704566	1.32542e-22	-0.11793	0.162186	-0.261164	0.00169357	0.46592	5.12334e-09	0.622757	1.28919e-16	0.026167	0.757236
NEK8	black	0.22249	0.00778438	-0.22249	0.00778438	-0.0216789	0.797889	0.0096697	0.90907	0.0119739	0.887531	0.0779063	0.35676	0.468654	4.0529e-09	0.115528	0.170968	0.357502	1.25555e-05	-0.26403	0.00149833	-0.253224	0.00236137	0.234755	0.00492177
NELF	black	-0.0620757	0.463017	0.0620757	0.463017	-0.0197023	0.815973	0.28792	0.000511773	-0.0712562	0.399406	-0.0492444	0.560579	0.329973	6.06555e-05	0.111009	0.18844	0.139953	0.0966787	-0.160135	0.0569544	-0.255965	0.00210779	-0.03885	0.64621
NFE2L1	black	0.339993	3.47789e-05	-0.339993	3.47789e-05	0.10904	0.196451	0.323151	8.76235e-05	0.314523	0.000137816	-0.132779	0.115202	0.525291	1.92591e-11	0.202859	0.015469	-0.177957	0.0341073	-0.582891	2.72787e-14	-0.557973	5.43996e-13	-0.0225808	0.789671
NFE2L2	black	-0.286861	0.000537849	0.286861	0.000537849	0.048713	0.564823	-0.462831	6.65963e-09	0.00503239	0.952603	-0.319576	0.000105887	-0.760078	5.45925e-28	-0.307973	0.000192598	0.243814	0.00345614	0.781807	1.62988e-30	0.408057	4.63682e-07	-0.0210117	0.803982
NFIL3	black	0.0492566	0.560482	-0.0492566	0.560482	0.129934	0.123268	-0.133812	0.112376	0.396016	1.06994e-06	-0.686292	4.26887e-21	-0.552762	9.86124e-13	-0.390459	1.55662e-06	0.481591	1.29976e-09	0.472703	2.85369e-09	-0.10542	0.211809	-0.181178	0.0309434
NFKBIZ	black	0.0425482	0.615128	-0.0425482	0.615128	0.196341	0.0191893	-0.216711	0.00958513	0.162389	0.0535049	-0.0208387	0.805563	-0.526729	1.65921e-11	-0.18905	0.0242445	-0.226914	0.00661545	0.176971	0.0351283	0.290979	0.000442915	-0.148281	0.0782208
NHP2L1	black	-0.193918	0.020757	0.193918	0.020757	-0.195254	0.0198797	-0.0873429	0.301329	-0.410693	3.84418e-07	0.716669	1.14449e-23	0.572504	9.79269e-14	0.580069	3.87762e-14	-0.343502	2.84922e-05	-0.366771	7.14201e-06	0.145119	0.0848636	0.39506	1.14178e-06
NICN1	black	0.0804669	0.341126	-0.0804669	0.341126	0.0457504	0.588754	-0.00971472	0.908648	-0.117418	0.164029	0.397863	9.43128e-07	0.688303	2.94994e-21	0.449897	1.94243e-08	-0.245521	0.00322874	-0.489854	6.13069e-10	-0.21211	0.0112721	0.290788	0.000446951
NIPBL	black	-0.0143817	0.865111	0.0143817	0.865111	-0.000647763	0.993896	-0.501281	2.09694e-10	0.319866	0.000104281	-0.262247	0.00161726	-0.614263	4.29985e-16	-0.244207	0.00340249	0.0429365	0.611903	0.402245	6.9706e-07	0.232483	0.00536733	0.0659012	0.435856
NISCH	black	-0.106379	0.207661	0.106379	0.207661	-0.132873	0.114941	-0.314833	0.000135621	0.000283589	0.997328	-0.0289217	0.732602	0.40454	5.93963e-07	0.396193	1.05712e-06	0.37657	3.85823e-06	0.00688792	0.93516	-0.227153	0.00655703	0.420565	1.8777e-07
NMT1	black	0.255881	0.00211524	-0.255881	0.00211524	-0.0477506	0.572546	0.470531	3.44653e-09	-0.0281108	0.739826	0.0880719	0.297296	0.711253	3.47803e-23	0.252063	0.00247691	-0.093858	0.266562	-0.571738	1.07419e-13	-0.472874	2.81135e-09	0.0233317	0.782848
NOD1	black	0.094662	0.262468	-0.094662	0.262468	0.17059	0.042382	0.29011	0.000461552	-0.149956	0.0748768	0.287807	0.000514508	0.524917	2.00181e-11	0.360454	1.05106e-05	-0.379487	3.19962e-06	-0.482405	1.20812e-09	-0.182715	0.0295243	0.0758368	0.369716
NOD2	black	0.0213888	0.800536	-0.0213888	0.800536	0.364736	8.09564e-06	-0.29571	0.000353056	0.0724036	0.391839	-0.0767548	0.363934	-0.401422	7.38041e-07	-0.175207	0.03702	-0.0592483	0.483677	0.267177	0.00130771	0.224724	0.00717303	-0.0626954	0.458555
NOL12	black	0.168536	0.0449682	-0.168536	0.0449682	0.0363322	0.667732	-0.135965	0.106659	0.165673	0.0487917	0.151521	0.0718566	0.404679	5.8822e-07	0.296444	0.000340742	-0.0363686	0.667419	-0.385008	2.2338e-06	-0.23514	0.00484966	0.195503	0.0197195
NOL14	black	-0.0666805	0.430436	0.0666805	0.430436	-0.20536	0.0142178	0.226996	0.00659532	-0.27864	0.000785678	0.206938	0.0134749	0.704897	1.24141e-22	0.439503	4.44817e-08	0.115034	0.172818	-0.283398	0.000631842	-0.268199	0.00125076	0.257589	0.00196945
NOTCH2	black	0.0712974	0.399133	-0.0712974	0.399133	0.328514	6.56709e-05	-0.355242	1.43697e-05	0.319108	0.000108522	-0.295782	0.000351834	-0.585606	1.93833e-14	-0.238165	0.00431494	-0.0777733	0.357584	0.299131	0.000298937	0.158326	0.059852	-0.162855	0.052814
NOV	black	0.0404163	0.632967	-0.0404163	0.632967	-0.0168117	0.842593	-0.251095	0.00257708	0.438677	4.74548e-08	-0.470984	3.31368e-09	-0.400281	7.98672e-07	-0.295168	0.000362432	0.22857	0.00621967	0.253391	0.00234517	-0.107701	0.202033	-0.0227147	0.788453
NPAL3	black	-0.137583	0.102517	0.137583	0.102517	-0.232033	0.00545969	-0.0768954	0.363053	-0.311762	0.00015885	0.606692	1.22068e-15	0.567845	1.71263e-13	0.419305	2.06022e-07	-0.102493	0.224846	-0.334954	4.61139e-05	0.07084	0.402172	0.517786	4.14463e-11
NPAT	black	0.04039	0.633189	-0.04039	0.633189	-0.130452	0.121767	0.153173	0.0687761	-0.0688611	0.415479	0.153405	0.0683513	0.550849	1.22364e-12	0.385474	2.16653e-06	0.0442583	0.600979	-0.329327	6.28301e-05	-0.284645	0.000596364	0.351589	1.78329e-05
NPIP	black	-0.324952	7.95847e-05	0.324952	7.95847e-05	-0.095472	0.258388	-0.241392	0.00380355	-0.274067	0.000965324	0.0481993	0.568939	0.318706	0.00011084	0.45503	1.27687e-08	0.351822	1.75901e-05	0.231705	0.00552803	-0.0326208	0.69995	0.575935	6.45246e-14
NRBP2	black	-0.14291	0.0897648	0.14291	0.0897648	-0.0286581	0.734947	-0.0871975	0.302138	-0.104689	0.215014	0.238872	0.00419786	0.271519	0.00108098	0.382855	2.57191e-06	-0.194773	0.0201916	-0.173854	0.0385293	-0.00339141	0.968048	0.327953	6.76986e-05
NRM	black	0.251859	0.00249771	-0.251859	0.00249771	0.0207187	0.806661	0.109374	0.195073	0.138683	0.0997739	-0.084609	0.31677	0.526142	1.76337e-11	0.0972105	0.249779	0.221738	0.0080002	-0.337977	3.89563e-05	-0.440272	4.18782e-08	0.0779707	0.356361
NSDHL	black	0.0297795	0.724985	-0.0297795	0.724985	-0.0312383	0.712093	-0.0326479	0.699713	-0.160923	0.0557277	0.42611	1.24296e-07	0.55067	1.24849e-12	0.509151	9.78458e-11	-0.318425	0.000112485	-0.414449	2.93492e-07	-0.0771001	0.361773	0.157307	0.0615362
NSMAF	black	-0.207832	0.0130691	0.207832	0.0130691	0.111211	0.187633	-0.432193	7.83677e-08	-0.111414	0.186827	0.233997	0.00506651	-0.685971	4.52733e-21	-0.147572	0.0796732	-0.333482	5.0029e-05	0.400569	7.82928e-07	0.671561	5.85816e-20	-0.0808689	0.338711
NSMCE1	black	0.0397257	0.638792	-0.0397257	0.638792	-0.0919958	0.276208	0.204269	0.0147527	-0.224004	0.00736517	0.29692	0.000332966	0.55979	4.41008e-13	0.162185	0.0538103	0.116763	0.166409	-0.331772	5.4968e-05	-0.149831	0.0751209	0.147394	0.0800407
NSUN5B	black	0.0772115	0.361078	-0.0772115	0.361078	-0.139248	0.0983852	0.285751	0.000566449	0.0497259	0.556748	0.048372	0.567553	0.660523	3.78626e-19	0.272955	0.00101434	0.0281408	0.739558	-0.474244	2.4938e-09	-0.454785	1.30289e-08	0.250177	0.00267553
NSUN7	black	0.213152	0.0108688	-0.213152	0.0108688	0.0431208	0.610375	-0.133568	0.113038	0.584614	2.19686e-14	-0.456596	1.12194e-08	-0.566374	2.03937e-13	-0.310392	0.000170357	0.0257489	0.760997	0.113478	0.178741	-0.0610516	0.470444	-0.236331	0.00463238
NT5C	black	-0.10495	0.213867	0.10495	0.213867	0.0411284	0.626984	-0.0377616	0.655479	-0.216	0.00983051	0.315865	0.000128561	0.489611	6.26967e-10	0.48295	1.15022e-09	0.0158552	0.851443	-0.242179	0.00368736	-0.0761892	0.36749	0.278998	0.000773003
NT5C3	black	-0.0514819	0.542883	0.0514819	0.542883	0.352782	1.6623e-05	0.00864224	0.918697	-0.0144551	0.864429	-0.203851	0.0149619	-0.446379	2.57916e-08	-0.374959	4.27519e-06	0.110111	0.192066	0.353849	1.56073e-05	0.189405	0.0239737	-0.200262	0.0168682
NUBP1	black	0.0954728	0.258384	-0.0954728	0.258384	0.19267	0.021607	0.0784876	0.353172	-0.145123	0.0848532	0.405523	5.54414e-07	0.418688	2.15561e-07	0.269711	0.00117065	-0.437523	5.19273e-08	-0.431417	8.31604e-08	-0.0461211	0.585734	-0.0231962	0.784079
NUDC	black	0.0634623	0.453066	-0.0634623	0.453066	-0.072371	0.392053	-0.0430121	0.611276	-0.0269993	0.749766	0.374265	4.46759e-06	0.663233	2.41222e-19	0.478092	1.77621e-09	-0.246408	0.00311602	-0.534585	7.26023e-12	-0.229092	0.00609944	0.368667	6.34951e-06
NUDCD3	black	0.2279	0.00637706	-0.2279	0.00637706	-0.0615786	0.466614	0.22643	0.00673515	0.0146442	0.862673	0.336785	4.1644e-05	0.701585	2.37764e-22	0.357491	1.2564e-05	-0.245621	0.0032159	-0.677974	1.90845e-20	-0.309402	0.000179161	0.21525	0.010095
NUDT1	black	0.120438	0.153377	-0.120438	0.153377	-0.0760817	0.368168	0.563494	2.8637e-13	-0.231002	0.00567678	0.324667	8.0808e-05	0.457493	1.04154e-08	0.0766165	0.364802	-0.242346	0.00366309	-0.498864	2.63986e-10	-0.128628	0.127116	-0.273285	0.000999548
NUDT14	black	0.0755038	0.371828	-0.0755038	0.371828	0.10425	0.216953	0.0857513	0.310257	-0.264801	0.00144939	0.264027	0.00149851	0.488385	7.01712e-10	0.285786	0.000565526	0.045738	0.588855	-0.216992	0.00948997	-0.106026	0.209182	-0.0549101	0.516315
NUDT18	black	0.0622321	0.461889	-0.0622321	0.461889	0.17477	0.0375018	-0.00442717	0.958298	0.0469272	0.579192	0.1059	0.209727	0.325332	7.79773e-05	0.310385	0.00017042	-0.0344325	0.684152	-0.266923	0.00132222	-0.194655	0.0202691	-0.0490549	0.562091
NUFIP2	black	0.0874596	0.300681	-0.0874596	0.300681	0.118117	0.161517	-0.131124	0.119842	0.00414805	0.960925	0.0190255	0.822188	-0.40233	6.93002e-07	-0.223003	0.00763999	0.0674674	0.425004	0.223048	0.00762754	0.281683	0.000683764	-0.172615	0.0399553
NUMA1	black	0.18984	0.0236462	-0.18984	0.0236462	-0.156916	0.0621936	0.0804308	0.341343	0.182287	0.0299137	-0.00691349	0.93492	0.703037	1.79025e-22	0.326402	7.36155e-05	0.111731	0.185565	-0.485378	9.23404e-10	-0.52475	2.0366e-11	0.361983	9.57928e-06
NUMB	black	0.0275051	0.745238	-0.0275051	0.745238	0.150631	0.0735611	-0.299612	0.000291985	0.500124	2.34182e-10	-0.50634	1.28757e-10	-0.799799	7.79379e-33	-0.424689	1.3825e-07	-0.0178863	0.832674	0.402204	6.99084e-07	0.121978	0.148151	-0.179768	0.0322968
NUMBL	black	0.0794853	0.347067	-0.0794853	0.347067	-0.118017	0.161873	0.307112	0.000201147	0.0612373	0.469093	0.00160165	0.984907	0.266461	0.00134904	0.132246	0.116681	-0.14348	0.0884787	-0.298844	0.000303172	-0.246142	0.00314947	-0.175273	0.0369479
NUP153	black	-0.022903	0.786742	0.022903	0.786742	-0.125026	0.138203	-0.357571	1.2504e-05	0.392412	1.36552e-06	-0.249479	0.00275258	-0.494015	4.16692e-10	-0.0680009	0.421343	-0.0922995	0.274619	0.212831	0.0109915	0.0927129	0.272465	0.0389361	0.64548
NUP210	black	-0.134962	0.109294	0.134962	0.109294	-0.234769	0.00491911	0.0845794	0.31694	-0.196346	0.0191863	0.155443	0.064719	0.644938	4.63572e-18	0.443151	3.33629e-08	0.184451	0.0279886	-0.237038	0.00450764	-0.270025	0.00115461	0.293788	0.000387306
NUP214	black	0.284284	0.000606444	-0.284284	0.000606444	0.187462	0.025485	-0.0870595	0.302906	0.372678	4.93929e-06	-0.132251	0.116665	-0.486094	8.65186e-10	-0.389401	1.67054e-06	-0.158019	0.0603559	-0.0186159	0.825955	0.109628	0.194035	-0.471254	3.23708e-09
NUP62	black	-0.247037	0.0030382	0.247037	0.0030382	0.0680251	0.421178	-0.345213	2.58309e-05	-0.244245	0.00339733	0.315092	0.000133819	0.309453	0.000178694	0.416476	2.53363e-07	-0.203838	0.0149682	-0.00022444	0.997885	0.0975967	0.247894	0.450585	1.83695e-08
NUP85	black	-0.245321	0.00325467	0.245321	0.00325467	-0.0355296	0.67465	-0.264505	0.00146801	-0.281771	0.000680998	0.496875	3.18606e-10	0.410077	4.01687e-07	0.530104	1.16635e-11	-0.227657	0.00643511	-0.170577	0.0423978	0.112859	0.18114	0.462045	7.11655e-09
NUP93	black	0.0516324	0.541703	-0.0516324	0.541703	0.0646354	0.444741	-0.129122	0.125651	0.00827196	0.922169	0.15332	0.068508	0.487466	7.63312e-10	0.425885	1.26409e-07	-0.217908	0.00918458	-0.304285	0.000231762	-0.219755	0.00859539	0.331083	5.70867e-05
NXF1	black	0.278191	0.000801851	-0.278191	0.000801851	-0.0212054	0.802211	0.207585	0.0131802	0.251463	0.00253863	-0.0384628	0.649502	0.518415	3.88953e-11	0.354085	1.53909e-05	-0.17425	0.0380824	-0.533108	8.49473e-12	-0.479128	1.61998e-09	0.104462	0.216017
OAF	black	0.177484	0.0345938	-0.177484	0.0345938	0.201192	0.0163551	0.0215431	0.799128	-0.056756	0.502291	0.27871	0.000783209	0.251722	0.00251179	-0.0249756	0.767968	-0.352782	1.66231e-05	-0.322038	9.29682e-05	-0.0237355	0.779185	-0.062816	0.45769
OAT	black	-0.200714	0.0166171	0.200714	0.0166171	-0.0152926	0.856656	-0.200349	0.0168197	-0.160931	0.0557161	0.276777	0.000854807	-0.573529	8.64967e-14	-0.177587	0.0344876	-0.471843	3.07562e-09	0.256941	0.00202366	0.584758	2.15743e-14	-0.188694	0.0245179
OBFC2A	black	-0.338318	3.82188e-05	0.338318	3.82188e-05	0.0773769	0.360047	-0.521551	2.82812e-11	-0.089055	0.291916	-0.0725104	0.391139	-0.882863	8.45546e-48	-0.365482	7.73272e-06	0.104753	0.214732	0.751711	4.35609e-27	0.649988	2.09211e-18	-0.0680034	0.421326
OBFC2B	black	0.0940566	0.265546	-0.0940566	0.265546	-0.0899681	0.286976	0.31977	0.000104811	-0.200344	0.0168226	0.333307	5.05146e-05	0.517081	4.44991e-11	0.342825	2.96158e-05	-0.127154	0.131567	-0.417496	2.3521e-07	-0.136687	0.104796	0.0117498	0.889622
OGFOD1	black	-0.259775	0.00179634	0.259775	0.00179634	-0.172365	0.0402488	0.0159727	0.850354	-0.421833	1.70983e-07	0.434827	6.40014e-08	0.605042	1.52673e-15	0.584436	2.24662e-14	-0.133563	0.113052	-0.210193	0.0120486	-0.0163791	0.846593	0.466053	5.06537e-09
OGFRL1	black	-0.172682	0.0398771	0.172682	0.0398771	0.138317	0.10068	-0.548988	1.50745e-12	0.118024	0.161849	-0.20851	0.0127688	-0.799353	8.95627e-33	-0.353073	1.63397e-05	0.131197	0.119635	0.623866	1.09853e-16	0.443912	3.14065e-08	-0.108661	0.198018
ORAI1	black	0.226449	0.00673048	-0.226449	0.00673048	-0.102973	0.222667	0.357545	1.25233e-05	0.194399	0.0204374	-0.032742	0.698889	0.599775	3.09189e-15	0.277235	0.000837298	0.0372958	0.659462	-0.547481	1.78316e-12	-0.523423	2.3347e-11	0.126438	0.133773
OSBPL7	black	0.0165177	0.845311	-0.0165177	0.845311	-0.211266	0.0116085	0.0626443	0.458922	-0.0678346	0.422482	0.0192656	0.819982	0.698201	4.57523e-22	0.614459	4.18347e-16	0.304578	0.000228389	-0.257423	0.00198323	-0.40812	4.61616e-07	0.351717	1.76991e-05
OSGIN2	black	-0.11647	0.167485	0.11647	0.167485	0.0629771	0.456535	-0.472886	2.80849e-09	0.145234	0.0846145	-0.266637	0.00133876	-0.76901	5.40407e-29	-0.29737	0.000325764	0.181397	0.0307387	0.611806	6.05076e-16	0.387125	1.94303e-06	-0.0225292	0.790141
OSTM1	black	-0.231826	0.00550271	0.231826	0.00550271	0.103066	0.222247	-0.48414	1.0331e-09	-0.0601661	0.476917	0.0482282	0.568706	-0.755744	1.61762e-27	-0.233346	0.00519402	-0.115421	0.171367	0.538645	4.69629e-12	0.592008	8.55158e-15	-0.0705074	0.404391
OXA1L	black	0.0356834	0.673323	-0.0356834	0.673323	-0.102041	0.226905	0.0557214	0.510127	-0.108128	0.200243	0.343128	2.91075e-05	0.541719	3.36375e-12	0.219287	0.00874131	-0.19899	0.0175928	-0.420273	1.91861e-07	-0.167247	0.0466575	0.224908	0.0071245
P2RX4	black	0.172859	0.0396705	-0.172859	0.0396705	0.194427	0.0204189	0.35407	1.54042e-05	-0.101664	0.228637	0.283569	0.000626845	0.631419	3.63226e-17	0.281723	0.000682524	-0.360357	1.05725e-05	-0.58491	2.11627e-14	-0.277668	0.000821095	-0.0293733	0.728588
P2RX7	black	0.354991	1.45852e-05	-0.354991	1.45852e-05	0.216165	0.00977292	0.400488	7.87305e-07	0.00375585	0.964617	0.0778685	0.356994	0.482945	1.15073e-09	0.104321	0.216639	-0.142737	0.0901575	-0.501459	2.06157e-10	-0.346577	2.38786e-05	-0.170646	0.0423129
P2RY11	black	0.0244949	0.77231	-0.0244949	0.77231	-0.0743971	0.378898	0.225747	0.00690743	-0.124072	0.14126	0.323693	8.51303e-05	0.602234	2.22784e-15	0.546917	1.89855e-12	-0.174817	0.0374496	-0.489115	6.56216e-10	-0.212492	0.0111229	0.148474	0.0778301
P2RY13	black	0.0944685	0.263449	-0.0944685	0.263449	0.27067	0.00112226	-0.279015	0.000772431	0.424569	1.39499e-07	-0.448208	2.22665e-08	-0.706088	9.80682e-23	-0.526682	1.66742e-11	0.161644	0.0546254	0.365743	7.60974e-06	0.109493	0.194585	-0.275865	0.000890626
P2RY8	black	-0.115695	0.170348	0.115695	0.170348	-0.183942	0.0284314	0.0832998	0.324343	-0.245855	0.00318582	0.43253	7.63749e-08	0.706399	9.2189e-23	0.677028	2.25569e-20	-0.131189	0.119657	-0.430277	9.071e-08	-0.153955	0.0673567	0.263817	0.00151211
P4HB	black	0.0521643	0.537541	-0.0521643	0.537541	-0.122131	0.147638	-0.0781612	0.355184	-0.0941044	0.265302	0.367079	7.00728e-06	0.57227	1.00743e-13	0.525988	1.79176e-11	-0.271202	0.00109624	-0.397622	9.58811e-07	-0.141288	0.0935071	0.303456	0.000241519
P76	black	0.283383	0.000632264	-0.283383	0.000632264	0.0318671	0.70656	0.41543	2.73356e-07	0.119366	0.157096	-0.0893157	0.2905	0.534919	7.00608e-12	0.110068	0.192238	-0.0638635	0.45021	-0.484771	9.75675e-10	-0.484449	1.00451e-09	-0.165548	0.048964
PAAF1	black	-0.196573	0.0190448	0.196573	0.0190448	-0.087132	0.302502	-0.126811	0.13262	-0.182677	0.029559	0.305635	0.000216641	0.476375	2.06768e-09	0.440973	3.96303e-08	-0.129832	0.123565	-0.19805	0.0181457	-0.0692082	0.413127	0.400848	7.6799e-07
PABPN1	black	-0.101505	0.22937	0.101505	0.22937	-0.00996817	0.906276	-0.28903	0.000485726	-0.0161049	0.849131	0.310533	0.000169142	0.260248	0.00176074	0.451657	1.68352e-08	-0.309153	0.000181439	-0.219203	0.00876797	0.019162	0.820934	0.297237	0.000327879
PACAP	black	0.168773	0.044663	-0.168773	0.044663	-0.134511	0.110493	0.322854	8.90206e-05	0.0118391	0.888788	0.0319332	0.70598	0.490253	5.90916e-10	0.0557252	0.510098	0.0776188	0.358543	-0.368604	6.37463e-06	-0.352102	1.73032e-05	0.243035	0.00356455
PAFAH1B3	black	0.0925437	0.273346	-0.0925437	0.273346	-0.0659614	0.435436	0.324947	7.96046e-05	-0.146487	0.0819362	0.395771	1.0879e-06	0.769956	4.20391e-29	0.311854	0.000158106	-0.189414	0.0239672	-0.619046	2.19177e-16	-0.297841	0.000318373	0.22139	0.00810195
PAG1	black	-0.321266	9.68494e-05	0.321266	9.68494e-05	0.104435	0.216136	-0.506311	1.29114e-10	-0.196163	0.0193006	0.0716359	0.396892	-0.527473	1.53563e-11	-0.171626	0.0411252	0.118053	0.161746	0.577905	5.0669e-14	0.533563	8.09413e-12	0.110401	0.19089
PAIP2	black	-0.306928	0.00020302	0.306928	0.00020302	-0.0493909	0.559412	-0.355334	1.42906e-05	-0.185523	0.0270738	0.246816	0.00306533	-0.710287	4.22973e-23	-0.207435	0.013248	-0.349412	2.02554e-05	0.444789	2.92883e-08	0.699943	3.27038e-22	-0.111501	0.186479
PAK2	black	0.000315208	0.99703	-0.000315208	0.99703	0.0326554	0.699647	-0.303991	0.000235173	0.424212	1.43272e-07	-0.631425	3.6289e-17	-0.621537	1.53615e-16	-0.422213	1.66238e-07	0.445612	2.7426e-08	0.508017	1.09344e-10	-0.0207221	0.80663	-0.0327197	0.699084
PAN3	black	-0.275558	0.000903003	0.275558	0.000903003	0.00699419	0.934162	-0.45166	1.68307e-08	-0.0641632	0.448082	0.101948	0.227332	-0.828825	3.99211e-37	-0.248961	0.00281108	-0.238707	0.00422489	0.534522	7.30913e-12	0.6722	5.24541e-20	-0.0842283	0.31896
PAPD1	black	-0.0517943	0.540434	0.0517943	0.540434	0.0462021	0.585075	0.10937	0.195089	-0.369501	6.02801e-06	0.430561	8.87749e-08	0.389523	1.65703e-06	0.214984	0.0101905	-0.230364	0.00581491	-0.211898	0.011356	0.0807266	0.339565	0.149341	0.0760904
PAPD4	black	-0.394753	1.1658e-06	0.394753	1.1658e-06	0.0347997	0.680966	-0.501904	1.97557e-10	-0.334056	4.84669e-05	0.318969	0.000109318	-0.736649	1.49838e-25	-0.104733	0.21482	-0.287075	0.000532474	0.590459	1.04415e-14	0.825367	1.42355e-36	-0.0378513	0.654714
PAQR4	black	0.300373	0.000281283	-0.300373	0.000281283	0.155485	0.0646469	0.188272	0.0248452	0.167072	0.0468909	0.00271296	0.974438	0.361637	9.78284e-06	0.117492	0.16376	-0.235144	0.00484884	-0.432902	7.42244e-08	-0.326162	7.45723e-05	-0.112984	0.180652
PAQR7	black	0.210314	0.0119984	-0.210314	0.0119984	-0.00406604	0.961697	0.1496	0.075577	0.0914104	0.279288	0.0404182	0.632951	0.386599	2.01167e-06	0.0423892	0.616451	-0.0581095	0.492136	-0.365338	7.8019e-06	-0.280788	0.000712403	-0.0566358	0.503199
PBX4	black	-0.306292	0.000209618	0.306292	0.000209618	-0.22852	0.00623144	-0.223917	0.00738863	-0.17155	0.0412165	0.355755	1.39369e-05	0.386732	1.99416e-06	0.516249	4.83797e-11	-0.0178259	0.833231	-0.143087	0.0893651	0.0300807	0.722316	0.435111	6.26112e-08
PCF11	black	-0.398979	8.73586e-07	0.398979	8.73586e-07	-0.0028989	0.972686	-0.52937	1.25962e-11	-0.283146	0.000639215	0.208324	0.0128506	-0.758343	8.45734e-28	-0.219357	0.0087196	-0.0894175	0.289948	0.666113	1.48614e-19	0.779829	2.84323e-30	-0.0391029	0.644065
PCNT	black	-0.0499614	0.554878	0.0499614	0.554878	-0.170535	0.0424501	0.156555	0.0628047	-0.0791971	0.348824	0.269435	0.00118489	0.533639	8.02857e-12	0.673472	4.20647e-20	-0.304801	0.000225862	-0.434823	6.40206e-08	-0.210752	0.0118175	0.136109	0.106286
PCSK7	black	-0.13743	0.102903	0.13743	0.102903	-0.195115	0.0199693	-0.0385268	0.648958	-0.244199	0.00340366	0.306801	0.000204325	0.727427	1.16263e-24	0.70404	1.47009e-22	0.104554	0.215608	-0.287383	0.000524859	-0.219129	0.00879115	0.482965	1.1487e-09
PCTP	black	0.0969975	0.250823	-0.0969975	0.250823	-0.0624529	0.460298	0.160754	0.0559886	0.191217	0.0226342	-0.527541	1.52487e-11	-0.373687	4.6343e-06	-0.365475	7.73631e-06	0.305411	0.00021908	0.324525	8.14265e-05	-0.115238	0.172052	-0.314797	0.000135879
PCYOX1	black	0.127485	0.130558	-0.127485	0.130558	-0.268666	0.00122548	0.174991	0.0372582	-0.0298069	0.724741	0.0273914	0.746254	0.550208	1.31498e-12	0.17044	0.0425662	0.290963	0.00044324	-0.274256	0.000957206	-0.340329	3.41254e-05	0.152092	0.0707797
PDE3B	black	-0.265521	0.00140509	0.265521	0.00140509	-0.0731476	0.386979	-0.569737	1.36628e-13	0.0249592	0.768115	0.0492358	0.560648	-0.717742	9.15413e-24	-0.251866	0.00249699	0.0506213	0.549657	0.540829	3.70629e-12	0.563831	2.75244e-13	0.137989	0.101496
PDIA6	black	0.0695901	0.410547	-0.0695901	0.410547	0.00839612	0.921004	0.387579	1.88544e-06	-0.181661	0.030492	0.221666	0.00802135	0.484366	1.01217e-09	0.286261	0.000553135	-0.359267	1.12921e-05	-0.401325	7.43033e-07	-0.198322	0.0179843	0.0005243	0.995059
PDLIM1	black	0.280963	0.000706717	-0.280963	0.000706717	-0.197663	0.0183777	0.529469	1.24668e-11	0.211974	0.0113258	-0.16432	0.0506902	0.503379	1.71462e-10	0.058267	0.490962	-0.0925877	0.273116	-0.514515	5.75479e-11	-0.561679	3.54079e-13	0.0423547	0.616738
PDPR	black	0.181812	0.0303511	-0.181812	0.0303511	-0.0796595	0.346008	0.168739	0.0447072	0.0603383	0.475654	-0.000339284	0.996803	0.44856	2.16424e-08	0.275195	0.000917809	0.000152774	0.99856	-0.355848	1.38601e-05	-0.330033	6.04574e-05	0.0475766	0.573947
PDXP	black	-0.196015	0.0193938	0.196015	0.0193938	-0.114466	0.174965	-0.0331306	0.695491	-0.433351	7.17093e-08	0.533843	7.85706e-12	0.575459	6.83897e-14	0.517949	4.07718e-11	-0.158403	0.0597256	-0.231099	0.00565615	0.0555507	0.511426	0.35132	1.81163e-05
PDZD8	black	0.19016	0.0234076	-0.19016	0.0234076	-0.111797	0.185306	0.0846661	0.316442	0.342895	2.94972e-05	-0.222664	0.00773515	-0.50853	1.0399e-10	-0.279936	0.000740691	-0.301311	0.000268579	0.0351338	0.678072	0.0908516	0.28225	-0.316116	0.00012689
PELI1	black	-0.0853389	0.312598	0.0853389	0.312598	0.162201	0.0537858	-0.324855	7.99989e-05	0.275545	0.00090352	-0.190902	0.0228628	-0.853017	2.27173e-41	-0.369597	5.99226e-06	-0.171416	0.041378	0.398891	8.78938e-07	0.391143	1.48695e-06	-0.222092	0.00789804
PELI2	black	0.072924	0.388435	-0.072924	0.388435	0.0848033	0.315656	-0.237165	0.00448558	0.419957	1.96375e-07	-0.291935	0.0004232	-0.780569	2.31044e-30	-0.420049	1.95056e-07	-0.234494	0.00497127	0.263057	0.00156215	0.22671	0.00666566	-0.321213	9.71226e-05
PELP1	black	-0.121223	0.150697	0.121223	0.150697	-0.183043	0.0292287	-0.0203901	0.809669	-0.0888145	0.293226	-0.197569	0.0184342	0.485732	8.94115e-10	0.260838	0.00171722	0.549289	1.45761e-12	0.0647308	0.444068	-0.347779	2.22737e-05	0.394157	1.21389e-06
PEMT	black	0.191319	0.0225613	-0.191319	0.0225613	-0.0422608	0.61752	0.341626	3.17072e-05	-0.0660972	0.43449	0.352772	1.66333e-05	0.635691	1.9162e-17	0.354353	1.51483e-05	-0.369874	5.88927e-06	-0.643167	6.10677e-18	-0.280389	0.00072552	-0.0566797	0.502867
PEPD	black	-0.203566	0.0151058	0.203566	0.0151058	0.131639	0.118382	-0.202563	0.0156233	-0.408368	4.53568e-07	0.433202	7.25319e-08	0.443077	3.35596e-08	0.510846	8.28193e-11	-0.235094	0.00485818	-0.102557	0.224553	0.0977324	0.247234	0.149119	0.0765334
PERLD1	black	-0.0397945	0.638211	0.0397945	0.638211	-0.205926	0.0139474	0.0277687	0.742881	-0.139624	0.0974727	0.367586	6.79032e-06	0.748512	9.43147e-27	0.635883	1.86135e-17	-0.0291815	0.730292	-0.450387	1.86668e-08	-0.251793	0.00250449	0.429272	9.79056e-08
PFKP	black	-0.128103	0.128689	0.128103	0.128689	-0.0784621	0.353329	0.151302	0.0722725	-0.286013	0.000559593	0.388451	1.77952e-06	0.645329	4.36139e-18	0.63639	1.72413e-17	-0.120889	0.151832	-0.378195	3.4769e-06	-0.145704	0.0836008	0.192055	0.022037
PFTK1	black	-0.0992065	0.240142	0.0992065	0.240142	0.0673776	0.425622	-0.41766	2.32397e-07	-0.0523177	0.536344	-0.0774171	0.359797	-0.555637	7.11092e-13	-0.358837	1.15884e-05	0.0688797	0.415353	0.525442	1.89594e-11	0.406563	5.15309e-07	0.0483438	0.567779
PGM2	black	-0.278541	0.000789235	0.278541	0.000789235	0.0562442	0.506159	-0.458565	9.52638e-09	-0.0267846	0.751691	0.0198876	0.814273	-0.831797	1.30792e-37	-0.254723	0.00221948	-0.0713712	0.398644	0.569248	1.44869e-13	0.618001	2.54206e-16	-0.166665	0.0474367
PGRMC1	black	-0.111169	0.187802	0.111169	0.187802	0.112889	0.181021	-0.00937248	0.911853	0.00574327	0.945917	0.0740632	0.381048	-0.488831	6.73586e-10	-0.299136	0.000298874	-0.37114	5.44085e-06	0.134532	0.110437	0.334316	4.77757e-05	-0.246787	0.00306892
PHB	black	-0.215361	0.0100555	0.215361	0.0100555	-0.127031	0.131945	-0.310173	0.000172271	-0.368883	6.26494e-06	0.507942	1.10143e-10	0.416419	2.54406e-07	0.59471	6.02143e-15	-0.00568053	0.946507	-0.0792664	0.348401	0.171571	0.0411908	0.339725	3.53093e-05
PHCA	black	0.302868	0.000248675	-0.302868	0.000248675	0.160514	0.056362	0.351226	1.82165e-05	0.0500501	0.554175	0.0324656	0.701309	0.284921	0.000588774	-0.0493941	0.559387	-0.192621	0.0216415	-0.407297	4.89279e-07	-0.248336	0.00288307	-0.276483	0.000866191
PHF15	black	0.098263	0.244664	-0.098263	0.244664	-0.0822775	0.330337	0.250277	0.0026646	-0.0878899	0.2983	0.326298	7.40316e-05	0.803459	2.45806e-33	0.610244	7.50744e-16	-0.189421	0.0239617	-0.617378	2.77595e-16	-0.351478	1.79495e-05	0.283783	0.000620677
PHGDH	black	-0.0424182	0.61621	0.0424182	0.61621	-0.034639	0.682359	0.15592	0.0638922	-0.090037	0.286606	0.172506	0.0400825	0.394797	1.16235e-06	0.165402	0.0491663	-0.0514292	0.543297	-0.259357	0.00182828	-0.168314	0.0452548	0.258808	0.00187117
PHPT1	black	-0.0360679	0.670007	0.0360679	0.670007	0.0550834	0.51499	0.0749224	0.375532	-0.324381	8.20553e-05	0.104219	0.217091	0.481449	1.31644e-09	0.269254	0.00119436	0.333908	4.88646e-05	-0.0279017	0.741692	-0.14156	0.0928705	0.0716153	0.397029
PHTF1	black	0.08374	0.321784	-0.08374	0.321784	0.248098	0.00291098	-0.0359655	0.67089	0.224805	0.00715153	-0.141245	0.093608	-0.615973	3.38365e-16	-0.276478	0.000866396	-0.292375	0.000414425	0.154628	0.0661528	0.228427	0.00625302	-0.421435	1.76086e-07
PI16	black	0.173212	0.0392626	-0.173212	0.0392626	-0.110911	0.188835	0.269054	0.00120483	-0.0124259	0.883315	0.172785	0.0397575	0.464289	5.88606e-09	0.140959	0.0942801	-0.0794072	0.347542	-0.430067	9.21721e-08	-0.244262	0.00339505	0.0906849	0.283138
PI4KAP1	black	-0.00474416	0.955315	0.00474416	0.955315	0.00597061	0.94378	-0.195705	0.0195906	-0.00171854	0.983806	-0.0852415	0.313153	0.226341	0.00675745	0.161214	0.0552809	0.225575	0.00695157	0.0573139	0.498092	-0.146467	0.0819792	0.272175	0.00105007
PI4KAP2	black	-0.0665247	0.431517	0.0665247	0.431517	-0.0405757	0.631626	-0.0693958	0.411859	-0.00448788	0.957726	0.130125	0.122713	0.465433	5.34043e-09	0.39221	1.38425e-06	-0.0482893	0.568216	-0.263554	0.00152929	-0.2137	0.0106619	0.280664	0.000716475
PICALM	black	-0.131292	0.119364	0.131292	0.119364	0.122315	0.147025	-0.37663	3.84343e-06	0.26792	0.00126608	-0.553045	9.54991e-13	-0.60045	2.82675e-15	-0.281617	0.000685833	0.407395	4.8592e-07	0.619655	2.00986e-16	0.0712343	0.399552	0.0167649	0.843026
PICK1	black	0.211614	0.0114686	-0.211614	0.0114686	-0.199703	0.0171834	0.35831	1.19615e-05	0.21562	0.00996376	-0.0462155	0.584966	0.466983	4.67812e-09	0.183164	0.0291205	-0.0669417	0.428629	-0.523173	2.39543e-11	-0.449709	1.97229e-08	-0.200802	0.0165688
PIGB	black	-0.00385041	0.963727	0.00385041	0.963727	0.0935843	0.267965	-0.279369	0.000760092	0.227774	0.00640711	-0.00293665	0.972331	-0.59515	5.68572e-15	-0.142689	0.0902673	-0.294038	0.000382683	0.168474	0.0450475	0.331435	5.59967e-05	-0.111459	0.186645
PIH1D1	black	0.11316	0.17997	-0.11316	0.17997	-0.0595794	0.481233	0.29947	0.000294028	-0.115724	0.170239	0.244702	0.00333606	0.682765	8.10423e-21	0.243999	0.00343076	-0.00872019	0.917966	-0.488196	7.14009e-10	-0.326267	7.4155e-05	0.177601	0.0344728
PIK3R2	black	0.104272	0.216855	-0.104272	0.216855	-0.180977	0.0311334	0.642023	7.28898e-18	-0.051399	0.543534	0.200798	0.016571	0.637176	1.5307e-17	0.328809	6.46269e-05	-0.409414	4.21104e-07	-0.677171	2.19975e-20	-0.381122	2.87869e-06	-0.0678818	0.422159
PITRM1	black	0.101417	0.229775	-0.101417	0.229775	-0.102678	0.224002	0.0708321	0.402225	0.015547	0.854298	0.103713	0.219343	0.587172	1.58935e-14	0.446644	2.52507e-08	-0.0682586	0.419581	-0.384592	2.29572e-06	-0.326511	7.3187e-05	0.24449	0.00336436
PKM2	black	0.470984	3.31386e-09	-0.470984	3.31386e-09	0.00975875	0.908236	0.607645	1.07214e-15	0.302691	0.000250862	-0.206256	0.013792	0.673574	4.13243e-20	0.0212966	0.801378	-0.13445	0.110656	-0.705866	1.02491e-22	-0.744058	2.71188e-26	-0.163719	0.0515534
PLA2G4B	black	-0.00102902	0.990303	0.00102902	0.990303	-0.181168	0.0309533	-0.0409708	0.628307	-0.0524735	0.535129	0.212638	0.0110662	0.593684	6.88246e-15	0.412981	3.26259e-07	0.158854	0.0589929	-0.327391	6.97897e-05	-0.241933	0.00372323	0.421983	1.69088e-07
PLCD1	black	0.302964	0.000247497	-0.302964	0.000247497	-0.152294	0.0704007	0.314936	0.000134901	0.22468	0.00718468	-0.0241092	0.7758	0.493043	4.56233e-10	0.096184	0.254838	0.0348661	0.68039	-0.520063	3.29113e-11	-0.440228	4.20207e-08	0.0699787	0.407933
PLCXD1	black	0.019371	0.819014	-0.019371	0.819014	-0.116328	0.168007	-0.0546738	0.518125	-0.0721303	0.393634	0.242669	0.0036166	0.391511	1.45077e-06	0.277029	0.000845125	-0.115633	0.170578	-0.254607	0.00223021	-0.0818366	0.332944	0.346239	2.43487e-05
PLEK	black	-0.0126625	0.881109	0.0126625	0.881109	0.33159	5.55199e-05	-0.306102	0.000211623	0.332416	5.30574e-05	-0.229808	0.00593773	-0.360047	1.07728e-05	0.00492303	0.953632	-0.176711	0.0354017	0.127566	0.130312	0.0142054	0.866749	-0.019154	0.821007
PLEKHB1	black	0.062133	0.462604	-0.062133	0.462604	-0.259421	0.00182337	0.139798	0.0970522	-0.0548545	0.51674	0.31354	0.00014499	0.570767	1.20739e-13	0.148547	0.0776827	0.0226026	0.789473	-0.440433	4.13514e-08	-0.215886	0.00987038	0.366771	7.14169e-06
PLOD3	black	0.227824	0.00639534	-0.227824	0.00639534	-0.0319078	0.706203	0.290676	0.000449324	-0.000511127	0.995183	0.162201	0.0537863	0.694631	9.03908e-22	0.330807	5.79559e-05	-0.237676	0.00439757	-0.56619	2.08433e-13	-0.398241	9.19041e-07	0.149174	0.076422
PLSCR3	black	-0.219198	0.00876957	0.219198	0.00876957	-0.120683	0.152537	-0.172397	0.0402111	-0.347826	2.22125e-05	0.598992	3.43007e-15	0.564755	2.46924e-13	0.525602	1.86485e-11	-0.23776	0.00438338	-0.271127	0.00109988	0.0925684	0.273217	0.591316	9.35084e-15
PLXNA3	black	0.0750895	0.374465	-0.0750895	0.374465	-0.132238	0.116701	0.14525	0.084579	-0.0558538	0.50912	0.136124	0.106247	0.693103	1.20599e-21	0.399958	8.16641e-07	0.106437	0.207413	-0.399806	8.25245e-07	-0.369909	5.8767e-06	0.376549	3.8634e-06
PLXNB2	black	0.381259	2.85307e-06	-0.381259	2.85307e-06	0.249898	0.00270606	0.352531	1.68713e-05	0.0873087	0.301519	-0.155215	0.065118	0.547065	1.86762e-12	0.0261678	0.757229	-0.0599538	0.478476	-0.414504	2.92334e-07	-0.511205	7.99365e-11	-0.1415	0.0930112
PMPCA	black	0.0990406	0.240933	-0.0990406	0.240933	-0.171994	0.0406865	0.249928	0.00270271	-0.112626	0.182045	0.34314	2.90874e-05	0.699963	3.25786e-22	0.395891	1.07912e-06	-0.156293	0.0632517	-0.55831	5.23245e-13	-0.274731	0.000937071	0.242574	0.00363019
PNMA3	black	-0.0151155	0.858299	0.0151155	0.858299	-0.0163987	0.846412	-0.0469428	0.579066	0.0537781	0.525014	0.0272606	0.747426	0.385337	2.18606e-06	0.248313	0.00288573	0.112397	0.18294	-0.19696	0.0188055	-0.246447	0.0031111	0.331829	5.47985e-05
PNPLA6	black	0.380925	2.9156e-06	-0.380925	2.9156e-06	0.0446893	0.597435	0.290855	0.00044552	0.162076	0.053974	-0.000631513	0.994049	0.692477	1.35675e-21	0.325641	7.66956e-05	-0.117385	0.164147	-0.604939	1.54824e-15	-0.536375	5.99587e-12	0.0643424	0.446812
PNPLA7	black	0.129844	0.123532	-0.129844	0.123532	-0.175493	0.0367074	0.403588	6.34855e-07	-0.0047256	0.955489	0.153954	0.0673583	0.720749	4.86843e-24	0.262043	0.00163135	-0.00683002	0.935704	-0.58061	3.62546e-14	-0.439696	4.38152e-08	0.260239	0.0017614
POGK	black	-0.222171	0.00787542	0.222171	0.00787542	-0.053625	0.526196	-0.147171	0.0805032	-0.457749	1.01955e-08	0.580422	3.71126e-14	0.566217	2.07765e-13	0.57572	6.62444e-14	-0.292177	0.000418352	-0.199645	0.0172168	0.114527	0.174732	0.390386	1.56423e-06
POLB	black	0.0415114	0.623777	-0.0415114	0.623777	0.400075	8.10113e-07	-0.311455	0.000161363	0.0346759	0.682039	0.0112197	0.894572	-0.647332	3.18516e-18	-0.33329	5.05626e-05	-0.101296	0.230332	0.339186	3.63984e-05	0.44868	2.14341e-08	-0.225512	0.00696757
POLG	black	0.0662626	0.433338	-0.0662626	0.433338	-0.0649285	0.442675	-0.0199705	0.813513	0.12787	0.129391	0.0776328	0.358456	0.545014	2.34344e-12	0.570014	1.32161e-13	-0.164764	0.05006	-0.414454	2.9338e-07	-0.345804	2.49664e-05	0.258571	0.00188992
POLR2C	black	0.0346855	0.681956	-0.0346855	0.681956	-0.00418588	0.960569	-0.115449	0.171263	0.181408	0.0307283	-0.138572	0.100048	-0.441617	3.76695e-08	-0.28161	0.000686066	0.100939	0.231987	0.201531	0.0161713	0.151646	0.0716185	-0.0901477	0.286011
POLR2I	black	0.135899	0.106831	-0.135899	0.106831	-0.135141	0.10882	0.208868	0.0126127	-0.212446	0.0111408	0.3599	1.08687e-05	0.656154	7.75696e-19	0.275995	0.00088542	0.0456117	0.589885	-0.443344	3.28564e-08	-0.205185	0.0143026	0.138845	0.0993747
POLR2L	black	-0.127559	0.130331	0.127559	0.130331	0.030317	0.720225	-0.0607107	0.47293	-0.204326	0.014724	0.356972	1.29606e-05	0.336221	4.29761e-05	0.402525	6.83624e-07	-0.213041	0.0109111	-0.201085	0.0164133	0.0364681	0.666563	0.11088	0.18896
POLR3A	black	0.10525	0.212554	-0.10525	0.212554	-0.136746	0.104644	0.0605454	0.474139	-0.139262	0.0983526	0.296136	0.000345862	0.664395	1.98521e-19	0.443252	3.30961e-08	0.111212	0.18763	-0.374908	4.28909e-06	-0.230279	0.00583352	0.395702	1.09308e-06
POLR3C	black	-0.20173	0.0160642	0.20173	0.0160642	-0.117447	0.163922	0.0657329	0.437032	-0.426698	1.18926e-07	0.469441	3.78691e-09	0.454642	1.31839e-08	0.381701	2.77239e-06	-0.229052	0.00610861	-0.179761	0.0323033	0.102228	0.226052	0.277289	0.000835286
POLRMT	black	-0.0145564	0.863489	0.0145564	0.863489	-0.122894	0.145105	0.12473	0.139147	-0.108904	0.197013	0.203143	0.0153221	0.744047	2.71851e-26	0.513857	6.14531e-11	0.123342	0.143634	-0.410592	3.87201e-07	-0.348696	2.11189e-05	0.290204	0.000459511
POU2AF1	black	-0.0721222	0.393687	0.0721222	0.393687	-0.104264	0.21689	0.0253279	0.76479	-0.151005	0.07284	0.0897528	0.288135	0.351267	1.81729e-05	0.0925625	0.273248	0.163279	0.0521921	-0.0614687	0.467411	-0.127961	0.129116	0.515718	5.10281e-11
POU2F2	black	0.304558	0.000228622	-0.304558	0.000228622	0.108078	0.200449	0.365436	7.75497e-06	0.065423	0.439201	-0.107168	0.204288	0.649045	2.4299e-18	0.0718523	0.395464	0.239962	0.00402293	-0.433404	7.14197e-08	-0.536807	5.72437e-12	0.0351313	0.678094
PPFIA1	black	0.0649629	0.442433	-0.0649629	0.442433	0.0613219	0.468478	-0.400113	8.07968e-07	0.52209	2.67666e-11	-0.375474	4.13751e-06	-0.544737	2.41629e-12	-0.236405	0.00461914	-0.0401604	0.635123	0.219106	0.00879841	0.0220949	0.794095	-0.0272036	0.747936
PPM1G	black	-0.0460557	0.586266	0.0460557	0.586266	-0.132054	0.117217	-0.032308	0.70269	-0.0816022	0.334335	0.307541	0.000196846	0.671286	6.14329e-20	0.582154	2.99123e-14	-0.245834	0.0031886	-0.423958	1.46011e-07	-0.242158	0.00369033	0.412053	3.48752e-07
PPME1	black	0.271943	0.00106091	-0.271943	0.00106091	-0.112856	0.181148	0.71285	2.51289e-23	0.0793603	0.347828	-0.0658784	0.436015	0.605122	1.51039e-15	0.138388	0.100503	-0.0646084	0.444932	-0.598964	3.44281e-15	-0.544018	2.61518e-12	-0.1337	0.112678
PPP1CB	black	-0.3976	9.60287e-07	0.3976	9.60287e-07	-0.0239922	0.776859	-0.365303	7.81865e-06	-0.428306	1.05343e-07	0.192523	0.0217091	-0.674092	3.77535e-20	-0.192123	0.021989	-0.0527726	0.532802	0.694132	9.93323e-22	0.748993	8.40226e-27	-0.157812	0.0606965
PPP1R13B	black	-0.0619225	0.464124	0.0619225	0.464124	-0.205856	0.0139806	-0.114607	0.17443	-0.144094	0.0871101	0.277279	0.00083566	0.599817	3.07493e-15	0.560801	3.92198e-13	0.108745	0.197669	-0.252815	0.00240154	-0.175612	0.0365783	0.389592	1.64936e-06
PPP1R3D	black	0.15917	0.0584842	-0.15917	0.0584842	0.155748	0.0641902	-0.136995	0.104007	0.442458	3.52462e-08	-0.287172	0.000530074	-0.701112	2.6067e-22	-0.48297	1.1482e-09	-0.225421	0.00699112	0.152446	0.070118	0.153925	0.0674105	-0.327083	7.09625e-05
PPP1R3E	black	0.0527579	0.532916	-0.0527579	0.532916	-0.0524065	0.535652	-0.0815467	0.334665	0.0391574	0.643603	0.21066	0.0118554	0.422947	1.57424e-07	0.187929	0.0251145	0.00918885	0.913573	-0.32264	9.00434e-05	-0.166999	0.046988	0.42173	1.7229e-07
PPP1R7	black	0.229688	0.00596461	-0.229688	0.00596461	-0.019959	0.813619	0.144648	0.0858888	0.153798	0.0676383	-0.0336664	0.690816	0.662122	2.90338e-19	0.376648	3.83907e-06	0.0122739	0.884732	-0.473458	2.67149e-09	-0.520861	3.0344e-11	0.182122	0.0300657
PPP2CA	black	-0.411306	3.67944e-07	0.411306	3.67944e-07	0.0399838	0.636613	-0.622409	1.35531e-16	-0.290486	0.000453405	0.264928	0.00144151	-0.748926	8.53967e-27	-0.0984735	0.24365	-0.23483	0.00490766	0.662847	2.57294e-19	0.810368	2.6021e-34	0.058413	0.489874
PPP2R1A	black	-0.00502127	0.952708	0.00502127	0.952708	-0.17057	0.0424062	-0.0819097	0.332511	-0.00507599	0.952193	0.016053	0.849611	0.590338	1.06047e-14	0.460758	7.92974e-09	0.117373	0.164193	-0.218672	0.0089366	-0.355275	1.4341e-05	0.354519	1.49998e-05
PPP2R5A	black	0.00621168	0.941514	-0.00621168	0.941514	0.0157156	0.852735	-0.196042	0.019377	0.175947	0.0362168	0.0329495	0.697074	-0.630744	4.0146e-17	-0.176912	0.035191	-0.38602	2.09e-06	0.149645	0.0754889	0.381002	2.90112e-06	-0.279738	0.000747418
PPP4R1	black	-0.00150359	0.985831	0.00150359	0.985831	0.0800859	0.343424	-0.264675	0.00145728	0.451097	1.7621e-08	-0.661248	3.35781e-19	-0.73211	4.1512e-25	-0.456366	1.14352e-08	0.387572	1.88634e-06	0.533615	8.04897e-12	0.0197006	0.815988	-0.207452	0.0132405
PPRC1	black	-0.0334838	0.692407	0.0334838	0.692407	-0.11301	0.180552	-0.0814205	0.335416	-0.18791	0.0251299	0.185279	0.0272799	0.624593	9.8884e-17	0.493164	4.51126e-10	0.189083	0.0242189	-0.186379	0.026363	-0.215773	0.00990986	0.476927	1.96922e-09
PRDM10	black	-0.204083	0.0148453	0.204083	0.0148453	0.0858191	0.309873	-0.551997	1.07519e-12	-0.00366057	0.965514	0.0815725	0.334511	-0.717126	1.04061e-23	-0.161856	0.0543052	-0.177115	0.0349781	0.483082	1.13661e-09	0.577921	5.0567e-14	-0.0404793	0.632437
PRDX3	black	-0.341452	3.20208e-05	0.341452	3.20208e-05	0.103357	0.220938	-0.489267	6.47088e-10	-0.208094	0.0129523	0.2141	0.0105131	-0.652949	1.30289e-18	-0.223162	0.00759579	-0.292147	0.000418951	0.512891	6.76504e-11	0.65753	6.19625e-19	-0.00735345	0.930788
PRICKLE1	black	0.11623	0.168368	-0.11623	0.168368	0.0254999	0.763239	-0.10217	0.226315	-0.102386	0.225332	0.179079	0.0329761	0.376762	3.81114e-06	0.0737879	0.382825	0.155658	0.0643461	-0.154313	0.066714	-0.0822854	0.33029	0.372082	5.12794e-06
PRKAA1	black	-0.519902	3.34552e-11	0.519902	3.34552e-11	-0.0669683	0.428445	-0.568098	1.66181e-13	-0.351734	1.76815e-05	0.170705	0.0422403	-0.760802	4.54367e-28	-0.142343	0.0910601	0.0281444	0.739526	0.786202	4.63559e-31	0.791592	9.51738e-32	-0.00114998	0.989163
PRKAR1A	black	-0.288189	0.000505364	0.288189	0.000505364	-0.00724224	0.931832	-0.530873	1.07574e-11	0.0204162	0.80943	-0.255877	0.00211555	-0.774111	1.37582e-29	-0.276861	0.000851555	0.200989	0.0164661	0.763128	2.5069e-28	0.44527	2.81853e-08	-0.0517779	0.540563
PRKRIP1	black	0.100618	0.233485	-0.100618	0.233485	-0.124715	0.139196	0.224842	0.00714194	0.0200845	0.812468	0.113843	0.177338	0.591004	9.7342e-15	0.383105	2.53024e-06	0.0849984	0.31454	-0.44433	3.03792e-08	-0.362939	9.03695e-06	0.194636	0.0202812
PRMT1	black	-0.101245	0.230569	0.101245	0.230569	-0.171921	0.040773	0.0969602	0.251006	-0.390987	1.50262e-06	0.564689	2.48833e-13	0.71043	4.1092e-23	0.443556	3.23066e-08	-0.109801	0.193326	-0.408236	4.57852e-07	-0.044421	0.59964	0.382663	2.60429e-06
PRPF19	black	-0.016422	0.846196	0.016422	0.846196	-0.0690142	0.414441	0.0571183	0.499562	-0.107278	0.203823	-0.0277937	0.742658	0.651519	1.63881e-18	0.365416	7.76426e-06	0.308186	0.000190539	-0.16544	0.049114	-0.385925	2.10316e-06	0.440142	4.23062e-08
PRPF31	black	-0.142153	0.0914966	0.142153	0.0914966	-0.108537	0.198535	-0.100683	0.233179	-0.121963	0.1482	0.0540816	0.522674	0.490576	5.73528e-10	0.380922	2.91612e-06	0.176183	0.0359638	-0.0893942	0.290074	-0.223872	0.00740086	0.332822	5.18859e-05
PRPF8	black	0.0686822	0.416695	-0.0686822	0.416695	-0.204195	0.0147893	0.38591	2.10527e-06	0.0698805	0.408593	-0.191298	0.0225757	0.644286	5.13195e-18	0.312915	0.000149723	0.0843417	0.318307	-0.363701	8.62613e-06	-0.582068	3.02357e-14	0.21427	0.0104501
PRRT2	black	0.285249	0.000579871	-0.285249	0.000579871	-0.121588	0.149461	0.573895	8.27414e-14	0.148038	0.078716	-0.0532352	0.529212	0.524222	2.15055e-11	-0.0219891	0.79506	0.00135793	0.987204	-0.563742	2.78134e-13	-0.502241	1.91269e-10	-0.156013	0.0637327
PSMB10	black	0.0605632	0.474008	-0.0605632	0.474008	0.329724	6.14867e-05	-0.104024	0.217956	-0.0674964	0.424804	0.152191	0.0705937	0.398189	9.22321e-07	0.376264	3.93435e-06	-0.0269377	0.750318	-0.229653	0.00597254	-0.168668	0.0447976	0.246285	0.0031314
PSMB2	black	0.0517263	0.540967	-0.0517263	0.540967	0.13701	0.103969	0.109892	0.192955	-0.171948	0.0407415	0.377155	3.71665e-06	0.607277	1.12723e-15	0.459801	8.5923e-09	-0.309689	0.000176567	-0.465811	5.17083e-09	-0.176438	0.0356915	0.200689	0.0166308
PSMC3	black	0.104808	0.214488	-0.104808	0.214488	-0.0463223	0.584098	0.176244	0.0358985	-0.135152	0.10879	0.187984	0.0250715	0.541173	3.57017e-12	0.252205	0.0024625	0.0453225	0.592248	-0.348041	2.19381e-05	-0.230672	0.00574798	-0.0510612	0.546189
PSMC4	black	0.118828	0.158988	-0.118828	0.158988	0.0480042	0.570505	0.095606	0.257718	0.101934	0.227397	0.0605046	0.474437	0.503945	1.62353e-10	0.372983	4.84509e-06	-0.241948	0.00372109	-0.424697	1.38169e-07	-0.352022	1.73844e-05	0.195079	0.0199929
PSMD12	black	-0.146099	0.0827569	0.146099	0.0827569	-0.0525718	0.534364	-0.463662	6.20774e-09	-0.0433733	0.608283	-0.0374222	0.658381	-0.413496	3.14389e-07	-0.161612	0.0546746	0.407992	4.65818e-07	0.466112	5.03973e-09	0.318845	0.000110033	0.284996	0.000586737
PTBP1	black	-0.183931	0.028441	0.183931	0.028441	-0.171089	0.0417733	-0.188066	0.0250071	-0.255834	0.00211938	0.392533	1.35444e-06	0.523349	2.3526e-11	0.618699	2.30238e-16	-0.213599	0.0106996	-0.198897	0.017647	-0.0110311	0.896335	0.511804	7.53434e-11
PTCD1	black	-0.0759139	0.369229	0.0759139	0.369229	-0.00929595	0.91257	-0.108737	0.197704	-0.261775	0.00165014	0.374168	4.49532e-06	0.59486	5.90468e-15	0.542649	3.03875e-12	-0.112077	0.184199	-0.25125	0.00256077	-0.0813921	0.335585	0.347207	2.30239e-05
PTDSS1	black	0.0388927	0.645848	-0.0388927	0.645848	-0.0751856	0.373852	-0.0720977	0.393848	-0.138147	0.101101	0.528187	1.42558e-11	0.576005	6.39722e-14	0.395846	1.0824e-06	-0.397913	9.3992e-07	-0.501659	2.02246e-10	-0.0564394	0.504683	0.301404	0.000267357
PTEN	black	-0.0575841	0.496065	0.0575841	0.496065	0.108591	0.198309	-0.241283	0.00381979	0.200743	0.0166015	-0.121958	0.148217	-0.862751	2.67754e-43	-0.42619	1.23546e-07	-0.305323	0.000220044	0.369571	6.00196e-06	0.454978	1.28238e-08	-0.299265	0.000296995
PTGES2	black	0.168185	0.0454224	-0.168185	0.0454224	-0.00301634	0.97158	0.433023	7.35388e-08	-0.0779013	0.356791	0.270106	0.00115049	0.776813	6.56886e-30	0.428973	1.00153e-07	-0.258977	0.00185787	-0.673895	3.9072e-20	-0.407047	4.98003e-07	0.0167582	0.843087
PTGS2	black	-0.164782	0.0500348	0.164782	0.0500348	0.143344	0.088785	-0.460989	7.77762e-09	0.0926868	0.272601	-0.199357	0.0173815	-0.872983	1.71327e-45	-0.404293	6.04338e-07	0.0991986	0.240179	0.647737	2.98803e-18	0.491143	5.4427e-10	-0.191782	0.0222299
PTPN1	black	0.00450832	0.957534	-0.00450832	0.957534	-0.0176697	0.834672	-0.150646	0.0735321	-0.00767532	0.927767	0.289396	0.000477411	0.485219	9.36824e-10	0.445544	2.75756e-08	-0.148665	0.0774429	-0.345815	2.49515e-05	-0.153248	0.0686394	0.47388	2.57473e-09
PTPRC	black	-0.139197	0.0985104	0.139197	0.0985104	0.0776964	0.358061	-0.0504715	0.55084	-0.0118737	0.888466	-0.195308	0.0198446	-0.275944	0.000887475	-0.147514	0.0797921	0.118316	0.160805	0.289375	0.000477876	0.0918619	0.27691	-0.0763594	0.366417
PTPRN2	black	-0.0323749	0.702104	0.0323749	0.702104	0.168722	0.0447282	-0.291138	0.00043958	0.127777	0.12967	-0.0807996	0.339126	-0.291183	0.000438636	-0.0268891	0.750753	-0.0612798	0.468784	0.170459	0.0425434	0.131162	0.119735	-0.173789	0.0386024
PTTG1	black	-0.179274	0.0327818	0.179274	0.0327818	0.0742798	0.379652	0.106734	0.206137	-0.32276	8.94703e-05	0.321892	9.36938e-05	0.287098	0.000531901	0.306132	0.000211303	-0.130146	0.122654	-0.126564	0.133382	0.0683551	0.418923	0.10284	0.223268
PTTG1IP	black	-0.0898506	0.287608	0.0898506	0.287608	0.10047	0.234174	-0.318269	0.00011341	0.320578	0.000100438	-0.298304	0.000311269	-0.681328	1.04965e-20	-0.379905	3.11452e-06	-0.112421	0.18285	0.363311	8.83447e-06	0.212913	0.0109603	-0.138901	0.0992358
PUF60	black	0.164302	0.0507158	-0.164302	0.0507158	-0.101925	0.227435	0.307154	0.000200723	-0.0182045	0.829742	0.331388	5.61387e-05	0.821802	5.13064e-36	0.573874	8.29477e-14	-0.363459	8.75447e-06	-0.732061	4.19676e-25	-0.406803	5.06665e-07	0.203672	0.0150521
PYCR2	black	-0.0933935	0.268946	0.0933935	0.268946	-0.120502	0.153159	0.0047357	0.955394	-0.0825828	0.32854	0.127855	0.129436	0.417078	2.42485e-07	0.321892	9.36918e-05	0.0177699	0.833748	-0.183981	0.0283974	-0.177833	0.0342342	0.417273	2.39065e-07
QPCT	black	0.252901	0.00239301	-0.252901	0.00239301	0.0947467	0.26204	-0.163621	0.051695	0.597128	4.38707e-15	-0.413536	3.13488e-07	-0.669787	7.94932e-20	-0.429883	9.34709e-08	-0.0885624	0.294604	0.144011	0.0872952	0.0141761	0.867022	-0.26196	0.00163714
RAB10	black	-0.440528	4.10424e-08	0.440528	4.10424e-08	0.0888259	0.293164	-0.557419	5.79776e-13	-0.343452	2.8574e-05	0.284275	0.000606701	-0.722166	3.60516e-24	-0.10028	0.235066	-0.272956	0.00101426	0.638074	1.33539e-17	0.81388	8.02002e-35	-0.0442296	0.601215
RAB11A	black	-0.365118	7.90806e-06	0.365118	7.90806e-06	0.0492554	0.560491	-0.395701	1.09315e-06	-0.23026	0.00583782	0.317415	0.000118586	-0.733768	2.86747e-25	-0.176568	0.0355536	-0.406627	5.12965e-07	0.446624	2.52902e-08	0.771326	2.91651e-29	-0.110121	0.192023
RAB31	black	0.101767	0.228163	-0.101767	0.228163	0.153424	0.0683168	-0.129819	0.123604	0.374545	4.38918e-06	-0.152848	0.0693739	-0.650345	1.97637e-18	-0.324782	8.0314e-05	-0.443254	3.30918e-08	0.0783705	0.353893	0.213878	0.0105952	-0.35869	1.16911e-05
RAB3IP	black	-0.0960522	0.255493	0.0960522	0.255493	-0.218434	0.00901331	0.20984	0.0121969	-0.229927	0.0059114	0.438109	4.96052e-08	0.285252	0.000579774	0.114054	0.176532	-0.20658	0.0136406	-0.303238	0.000244145	0.0849882	0.314598	0.262031	0.00163218
RAB5A	black	-0.217185	0.00942469	0.217185	0.00942469	0.113952	0.176922	-0.438339	4.87238e-08	0.151122	0.0726164	-0.407323	4.88387e-07	-0.817446	2.36506e-35	-0.392453	1.36182e-06	0.243911	0.00344286	0.719654	6.13233e-24	0.332944	5.1538e-05	-0.105521	0.21137
RAB6IP1	black	0.129484	0.124584	-0.129484	0.124584	0.162738	0.0529873	-0.267055	0.0013147	0.587314	1.56093e-14	-0.457051	1.08044e-08	-0.646104	3.86335e-18	-0.341158	3.25603e-05	-0.0744503	0.378556	0.207431	0.0132497	0.00722614	0.931984	-0.107915	0.201135
RAB8A	black	0.28826	0.000503677	-0.28826	0.000503677	0.374306	4.45621e-06	-0.0587619	0.487281	0.177146	0.0349456	0.030782	0.716116	0.440695	4.05073e-08	0.359133	1.13834e-05	-0.161343	0.0550836	-0.385581	2.15131e-06	-0.327593	6.90307e-05	0.200583	0.0166899
RAD23B	black	-0.182241	0.0299564	0.182241	0.0299564	0.028169	0.739307	-0.495664	3.57066e-10	-0.0548385	0.516863	0.0527116	0.533276	-0.511895	7.4666e-11	-0.00159989	0.984924	-0.0750957	0.374425	0.443774	3.17529e-08	0.454207	1.36642e-08	0.19573	0.0195745
RALGDS	black	-0.192002	0.022074	0.192002	0.022074	-0.248578	0.00285502	0.24106	0.00385351	-0.385196	2.20645e-06	0.455298	1.24897e-08	0.659273	4.65446e-19	0.729763	6.97434e-25	-0.195852	0.0194974	-0.378986	3.3046e-06	-0.0878835	0.298335	0.210861	0.011773
RANGAP1	black	0.000854665	0.991946	-0.000854665	0.991946	-0.0189514	0.822869	0.058562	0.488766	-0.112806	0.181346	0.110933	0.188745	0.799134	9.58531e-33	0.528033	1.44865e-11	0.183974	0.0284035	-0.337903	3.91199e-05	-0.417645	2.32655e-07	0.3918	1.42287e-06
RARS2	black	0.174782	0.0374885	-0.174782	0.0374885	-0.146896	0.0810763	0.206563	0.0136485	-0.056219	0.50635	0.319431	0.000106698	0.467864	4.33761e-09	0.201312	0.0162896	-0.172389	0.0402202	-0.478768	1.6727e-09	-0.153708	0.0678023	0.201861	0.0159943
RASA2	black	-0.218112	0.00911765	0.218112	0.00911765	-0.00111441	0.989498	-0.357754	1.23675e-05	0.0535923	0.526448	-0.212582	0.0110879	-0.420591	1.87414e-07	-0.020824	0.805698	0.187143	0.0257414	0.46084	7.87538e-09	0.191685	0.0222994	0.105786	0.210221
RASA3	black	0.00130339	0.987717	-0.00130339	0.987717	-0.154049	0.0671874	0.00970231	0.908764	0.00247063	0.97672	0.158642	0.0593363	0.507368	1.16494e-10	0.501884	1.97935e-10	-0.0736439	0.383757	-0.334882	4.62982e-05	-0.25034	0.00265774	0.292705	0.000407927
RASGRP2	black	-0.212216	0.0112304	0.212216	0.0112304	-0.283249	0.000636185	-0.301115	0.000271189	-0.0666872	0.43039	0.0466095	0.581766	0.327828	6.81569e-05	0.325371	7.7815e-05	0.416089	2.60595e-07	0.068808	0.41584	-0.107809	0.201581	0.637636	1.42749e-17
RASSF2	black	0.207954	0.0130147	-0.207954	0.0130147	-0.0757311	0.370386	-0.102184	0.226253	0.611109	6.66351e-16	-0.681412	1.03384e-20	-0.58584	1.88185e-14	-0.404958	5.76843e-07	0.207928	0.0130261	0.26921	0.00119663	-0.16615	0.0481363	-0.234728	0.00492679
RB1CC1	black	-0.363275	8.85355e-06	0.363275	8.85355e-06	0.0125753	0.881922	-0.551563	1.12911e-12	-0.215813	0.00989592	0.0672728	0.426343	-0.867214	3.1131e-44	-0.302889	0.00024842	0.0489611	0.56284	0.774343	1.29173e-29	0.760664	4.70564e-28	-0.104263	0.216897
RBM14	black	-0.0873139	0.30149	0.0873139	0.30149	-0.188179	0.0249182	-0.218647	0.00894485	-0.152477	0.0700597	0.357716	1.2396e-05	0.607854	1.04192e-15	0.585262	2.02456e-14	0.00493023	0.953564	-0.271419	0.00108578	-0.117707	0.162987	0.585433	1.98106e-14
RBM22	black	-0.248368	0.00287938	0.248368	0.00287938	-0.0112833	0.893979	-0.507937	1.10194e-10	0.0692978	0.412521	0.128269	0.12819	-0.391923	1.41122e-06	0.218444	0.00900999	-0.324371	8.21012e-05	0.231739	0.00552079	0.352486	1.6916e-05	0.194618	0.020293
RBM33	black	-0.215752	0.00991724	0.215752	0.00991724	-0.0641673	0.448053	-0.51282	6.81261e-11	0.0839959	0.320302	0.183248	0.0290453	-0.291505	0.000431962	0.146913	0.0810406	-0.10279	0.223496	0.179234	0.0328221	0.316699	0.000123101	0.296164	0.000345383
RBM42	black	0.45712	1.0743e-08	-0.45712	1.0743e-08	0.0105516	0.900817	0.437465	5.21615e-08	0.345608	2.52509e-05	-0.177899	0.0341671	0.64337	5.91738e-18	0.16373	0.0515373	-0.126073	0.134908	-0.686329	4.24016e-21	-0.701329	2.49886e-22	-0.043461	0.607558
RBM4B	black	-0.0894779	0.289621	0.0894779	0.289621	-0.160524	0.0563456	-0.0791976	0.348821	-0.0977779	0.247013	0.33153	5.57052e-05	0.472285	2.95953e-09	0.444504	2.99615e-08	-0.209507	0.0123378	-0.321656	9.48713e-05	-0.0952739	0.259382	0.379279	3.24283e-06
RBM5	black	-0.172018	0.0406578	0.172018	0.0406578	0.00189843	0.982111	-0.535738	6.41882e-12	0.147806	0.0791905	0.147622	0.0795687	-0.293491	0.000392875	0.182649	0.0295844	-0.239321	0.00412502	0.125409	0.136992	0.279469	0.000756633	0.303224	0.00024432
RBM6	black	-0.0457686	0.588605	0.0457686	0.588605	-0.0231386	0.784601	-0.211182	0.0116423	-0.0356627	0.673501	-0.155491	0.0646361	0.318424	0.000112493	0.24914	0.00279068	0.458679	9.43595e-09	0.121158	0.150916	-0.226495	0.00671889	0.380872	2.92571e-06
RBP7	black	0.265705	0.00139393	-0.265705	0.00139393	0.0365059	0.666238	-0.0125642	0.882025	0.315963	0.000127903	-0.308066	0.000191697	-0.477191	1.92378e-09	-0.495562	3.605e-10	0.0211107	0.803077	0.133995	0.111879	0.0468764	0.579603	-0.414048	3.02123e-07
RC3H1	black	0.149478	0.0758193	-0.149478	0.0758193	-0.0863442	0.306911	0.313303	0.00014677	0.0711633	0.400023	-0.00598139	0.943679	0.309502	0.000178249	-0.00933442	0.91221	-0.0626234	0.459073	-0.327245	7.03425e-05	-0.2919	0.000423922	-0.176369	0.0357651
RCC2	black	-0.173935	0.0384371	0.173935	0.0384371	0.0735433	0.384408	-0.140792	0.0946747	-0.270486	0.00113143	0.362332	9.37791e-06	0.489793	6.16505e-10	0.514023	6.04428e-11	-0.30452	0.000229056	-0.211407	0.0115516	-0.0198444	0.81467	0.342692	2.98414e-05
RDH13	black	0.23032	0.00582455	-0.23032	0.00582455	-0.112102	0.184101	0.176116	0.036035	-0.00183876	0.982673	0.212168	0.0112496	0.665304	1.70374e-19	0.351113	1.83381e-05	-0.000996141	0.990613	-0.521388	2.87572e-11	-0.337449	4.01264e-05	0.234156	0.00503588
REEP5	black	-0.488344	7.04355e-10	0.488344	7.04355e-10	-0.0394937	0.640755	-0.596149	4.98896e-15	-0.418365	2.20717e-07	0.248839	0.00282495	-0.738212	1.04961e-25	-0.168437	0.0450965	-0.0470194	0.578446	0.77342	1.65957e-29	0.851399	4.60617e-41	0.0386921	0.647552
RETSAT	black	-0.0304769	0.718811	0.0304769	0.718811	0.00515653	0.951435	-0.076256	0.367069	0.00426163	0.959856	0.102902	0.222988	0.272822	0.00102033	0.376226	3.94389e-06	-0.246337	0.00312488	-0.187774	0.0252376	-0.111773	0.1854	0.214524	0.0103571
REXO4	black	-0.0974331	0.248691	0.0974331	0.248691	-0.0759633	0.368916	-0.131586	0.118533	-0.22669	0.00667058	0.502545	1.85781e-10	0.390318	1.57135e-06	0.311446	0.000161438	-0.217613	0.00928184	-0.29064	0.000450094	0.09686	0.251499	0.210394	0.0119649
RFWD2	black	-0.141741	0.0924487	0.141741	0.0924487	0.0434372	0.607755	-0.466086	5.05092e-09	0.206596	0.0136331	-0.422765	1.59564e-07	-0.83523	3.50627e-38	-0.436083	5.80719e-08	0.350973	1.84889e-05	0.731017	5.28931e-25	0.326384	7.36888e-05	-0.0468207	0.580054
RGS18	black	-0.227548	0.00646124	0.227548	0.00646124	0.00505833	0.952359	-0.286883	0.000537281	-0.118235	0.161095	0.106688	0.206336	-0.820442	8.30436e-36	-0.357341	1.26777e-05	-0.222262	0.00784921	0.499792	2.41711e-10	0.671762	5.65822e-20	-0.290171	0.000460224
RGS19	black	0.233907	0.00508398	-0.233907	0.00508398	0.266094	0.00137069	-0.348755	2.10457e-05	0.429741	9.44862e-08	-0.231618	0.00554615	-0.50082	2.19131e-10	-0.357812	1.23246e-05	-0.0085938	0.919151	0.129996	0.123089	0.070478	0.404587	-0.14371	0.0879635
RGS2	black	-0.0951627	0.259941	0.0951627	0.259941	-0.0381912	0.651815	-0.371767	5.23058e-06	0.190686	0.0230201	-0.413229	3.20492e-07	-0.785354	5.92173e-31	-0.457627	1.02997e-08	0.364232	8.35029e-06	0.679952	1.34272e-20	0.299628	0.00029176	-0.0932737	0.269563
RHEB	black	-0.412416	3.39797e-07	0.412416	3.39797e-07	0.0477824	0.572289	-0.424049	1.45023e-07	-0.285575	0.000571139	0.162388	0.0535069	-0.623349	1.18372e-16	-0.172885	0.0396403	-0.128127	0.128615	0.588696	1.30888e-14	0.639359	1.09774e-17	-0.0694114	0.411753
RHOC	black	-0.0316542	0.708431	0.0316542	0.708431	0.11207	0.184226	0.0986249	0.242923	-0.198907	0.017641	0.0736044	0.384012	0.425268	1.3239e-07	0.445554	2.75539e-08	0.0380999	0.652593	-0.139339	0.0981656	-0.174371	0.0379463	0.0620048	0.463529
RHOF	black	0.104904	0.214066	-0.104904	0.214066	-0.181297	0.0308319	0.15633	0.0631895	0.0110901	0.895784	-0.0395581	0.640209	0.507738	1.1236e-10	0.306983	0.000202464	0.249306	0.00277192	-0.238701	0.0042259	-0.363534	8.71441e-06	0.204022	0.0148757
RHOQ	black	-0.00900357	0.91531	0.00900357	0.91531	0.098559	0.243239	-0.308179	0.000190607	0.024629	0.771099	0.0156173	0.853646	-0.506749	1.23727e-10	-0.192587	0.0216647	-0.0631594	0.45523	0.299906	0.000287798	0.360743	1.03282e-05	-0.0820403	0.331738
RHOT1	black	-0.105778	0.210256	0.105778	0.210256	0.332158	5.38157e-05	-0.36716	6.9721e-06	0.00246234	0.976798	-0.0203363	0.810161	-0.767571	7.89937e-29	-0.346714	2.36907e-05	-0.157915	0.0605268	0.476867	1.97976e-09	0.526969	1.61845e-11	-0.253715	0.00231403
RIC8A	black	0.202287	0.015768	-0.202287	0.015768	-0.118641	0.159653	0.0730766	0.387441	0.217534	0.00930818	-0.0363192	0.667843	0.574333	7.84534e-14	0.432068	7.91213e-08	-0.107142	0.204399	-0.440374	4.15424e-08	-0.480362	1.45111e-09	0.272884	0.00101753
RILPL1	black	0.102549	0.224587	-0.102549	0.224587	0.0760522	0.368354	-0.212474	0.01113	0.351918	1.74906e-05	-0.570785	1.20487e-13	-0.391363	1.46526e-06	-0.301989	0.000259737	0.540576	3.80973e-12	0.397546	9.63839e-07	-0.113895	0.177138	0.0209328	0.804702
RIMS3	black	0.0415422	0.623519	-0.0415422	0.623519	-0.160974	0.0556492	0.181279	0.0308487	-0.0611817	0.469497	0.193129	0.0212911	0.482053	1.247e-09	0.339904	3.49542e-05	-0.105792	0.210191	-0.352964	1.64457e-05	-0.205754	0.0140293	0.212925	0.0109558
RING1	black	-0.122934	0.144974	0.122934	0.144974	-0.0924601	0.273781	-0.261613	0.00166156	-0.219566	0.00865405	0.227965	0.00636169	0.586986	1.62741e-14	0.487996	7.27201e-10	0.211453	0.0115333	-0.0980737	0.245579	-0.146213	0.0825162	0.483898	1.05591e-09
RIPK2	black	-0.0631114	0.455573	0.0631114	0.455573	0.386939	1.96706e-06	-0.383676	2.43765e-06	-0.0621324	0.462608	0.21662	0.00961629	-0.479486	1.56902e-09	-0.00947993	0.910847	-0.442199	3.59759e-08	0.218885	0.00886855	0.478522	1.70965e-09	-0.0835118	0.323109
RIT1	black	-0.0253619	0.764483	0.0253619	0.764483	0.104354	0.216492	-0.10216	0.226363	0.0681545	0.420292	-0.0321438	0.704131	-0.507136	1.19156e-10	-0.236262	0.00464471	-0.179365	0.0326921	0.190876	0.0228812	0.31522	0.000132932	-0.388693	1.75116e-06
RLTPR	black	-0.01686	0.842146	0.01686	0.842146	-0.206445	0.0137033	0.0658622	0.436128	-0.081418	0.335431	0.0524547	0.535276	0.636612	1.66721e-17	0.248034	0.00291846	0.436347	5.68972e-08	-0.217141	0.00943942	-0.349332	2.03501e-05	0.435299	6.1707e-08
RMI1	black	-0.272819	0.00102045	0.272819	0.00102045	0.146722	0.0814414	-0.537681	5.21061e-12	-0.0611417	0.469788	-0.0972317	0.249675	-0.86465	1.0815e-43	-0.335154	4.5606e-05	0.0769727	0.362569	0.733895	2.78743e-25	0.605129	1.50895e-15	-0.138998	0.0989968
RNASEH1	black	0.107108	0.204546	-0.107108	0.204546	-0.163262	0.0522162	0.0947027	0.262262	-0.0180946	0.830754	0.194475	0.0203875	0.753461	2.84093e-27	0.483018	1.14319e-09	0.0976888	0.247446	-0.474762	2.38302e-09	-0.393769	1.24611e-06	0.455217	1.25733e-08
RNASEL	black	0.0201443	0.811921	-0.0201443	0.811921	0.295887	0.000350045	-0.3319	5.4584e-05	0.352809	1.65972e-05	-0.473048	2.76906e-09	-0.764853	1.60589e-28	-0.414398	2.94569e-07	0.188669	0.0245373	0.519168	3.60431e-11	0.168628	0.0448495	-0.110586	0.19014
RNF103	black	-0.250549	0.00263526	0.250549	0.00263526	-0.0942865	0.264375	-0.552435	1.02328e-12	0.0932167	0.269857	-0.0575792	0.496102	-0.723668	2.61678e-24	-0.195249	0.0198825	0.0382534	0.651285	0.554264	8.31636e-13	0.48999	6.0541e-10	0.100303	0.234961
RNF113A	black	-0.0654376	0.439099	0.0654376	0.439099	-0.0794316	0.347394	-0.177997	0.0340658	-0.0803792	0.341654	0.34188	3.12524e-05	0.366151	7.42044e-06	0.299238	0.000297377	-0.126501	0.133576	-0.246917	0.00305291	-0.01908	0.821687	0.285597	0.000570553
RNF126	black	-0.0324263	0.701653	0.0324263	0.701653	-0.220351	0.00841271	0.183611	0.0287233	-0.19983	0.0171117	0.453508	1.44711e-08	0.666783	1.32678e-19	0.561888	3.45546e-13	-0.190821	0.0229215	-0.522327	2.61254e-11	-0.178133	0.0339281	0.247817	0.00294417
RNF13	black	-0.0823038	0.330182	0.0823038	0.330182	0.160627	0.0561851	-0.376505	3.87437e-06	0.182359	0.0298484	-0.175202	0.0370259	-0.888198	3.922e-49	-0.422644	1.61006e-07	-0.0814546	0.335213	0.505884	1.34581e-10	0.465597	5.26604e-09	-0.261142	0.00169513
RNF141	black	0.0940306	0.265679	-0.0940306	0.265679	0.0441669	0.601732	-0.129811	0.123627	0.233917	0.00508201	-0.181962	0.0302124	-0.594956	5.83126e-15	-0.324795	8.02564e-05	-0.163423	0.0519822	0.23142	0.00558797	0.216106	0.00979348	-0.266119	0.00136916
RNF144B	black	0.261573	0.00166439	-0.261573	0.00166439	0.158335	0.059837	0.105812	0.210107	0.432533	7.63572e-08	-0.265188	0.00142541	-0.51667	4.63761e-11	-0.348672	2.11483e-05	-0.358842	1.15849e-05	-0.0587525	0.487351	0.0131742	0.876342	-0.533521	8.12996e-12
RNF145	black	-0.252039	0.00247939	0.252039	0.00247939	-0.0063952	0.939789	-0.546352	2.02136e-12	0.0642872	0.447203	-0.294244	0.000378914	-0.689721	2.26901e-21	-0.307211	0.000200146	0.297264	0.000327444	0.732591	3.73002e-25	0.366332	7.33824e-06	0.126963	0.132154
RNF149	black	0.00921279	0.913349	-0.00921279	0.913349	0.131483	0.118824	-0.35775	1.23701e-05	0.478453	1.72016e-09	-0.599397	3.25119e-15	-0.724141	2.36459e-24	-0.385587	2.1504e-06	0.353169	1.62479e-05	0.515988	4.96636e-11	0.0446176	0.598025	-0.0320527	0.704931
RNF157	black	0.260854	0.00171602	-0.260854	0.00171602	-0.19929	0.0174195	0.412283	3.43064e-07	0.0618214	0.464855	0.0369572	0.662363	0.588234	1.38826e-14	0.0578477	0.494092	0.184376	0.0280531	-0.472997	2.78133e-09	-0.440709	4.04615e-08	0.106117	0.208787
RNF26	black	0.200783	0.016579	-0.200783	0.016579	-0.0669443	0.428611	0.372504	4.99372e-06	-0.0413835	0.624848	0.0483348	0.567852	0.746848	1.40305e-26	0.300036	0.000285969	0.112065	0.184247	-0.473167	2.74032e-09	-0.486738	8.15838e-10	0.0693192	0.412376
RNF5	black	0.190386	0.0232407	-0.190386	0.0232407	0.0153506	0.856118	0.208788	0.0126472	0.110027	0.192407	0.0687154	0.416469	0.462297	6.96674e-09	0.188528	0.0246463	-0.112743	0.18159	-0.464669	5.6991e-09	-0.346879	2.34654e-05	0.0255574	0.762721
RNF5P1	black	0.130074	0.122862	-0.130074	0.122862	0.0164964	0.845508	0.264767	0.00145151	-0.0182199	0.829601	0.186509	0.0262563	0.624098	1.06231e-16	0.329746	6.14141e-05	-0.153779	0.0676731	-0.538424	4.80992e-12	-0.354053	1.54202e-05	0.0704301	0.404908
RNFT1	black	-0.221119	0.00818213	0.221119	0.00818213	0.215398	0.0100425	-0.393543	1.26529e-06	-0.105204	0.212755	0.229681	0.00596621	-0.553367	9.20721e-13	-0.0900398	0.286591	-0.258862	0.00186688	0.304656	0.000227507	0.551656	1.11731e-12	0.000543512	0.994878
RNH1	black	0.278378	0.0007951	-0.278378	0.0007951	0.140387	0.0956375	0.320747	9.95474e-05	0.0754637	0.372083	0.0294778	0.72766	0.713472	2.21257e-23	0.240945	0.00387092	-0.166084	0.048227	-0.582259	2.95197e-14	-0.522114	2.67016e-11	0.00756702	0.928783
RNPS1	black	-0.271416	0.00108594	0.271416	0.00108594	-0.122842	0.145276	-0.237378	0.00444879	-0.308968	0.000183149	0.456131	1.16592e-08	0.482925	1.15283e-09	0.581226	3.35819e-14	-0.220025	0.00851225	-0.167808	0.0459153	0.0594438	0.482233	0.523242	2.37848e-11
ROD1	black	-0.382154	2.69203e-06	0.382154	2.69203e-06	-0.0686254	0.417081	-0.504075	1.6033e-10	-0.100709	0.23306	-0.179476	0.0325825	-0.814008	7.67826e-35	-0.262317	0.00161241	0.158679	0.0592768	0.817226	2.55187e-35	0.549823	1.37293e-12	0.0317892	0.707245
RP2	black	-0.100018	0.236296	0.100018	0.236296	0.187291	0.0256224	-0.467989	4.29125e-09	0.137449	0.102855	0.0156148	0.85367	-0.784454	7.67098e-31	-0.267904	0.00126694	-0.237422	0.0044411	0.390959	1.50549e-06	0.5244	2.11136e-11	-0.117142	0.16503
RPA1	black	-0.172608	0.039964	0.172608	0.039964	-0.100649	0.233339	0.100767	0.232789	-0.231769	0.00551465	0.100982	0.231787	0.359663	1.10254e-05	0.302927	0.000247953	-0.0302589	0.720739	-0.0552629	0.513619	-0.102309	0.225683	0.256889	0.00202808
RPL10L	black	0.214118	0.0105064	-0.214118	0.0105064	0.077099	0.36178	0.220287	0.00843215	0.190153	0.0234131	-0.192203	0.0219329	0.511129	8.05438e-11	0.185508	0.0270866	0.123544	0.142974	-0.367007	7.03823e-06	-0.516591	4.6744e-11	0.0185564	0.826502
RPL28	black	0.104999	0.213653	-0.104999	0.213653	0.0940595	0.265532	0.140698	0.0948984	0.0845382	0.317176	-0.0263807	0.755315	0.514837	5.57276e-11	0.126318	0.134146	0.0371084	0.661067	-0.34817	2.17745e-05	-0.410612	3.86647e-07	0.0545643	0.518964
RPS6KA4	black	0.303796	0.000237474	-0.303796	0.000237474	0.132285	0.116571	0.181031	0.0310823	0.0397519	0.638571	-0.0857602	0.310207	0.478483	1.71552e-09	0.0393862	0.641664	0.203209	0.0152886	-0.296344	0.000342398	-0.400621	7.80111e-07	-0.115856	0.16975
RPS6KA5	black	-0.104803	0.214511	0.104803	0.214511	-0.0800514	0.343633	-0.397541	9.64156e-07	0.346396	2.41293e-05	-0.357366	1.26584e-05	-0.624745	9.67323e-17	-0.285834	0.000564267	0.25435	0.00225409	0.436822	5.48371e-08	0.135796	0.107101	0.0923403	0.274405
RPUSD2	black	-0.29295	0.000403174	0.29295	0.000403174	-0.257359	0.00198853	-0.0809382	0.338296	-0.386858	1.97762e-06	0.552326	1.03594e-12	0.6522	1.46935e-18	0.6406	9.07503e-18	-0.10155	0.229163	-0.263603	0.00152603	0.00322607	0.969605	0.601754	2.3755e-15
RPUSD3	black	0.133303	0.113761	-0.133303	0.113761	0.0167602	0.843069	0.226917	0.00661459	-0.0475284	0.574335	0.263241	0.00154992	0.780656	2.25504e-30	0.500629	2.23171e-10	-0.128504	0.127485	-0.596355	4.85564e-15	-0.392853	1.3256e-06	0.2345	0.00497007
RRAS	black	0.171496	0.0412817	-0.171496	0.0412817	0.377566	3.62009e-06	0.294537	0.000373613	-0.193971	0.020722	0.21724	0.00940621	0.499611	2.45891e-10	0.184006	0.0283755	-0.267087	0.00131286	-0.397694	9.54114e-07	-0.1926	0.0216559	-0.142914	0.0897573
RSBN1L	black	-0.207665	0.0131444	0.207665	0.0131444	0.0161749	0.848482	-0.525733	1.83973e-11	0.179165	0.0328905	-0.341383	3.2146e-05	-0.753037	3.15239e-27	-0.290029	0.000463331	0.247138	0.00302588	0.67442	3.56525e-20	0.324456	8.17269e-05	0.0580092	0.492885
RTN3	black	0.180294	0.0317866	-0.180294	0.0317866	0.0174636	0.836572	-0.106938	0.205268	0.605263	1.48173e-15	-0.727718	1.09125e-24	-0.607707	1.06304e-15	-0.521693	2.78756e-11	0.378427	3.42549e-06	0.334583	4.70721e-05	-0.180857	0.0312476	-0.248516	0.00286218
RUNDC1	black	0.0966418	0.252573	-0.0966418	0.252573	0.0113776	0.893097	-0.28895	0.000487566	0.487923	7.3208e-10	-0.324119	8.32139e-05	-0.478809	1.66653e-09	-0.181788	0.0303737	-0.0987822	0.242168	0.143315	0.0888505	0.00179911	0.983047	0.0440935	0.602336
RUSC1	black	-0.0216671	0.797996	0.0216671	0.797996	-0.0387085	0.647413	0.129478	0.1246	-0.227351	0.00650884	0.339171	3.64289e-05	0.762821	2.71296e-28	0.654655	9.89411e-19	-0.129572	0.124325	-0.428842	1.0115e-07	-0.255105	0.00218463	0.24864	0.00284786
RUVBL2	black	0.121432	0.14999	-0.121432	0.14999	0.0521432	0.537706	0.166637	0.0474745	-0.0327491	0.698827	0.185154	0.0273863	0.661783	3.07179e-19	0.267277	0.00130202	-0.0189782	0.822623	-0.469494	3.76982e-09	-0.349764	1.98435e-05	0.139185	0.0985402
S100A10	black	-0.28118	0.00069974	0.28118	0.00069974	0.0213067	0.801286	-0.29988	0.000288177	-0.331674	5.52647e-05	0.264064	0.00149615	0.338198	3.84763e-05	0.406538	5.16212e-07	-0.0160802	0.849359	0.0883471	0.295784	0.0716239	0.396972	0.289626	0.00047225
S100P	black	0.148214	0.0783571	-0.148214	0.0783571	-0.0195479	0.817389	-0.0413316	0.625282	0.129275	0.1252	0.0420126	0.619589	-0.412571	3.36027e-07	-0.23366	0.00513216	-0.152738	0.0695757	0.0298775	0.724116	0.249057	0.00280015	-0.296708	0.00033641
SAC3D1	black	0.0441922	0.601523	-0.0441922	0.601523	0.0382194	0.651574	0.06831	0.41923	-0.262801	0.0015794	0.437423	5.23334e-08	0.412586	3.35667e-07	0.193037	0.0213542	-0.219595	0.00864502	-0.306828	0.000204048	0.0281338	0.739621	0.11661	0.166968
SAMD9	black	-0.304268	0.000231959	0.304268	0.000231959	0.422318	1.64949e-07	-0.448109	2.24444e-08	-0.362771	9.13039e-06	0.21638	0.00969867	-0.710488	4.06127e-23	-0.217078	0.00946086	-0.114183	0.176038	0.645356	4.34314e-18	0.765633	1.31127e-28	-0.126171	0.134602
SAMM50	black	-0.00549736	0.94823	0.00549736	0.94823	-0.0952518	0.259493	0.160177	0.0568884	-0.363051	8.97571e-06	0.569707	1.37124e-13	0.713039	2.41769e-23	0.502849	1.80423e-10	-0.316061	0.000127257	-0.472668	2.86226e-09	-0.0602615	0.476218	0.277315	0.00083428
SAMSN1	black	-0.226778	0.00664877	0.226778	0.00664877	0.0341437	0.686661	-0.388848	1.73325e-06	-0.0931292	0.270309	0.0749574	0.375309	-0.77998	2.72569e-30	-0.240807	0.00389189	-0.198747	0.0177346	0.521501	2.84273e-11	0.631657	3.50626e-17	-0.237913	0.00435742
SARM1	black	0.0625441	0.459643	-0.0625441	0.459643	-0.143292	0.0889017	0.159315	0.0582521	-0.156209	0.0633955	0.337615	3.97549e-05	0.714413	1.82419e-23	0.379934	3.10868e-06	0.118214	0.161168	-0.453081	1.49862e-08	-0.253728	0.00231283	0.359822	1.09201e-05
SARS2	black	0.07242	0.391732	-0.07242	0.391732	-0.00443989	0.958178	0.0964802	0.253371	-0.174808	0.0374602	0.195971	0.0194219	0.548566	1.58015e-12	0.317848	0.000115932	-0.0105979	0.900384	-0.274688	0.000938874	-0.206781	0.0135472	0.133008	0.11457
SAT1	black	-0.0195264	0.817587	0.0195264	0.817587	0.485453	9.17119e-10	-0.236147	0.00466542	0.096041	0.255549	-0.171137	0.0417148	-0.703211	1.73008e-22	-0.398251	9.18388e-07	-0.150434	0.0739433	0.398563	8.98953e-07	0.368543	6.39871e-06	-0.36731	6.90754e-06
SBF1	black	0.0454607	0.591118	-0.0454607	0.591118	-0.168663	0.0448049	0.0269083	0.750581	0.105206	0.212743	0.0751598	0.374017	0.705502	1.10161e-22	0.612466	5.52155e-16	0.0936845	0.26745	-0.447546	2.34851e-08	-0.45828	9.75506e-09	0.415067	2.80643e-07
SCAMP2	black	0.343068	2.92077e-05	-0.343068	2.92077e-05	-0.0220042	0.794922	0.128967	0.126109	0.208211	0.0129006	-0.00996301	0.906324	0.571152	1.15282e-13	0.188675	0.0245327	0.0219523	0.795395	-0.481334	1.33012e-09	-0.461545	7.42215e-09	0.115091	0.172606
SCAMP3	black	-0.0232905	0.783222	0.0232905	0.783222	-0.104811	0.214477	0.131232	0.119534	-0.19881	0.0176976	0.364105	8.41523e-06	0.816187	3.65066e-35	0.559804	4.40258e-13	-0.0995941	0.238301	-0.492501	4.79848e-10	-0.284135	0.00061064	0.368098	6.57803e-06
SCARB1	black	0.299449	0.000294325	-0.299449	0.000294325	-0.035896	0.671489	-0.0231034	0.784921	0.162805	0.0528884	-0.00210437	0.980171	0.304451	0.000229849	0.0228903	0.786857	-0.0417391	0.621873	-0.274608	0.000942242	-0.253634	0.0023218	0.178999	0.0330554
SCLT1	black	0.264617	0.00146096	-0.264617	0.00146096	0.193409	0.0211003	-0.261447	0.00167334	0.42045	1.89381e-07	-0.405729	5.46448e-07	-0.385853	2.11319e-06	-0.214635	0.0103167	0.206429	0.0137109	0.178589	0.033466	-0.0794179	0.347477	-0.106632	0.206573
SCPEP1	black	-0.0627809	0.457941	0.0627809	0.457941	0.194916	0.0200982	-0.211905	0.0113531	-0.0408519	0.629305	-0.037934	0.654007	-0.151827	0.0712768	-0.159998	0.0571684	-0.178029	0.0340335	0.1773	0.0347851	0.114325	0.175499	-0.0839397	0.320627
SCRN1	black	0.221182	0.00816324	-0.221182	0.00816324	-0.0254763	0.763452	0.235937	0.00470319	-0.0299727	0.723273	0.0560282	0.507797	0.546739	1.93641e-12	0.128395	0.127811	-0.0218594	0.796242	-0.362665	9.18951e-06	-0.329711	6.15301e-05	0.199126	0.0175143
SDCBP	black	-0.0646543	0.444608	0.0646543	0.444608	0.00857731	0.919305	-0.250704	0.00261855	0.373304	4.74772e-06	-0.57119	1.14756e-13	-0.743713	2.94021e-26	-0.441089	3.92695e-08	0.226801	0.00664314	0.549422	1.43599e-12	0.0924276	0.27395	-0.123979	0.141561
SDF2	black	0.0819031	0.33255	-0.0819031	0.33255	0.0178245	0.833244	-0.201335	0.0162777	0.288715	0.000492997	-0.150375	0.0740575	-0.634703	2.22355e-17	-0.28037	0.00072615	-0.180741	0.031358	0.206609	0.0136271	0.253757	0.00231004	-0.31687	0.000122007
SDHA	black	0.00798584	0.924853	-0.00798584	0.924853	-0.0495221	0.558368	0.0119546	0.887711	-0.115408	0.171417	0.282266	0.000665696	0.683003	7.76363e-21	0.607811	1.04807e-15	-0.230492	0.00578696	-0.416631	2.50518e-07	-0.259935	0.00178417	0.384841	2.25847e-06
SDPR	black	-0.185767	0.0268693	0.185767	0.0268693	-0.0166114	0.844445	-0.0963886	0.253824	-0.130106	0.12277	-0.0911996	0.280403	-0.588377	1.36332e-14	-0.384636	2.28911e-06	0.00241695	0.977226	0.489014	6.62311e-10	0.402803	6.70559e-07	-0.233977	0.00507051
SDSL	black	0.257536	0.00197385	-0.257536	0.00197385	0.046451	0.583053	0.397481	9.68118e-07	0.0902112	0.285671	-0.0296022	0.726556	0.344874	2.63393e-05	-0.0869769	0.303367	-0.0688731	0.415398	-0.413868	3.06068e-07	-0.333611	4.9674e-05	-0.211393	0.0115571
SEC24C	black	0.391974	1.4064e-06	-0.391974	1.4064e-06	-0.067471	0.424979	0.496147	3.41213e-10	0.319845	0.000104398	-0.157261	0.0616137	0.697215	5.52717e-22	0.322677	8.9864e-05	-0.136615	0.10498	-0.713793	2.07169e-23	-0.716138	1.27752e-23	-0.0534143	0.527825
SEC61A1	black	0.0567666	0.502211	-0.0567666	0.502211	-0.0547324	0.517676	0.0312197	0.712256	-0.195299	0.0198508	0.389698	1.63785e-06	0.672824	4.70723e-20	0.600432	2.83338e-15	-0.181411	0.0307252	-0.432246	7.80542e-08	-0.184433	0.0280041	0.271178	0.0010974
SENP6	black	-0.358695	1.16879e-05	0.358695	1.16879e-05	-0.102789	0.2235	-0.475342	2.26464e-09	-0.234602	0.00495075	0.182323	0.0298807	-0.73365	2.94434e-25	-0.211685	0.0114404	-0.0646678	0.444513	0.62552	8.6434e-17	0.731096	5.19786e-25	0.029665	0.725999
SEPHS2	black	-0.048448	0.566944	0.048448	0.566944	0.110871	0.188994	-0.168359	0.0451968	0.0402925	0.63401	-0.138387	0.100505	-0.34054	3.372e-05	-0.339482	3.57959e-05	0.156049	0.0636699	0.297606	0.000322042	0.153452	0.0682666	-0.106722	0.206188
SEPN1	black	0.338902	3.69835e-05	-0.338902	3.69835e-05	0.0683885	0.418695	0.369743	5.93774e-06	0.129166	0.12552	-0.131424	0.118991	0.611688	6.15074e-16	0.0408192	0.62958	0.0616357	0.4662	-0.460707	7.96365e-09	-0.559997	4.30531e-13	-0.0141647	0.867128
SEPW1	black	-0.12066	0.152617	0.12066	0.152617	-0.189507	0.0238968	0.240008	0.00401574	-0.426191	1.23542e-07	0.415784	2.66434e-07	0.37423	4.4776e-06	0.206776	0.0135497	-0.00849818	0.920047	-0.194041	0.0206751	0.0765128	0.365453	-0.0715971	0.397149
SERGEF	black	-0.0920778	0.275778	0.0920778	0.275778	-0.124748	0.13909	-0.0288731	0.733034	-0.376112	3.97262e-06	0.595393	5.5076e-15	0.459452	8.84681e-09	0.38086	2.92787e-06	-0.231429	0.00558607	-0.28885	0.000489859	0.136475	0.10534	0.207352	0.0132856
SERPINB1	black	0.0952712	0.259396	-0.0952712	0.259396	0.322839	8.90948e-05	-0.0768642	0.363248	0.228575	0.00621855	-0.391939	1.40968e-06	-0.643795	5.5398e-18	-0.478236	1.75356e-09	-0.00845757	0.920428	0.345008	2.61376e-05	0.142219	0.0913452	-0.427733	1.09999e-07
SERPINB6	black	-0.0176784	0.834591	0.0176784	0.834591	-0.0210066	0.804028	0.0140756	0.867955	-0.319345	0.000107183	0.438563	4.78795e-08	0.568457	1.59221e-13	0.529327	1.26542e-11	-0.247308	0.00300527	-0.316473	0.000124556	-0.0323771	0.702084	0.133028	0.114514
SERTAD2	black	-0.208866	0.0126132	0.208866	0.0126132	-0.192187	0.0219439	-0.41756	2.34099e-07	0.0388535	0.646181	0.189795	0.0236799	-0.295109	0.000363462	-0.0404839	0.632398	-0.271708	0.00107198	0.155621	0.0644108	0.340236	3.43042e-05	0.280077	0.000735947
SESTD1	black	0.0376244	0.656651	-0.0376244	0.656651	0.348167	2.17776e-05	-0.212154	0.0112551	-0.0531024	0.530241	0.00596194	0.943861	-0.339528	3.57028e-05	-0.233776	0.00510952	-0.131091	0.119936	0.246425	0.00311388	0.268652	0.00122626	-0.0452279	0.593022
SETBP1	black	-0.0768755	0.363178	0.0768755	0.363178	-0.0903557	0.284896	-0.121668	0.149193	-0.219323	0.00873027	0.215001	0.0101844	0.468142	4.23525e-09	0.601342	2.50976e-15	0.0587563	0.487323	-0.109029	0.196496	-0.0831095	0.325454	0.389585	1.6502e-06
SETD1A	black	0.198687	0.0177693	-0.198687	0.0177693	-0.195827	0.019513	0.286927	0.000536174	0.126997	0.132049	0.0077494	0.927072	0.745489	1.93592e-26	0.373291	4.75173e-06	-0.0353339	0.676341	-0.564126	2.65881e-13	-0.556524	6.42463e-13	0.243233	0.00353672
SF3A2	black	0.26626	0.00136082	-0.26626	0.00136082	-0.125283	0.13739	0.573501	8.6793e-14	0.0946052	0.262756	-0.0411555	0.626757	0.77374	1.52172e-29	0.230895	0.00569981	-0.0629925	0.456424	-0.639294	1.10868e-17	-0.635226	2.05529e-17	0.121521	0.149688
SF3A3	black	-0.275373	0.000910492	0.275373	0.000910492	-0.199147	0.0175019	-0.13772	0.102171	-0.393254	1.29024e-06	0.475966	2.14368e-09	0.501597	2.03455e-10	0.422757	1.59657e-07	-0.00954334	0.910253	-0.136606	0.105003	0.0754869	0.371935	0.45269	1.54732e-08
SF3B1	black	-0.426675	1.19128e-07	0.426675	1.19128e-07	0.0181631	0.830124	-0.623407	1.17383e-16	-0.242698	0.00361243	0.220644	0.00832408	-0.756532	1.33002e-27	-0.134867	0.109546	-0.111371	0.186997	0.659143	4.75504e-19	0.778953	3.63127e-30	0.123259	0.143905
SF3B2	black	0.27157	0.00107856	-0.27157	0.00107856	-0.0286596	0.734934	0.139469	0.0978483	0.335496	4.47457e-05	-0.077038	0.362161	0.631182	3.76213e-17	0.362808	9.10987e-06	-0.129038	0.125899	-0.599316	3.28632e-15	-0.585622	1.93432e-14	0.232269	0.0054111
SF3B3	black	0.0946796	0.262379	-0.0946796	0.262379	-0.149256	0.0762603	0.471563	3.15137e-09	-0.129685	0.123995	0.210517	0.0119143	0.860823	6.62583e-43	0.462069	7.10224e-09	-0.111754	0.185477	-0.628293	5.76384e-17	-0.461559	7.41397e-09	0.196164	0.0193001
SFMBT2	black	0.118218	0.161155	-0.118218	0.161155	-0.0744191	0.378757	0.0500129	0.55447	-0.115952	0.169395	0.109949	0.192722	0.40455	5.93551e-07	0.18623	0.0264853	0.338315	3.82246e-05	-0.156997	0.0620568	-0.15904	0.0586943	0.216592	0.00962573
SFRS15	black	0.137619	0.102425	-0.137619	0.102425	-0.0836212	0.322473	0.151307	0.0722627	0.0821071	0.331343	-0.162194	0.0537965	0.641774	7.57527e-18	0.308898	0.000183792	0.254406	0.00224882	-0.294916	0.000366861	-0.534064	7.67395e-12	0.332537	5.27047e-05
SFRS17A	black	-0.225866	0.00687723	0.225866	0.00687723	-0.048947	0.562952	-0.582874	2.73353e-14	0.0803277	0.341964	0.0389137	0.64567	-0.395403	1.1155e-06	0.119846	0.155424	0.0263683	0.755427	0.355031	1.45509e-05	0.317563	0.000117677	0.339142	3.6488e-05
SFT2D1	black	-0.100981	0.231794	0.100981	0.231794	0.186703	0.0260975	-0.396511	1.03449e-06	-0.0188808	0.823519	0.225868	0.00687679	-0.655682	8.37512e-19	-0.215942	0.00985053	-0.349949	1.96313e-05	0.289962	0.00046479	0.585087	2.06978e-14	-0.165786	0.0486357
SGK	black	-0.108039	0.200614	0.108039	0.200614	-0.0938644	0.266529	-0.434882	6.37324e-08	0.270976	0.00110725	-0.197847	0.0182669	-0.573409	8.7769e-14	-0.256792	0.00203634	0.00125817	0.988144	0.352005	1.74021e-05	0.229826	0.00593374	0.101543	0.229193
SGSM2	black	-0.118119	0.161508	0.118119	0.161508	-0.230911	0.00569633	-0.208868	0.0126124	-0.143366	0.0887348	0.348189	2.17505e-05	0.511311	7.91048e-11	0.464207	5.92725e-09	0.0658133	0.43647	-0.20962	0.0122897	-0.0723442	0.392229	0.620933	1.6749e-16
SH2B1	black	0.114354	0.175387	-0.114354	0.175387	-0.0685218	0.417787	-0.118523	0.160068	0.0436336	0.606131	0.133058	0.114433	0.376849	3.79005e-06	0.215359	0.010056	0.119467	0.156743	-0.242816	0.0035956	-0.168634	0.0448417	0.304864	0.00022516
SH2B3	black	-0.0347855	0.681089	0.0347855	0.681089	0.121979	0.148149	-0.278578	0.000787902	0.15185	0.0712329	-0.0104785	0.901501	-0.198044	0.0181491	0.0674827	0.424898	-0.322573	9.03621e-05	0.0564866	0.504325	0.0991522	0.2404	0.197696	0.018358
SH3GLB1	black	0.234599	0.00495122	-0.234599	0.00495122	0.223554	0.00748749	-0.015697	0.852908	0.474803	2.37453e-09	-0.232965	0.00526996	-0.566744	1.9519e-13	-0.241916	0.00372581	-0.437449	5.22241e-08	-0.0335347	0.691964	0.0610833	0.470213	-0.366647	7.19666e-06
SH3PXD2A	black	-0.176402	0.0357302	0.176402	0.0357302	-0.175041	0.0372025	-0.0847504	0.315959	-0.214656	0.0103091	0.309605	0.000177318	0.369425	6.05665e-06	0.314211	0.000140052	0.030168	0.721543	-0.105827	0.210044	0.0227293	0.788321	0.427387	1.12911e-07
SH3TC1	black	0.283824	0.000619494	-0.283824	0.000619494	0.111148	0.187887	0.257704	0.00196	0.112634	0.182014	-0.00118687	0.988815	0.416715	2.48986e-07	0.104933	0.21394	-0.224545	0.00722034	-0.449883	1.94471e-08	-0.340728	3.33622e-05	-0.232625	0.00533833
SHMT2	black	-0.246038	0.00316259	0.246038	0.00316259	-0.193667	0.0209258	-0.081411	0.335473	-0.405418	5.58529e-07	0.528749	1.34423e-11	0.534007	7.72125e-12	0.421966	1.693e-07	-0.125753	0.13591	-0.181815	0.0303485	0.0718226	0.39566	0.535799	6.37709e-12
SHPK	black	-0.111342	0.187111	0.111342	0.187111	-0.0456318	0.589721	-0.119731	0.155824	-0.173552	0.0388722	0.408289	4.56133e-07	0.449323	2.03491e-08	0.486989	7.97354e-10	-0.236465	0.00460849	-0.284632	0.000596731	-0.0158947	0.851076	0.29873	0.00030487
SIDT2	black	0.185031	0.0274907	-0.185031	0.0274907	0.0808911	0.338578	0.107804	0.2016	0.0212937	0.801405	-0.0736724	0.383572	0.399544	8.40328e-07	0.0879807	0.297799	0.0271033	0.748834	-0.198566	0.0178404	-0.292432	0.000413299	0.189879	0.0236167
SIGIRR	black	0.0894428	0.289811	-0.0894428	0.289811	-0.187604	0.0253724	0.378176	3.48111e-06	-0.0662214	0.433624	0.205642	0.0140828	0.742938	3.52415e-26	0.471928	3.053e-09	-0.0257645	0.760856	-0.571221	1.14323e-13	-0.407778	4.72942e-07	0.0676465	0.423773
SIRPG	black	-0.266427	0.00135104	0.266427	0.00135104	-0.230846	0.00571042	-0.066233	0.433544	-0.382966	2.55337e-06	0.451318	1.73068e-08	0.545745	2.16176e-12	0.27653	0.00086438	0.145063	0.0849835	-0.130766	0.120866	0.021329	0.801083	0.562107	3.36828e-13
SKAP2	black	-0.145047	0.0850187	0.145047	0.0850187	0.12807	0.128788	-0.318318	0.000113117	0.112689	0.181802	-0.292609	0.000409816	-0.804783	1.6099e-33	-0.427524	1.11749e-07	0.0972449	0.249611	0.606464	1.2591e-15	0.368523	6.40682e-06	-0.226088	0.00682095
SLA	black	0.0521361	0.537762	-0.0521361	0.537762	0.113194	0.179837	-0.170711	0.0422339	0.483168	1.12786e-09	-0.68949	2.36843e-21	-0.567533	1.7774e-13	-0.383032	2.54232e-06	0.278414	0.000793805	0.396581	1.02955e-06	-0.131294	0.11936	-0.170956	0.0419346
SLA2	black	0.176947	0.0351538	-0.176947	0.0351538	-0.131636	0.118392	0.390485	1.55399e-06	0.088193	0.29663	0.0158222	0.851748	0.547296	1.82022e-12	0.311419	0.000161662	-0.0296983	0.725705	-0.494863	3.84947e-10	-0.437653	5.14033e-08	-0.00922192	0.913264
SLC16A6	black	-0.270027	0.00115447	0.270027	0.00115447	0.071951	0.394813	-0.585981	1.84848e-14	0.0276138	0.744265	-0.135704	0.10734	-0.552221	1.04835e-12	-0.136036	0.106475	0.136512	0.105245	0.57249	9.80943e-14	0.357318	1.26946e-05	0.104812	0.214473
SLC22A15	black	0.146936	0.0809926	-0.146936	0.0809926	0.270973	0.00110738	-0.286723	0.000541325	0.453573	1.4394e-08	-0.394379	1.19573e-06	-0.672415	5.05396e-20	-0.455862	1.1922e-08	-0.103429	0.220615	0.260427	0.00174741	0.110233	0.191569	-0.318858	0.000109956
SLC25A1	black	0.305421	0.000218973	-0.305421	0.000218973	-0.0768768	0.363169	0.437921	5.0341e-08	0.106272	0.208119	0.0565272	0.504018	0.765576	1.33111e-28	0.32134	9.64718e-05	-0.0843532	0.31824	-0.657766	5.96137e-19	-0.563677	2.80282e-13	0.11675	0.166458
SLC25A22	black	0.0268903	0.750743	-0.0268903	0.750743	0.169834	0.0433187	-0.198104	0.0181135	-0.00824232	0.922447	0.212943	0.0109489	0.50339	1.71274e-10	0.478928	1.64901e-09	-0.0696507	0.410139	-0.295473	0.000357132	-0.193341	0.0211463	0.339975	3.48134e-05
SLC26A11	black	-0.316874	0.000121983	0.316874	0.000121983	-0.316164	0.000126578	-0.102611	0.224306	-0.251247	0.00256118	0.380871	2.92578e-06	0.282468	0.000659531	0.448609	2.15578e-08	-0.0841953	0.319151	-0.115141	0.172419	0.112565	0.182284	0.282298	0.000664692
SLC27A1	black	0.362705	9.16738e-06	-0.362705	9.16738e-06	-0.067325	0.425984	0.259303	0.00183248	0.216934	0.00950953	-0.0124016	0.883542	0.635053	2.10956e-17	0.104765	0.214677	-0.0584053	0.489932	-0.58881	1.28984e-14	-0.524402	2.11099e-11	0.00564887	0.946805
SLC27A3	black	0.350026	1.95431e-05	-0.350026	1.95431e-05	0.345596	2.52683e-05	0.284238	0.000607741	0.152089	0.0707846	-0.0414465	0.624319	0.597493	4.1813e-15	0.310765	0.000167148	-0.144497	0.0862202	-0.553552	9.01679e-13	-0.510911	8.22958e-11	-0.0986288	0.242904
SLC27A4	black	0.180122	0.031952	-0.180122	0.031952	0.0086909	0.91824	0.346118	2.45186e-05	0.0679526	0.421673	-0.0288748	0.733019	0.226415	0.00673897	0.0736767	0.383545	-0.119488	0.156671	-0.300634	0.000277688	-0.249626	0.00273619	-0.267465	0.00129144
SLC2A6	black	0.217358	0.00936692	-0.217358	0.00936692	0.218938	0.00885171	0.392825	1.32808e-06	-0.0601295	0.477186	0.0302023	0.72124	0.462278	6.97804e-09	0.0528017	0.532576	-0.212173	0.0112475	-0.386317	2.04952e-06	-0.319075	0.000108711	-0.0496313	0.5575
SLC31A2	black	0.183722	0.0286244	-0.183722	0.0286244	0.125602	0.136383	-0.142008	0.0918307	0.494694	3.91066e-10	-0.37789	3.54569e-06	-0.523932	2.21575e-11	-0.294352	0.00037695	-0.107269	0.20386	0.111815	0.185235	-0.012845	0.879409	-0.293994	0.000383501
SLC35A4	black	0.298601	0.000306793	-0.298601	0.000306793	0.0330839	0.695899	0.570749	1.21012e-13	0.0556885	0.510377	0.0631158	0.455542	0.773964	1.43186e-29	0.319594	0.000105787	-0.239776	0.00405234	-0.707812	6.95597e-23	-0.572306	1.00307e-13	-0.0401101	0.635547
SLC35A5	black	-0.330221	5.98414e-05	0.330221	5.98414e-05	0.0772913	0.36058	-0.499464	2.4935e-10	-0.227014	0.00659077	0.142182	0.0914285	-0.724456	2.21014e-24	-0.193026	0.021362	-0.152346	0.0703039	0.620113	1.88304e-16	0.690433	1.98773e-21	-0.0715356	0.397555
SLC35C1	black	0.287837	0.000513773	-0.287837	0.000513773	0.0530888	0.530346	0.278617	0.000786502	0.101389	0.229904	0.0574934	0.496745	0.666066	1.49813e-19	0.263169	0.00155473	-0.0990211	0.241026	-0.560114	4.24736e-13	-0.476626	2.02239e-09	-0.0225071	0.790342
SLC35E3	black	0.0627927	0.457857	-0.0627927	0.457857	-0.00886121	0.916644	-0.271318	0.00109063	0.369598	5.99175e-06	-0.200077	0.016972	-0.371726	5.24405e-06	-0.0314114	0.710568	-0.123376	0.143525	0.0858282	0.309822	0.0331003	0.695755	0.095682	0.257338
SLC37A3	black	0.0498392	0.555848	-0.0498392	0.555848	0.127275	0.131199	-0.275426	0.000908339	0.299614	0.000291948	-0.206958	0.0134657	-0.770693	3.45435e-29	-0.408079	4.62957e-07	-0.0657628	0.436822	0.337404	4.02285e-05	0.31064	0.000168224	-0.200309	0.0168421
SLC37A4	black	-0.114595	0.174473	0.114595	0.174473	-0.141414	0.0932124	-0.121658	0.149224	-0.10992	0.192842	0.146092	0.0827728	0.486736	8.15963e-10	0.359222	1.13225e-05	0.261555	0.00166564	-0.139848	0.0969295	-0.186387	0.0263562	0.443092	3.35203e-08
SLC40A1	black	-0.0630513	0.456003	0.0630513	0.456003	0.102015	0.227025	-0.271142	0.00109917	0.247702	0.00295792	-0.350003	1.9569e-05	-0.897918	9.55179e-52	-0.552112	1.06124e-12	0.0985194	0.243429	0.558373	5.1945e-13	0.343093	2.91661e-05	-0.253201	0.00236362
SLC44A1	black	-0.287157	0.000530426	0.287157	0.000530426	0.0673838	0.425579	-0.459778	8.60878e-09	-0.210607	0.011877	0.280069	0.000736208	-0.672203	5.24238e-20	-0.27752	0.000826602	-0.328875	6.43936e-05	0.458144	9.86673e-09	0.697362	5.37428e-22	-0.128526	0.127421
SLC4A2	black	0.191402	0.0225016	-0.191402	0.0225016	0.0988334	0.241923	0.0312912	0.711626	0.0617787	0.465164	-0.201569	0.016151	0.379932	3.10909e-06	0.0517101	0.541094	0.411486	3.63218e-07	-0.0869022	0.303784	-0.363115	8.9409e-06	0.164179	0.0508917
SLC5A6	black	0.25786	0.00194726	-0.25786	0.00194726	-0.0926168	0.272965	0.457256	1.06218e-08	-0.00287114	0.972948	0.164218	0.0508361	0.783389	1.04e-30	0.34924	2.04595e-05	-0.181865	0.0303029	-0.661716	3.10625e-19	-0.488714	6.80865e-10	0.152441	0.0701266
SLMAP	black	-0.345122	2.5966e-05	0.345122	2.5966e-05	0.0295068	0.727403	-0.529094	1.29657e-11	-0.163422	0.0519835	0.0730791	0.387425	-0.866504	4.40725e-44	-0.274827	0.000933068	-0.0534316	0.527691	0.693565	1.10563e-21	0.736915	1.41053e-25	-0.109541	0.194388
SLPI	black	0.145449	0.0841499	-0.145449	0.0841499	0.257528	0.00197451	0.0141962	0.866834	0.166959	0.0470425	-0.139708	0.0972699	-0.339311	3.61419e-05	-0.319559	0.000105982	-0.124755	0.139068	0.0352083	0.677427	0.0742786	0.37966	-0.539141	4.45132e-12
SMAD3	black	-0.363628	8.6645e-06	0.363628	8.6645e-06	-0.173296	0.0391662	-0.0717421	0.396191	-0.47468	2.40039e-09	0.448918	2.1026e-08	0.434865	6.38149e-08	0.545211	2.29314e-12	-0.104241	0.216994	-0.0406308	0.631163	0.14647	0.0819711	0.385505	2.16205e-06
SMAD4	black	-0.485428	9.1917e-10	0.485428	9.1917e-10	0.0416267	0.622812	-0.632115	3.27531e-17	-0.263846	0.00151024	0.0858653	0.309612	-0.796396	2.23067e-32	-0.184724	0.0277533	0.0172493	0.838551	0.80492	1.54066e-33	0.752812	3.33023e-27	0.0891003	0.291669
SMARCA4	black	-0.0848155	0.315586	0.0848155	0.315586	-0.134455	0.110643	-0.0429305	0.611953	-0.0254823	0.763398	-0.122664	0.145865	0.502713	1.82802e-10	0.337367	4.03122e-05	0.2627	0.00158623	-0.0666657	0.430539	-0.341287	3.23226e-05	0.441201	3.8924e-08
SMARCAL1	black	-0.0251215	0.766651	0.0251215	0.766651	-0.0781871	0.355024	-0.125626	0.136306	-0.151997	0.0709571	0.346218	2.43788e-05	0.540545	3.8227e-12	0.535172	6.81946e-12	-0.172297	0.0403289	-0.30451	0.000229168	-0.099405	0.239197	0.380512	2.9946e-06
SMARCB1	black	0.114206	0.175952	-0.114206	0.175952	-0.0957353	0.257072	0.286238	0.000553729	-0.0294453	0.727949	-0.0470905	0.577871	0.614875	3.94683e-16	0.169971	0.0431479	0.235689	0.00474832	-0.294835	0.000368297	-0.449607	1.98856e-08	0.350052	1.95125e-05
SMARCC2	black	0.282466	0.000659598	-0.282466	0.000659598	-0.172324	0.0402968	0.314632	0.000137043	0.264105	0.00149352	-0.146827	0.0812222	0.694032	1.01236e-21	0.311612	0.000160075	0.0416244	0.622832	-0.558425	5.16356e-13	-0.659621	4.39509e-19	0.280073	0.000736083
SMCHD1	black	-0.0447417	0.597006	0.0447417	0.597006	0.281297	0.000695984	-0.208307	0.0128579	0.12758	0.13027	-0.16071	0.0560574	-0.84334	1.3812e-39	-0.394361	1.19724e-06	-0.166926	0.0470862	0.435792	5.94002e-08	0.441312	3.85845e-08	-0.332883	5.17096e-05
SMCR7L	black	-0.18621	0.026502	0.18621	0.026502	-0.148103	0.0785835	-0.0638829	0.450072	-0.333947	4.87616e-05	0.545061	2.33128e-12	0.528665	1.35614e-11	0.498046	2.85265e-10	-0.278032	0.000807659	-0.301456	0.000266662	0.0725894	0.390622	0.343979	2.77255e-05
SMS	black	-0.192632	0.0216334	0.192632	0.0216334	0.0486288	0.565496	-0.406583	5.14568e-07	-0.129105	0.1257	0.167496	0.0463266	-0.483319	1.11264e-09	-0.109529	0.194439	-0.312221	0.000155154	0.360534	1.04601e-05	0.503889	1.63235e-10	0.067753	0.423041
SNAP23	black	-0.165513	0.0490121	0.165513	0.0490121	0.0614476	0.467564	-0.376611	3.84823e-06	0.221226	0.00815029	-0.518692	3.7823e-11	-0.682637	8.29332e-21	-0.372567	4.97397e-06	0.292972	0.000402761	0.652067	1.50103e-18	0.149638	0.0755015	-0.0625167	0.45984
SNAPC4	black	0.263235	0.00155031	-0.263235	0.00155031	-0.154798	0.0658524	0.10804	0.200608	0.282479	0.000659191	-0.0409002	0.628899	0.575531	6.77872e-14	0.361242	1.00204e-05	0.0304894	0.718701	-0.525229	1.93823e-11	-0.512583	6.97452e-11	0.230811	0.00571776
SND1	black	0.291252	0.000437192	-0.291252	0.000437192	-0.0175318	0.835944	0.590418	1.04972e-14	0.0124047	0.883512	0.0472129	0.576882	0.71932	6.57826e-24	0.229863	0.00592549	-0.228715	0.00618618	-0.644522	4.94653e-18	-0.533793	7.89829e-12	-0.116666	0.166763
SNF8	black	0.224391	0.0072613	-0.224391	0.0072613	-0.025206	0.765889	0.378072	3.50461e-06	0.0939448	0.266117	-0.00919774	0.91349	0.282497	0.000658637	0.0928853	0.271571	-0.165222	0.049418	-0.395144	1.13529e-06	-0.291777	0.000426398	-0.236042	0.00468434
SNIP1	black	-0.27372	0.000980356	0.27372	0.000980356	-0.0897777	0.288001	-0.373211	4.77587e-06	0.00605886	0.94295	-0.0710303	0.400906	-0.270113	0.00115014	0.0995772	0.238381	0.0572077	0.49889	0.338556	3.77105e-05	0.192408	0.0217892	0.21574	0.00992137
SNORA70	black	0.0112088	0.894674	-0.0112088	0.894674	-0.099673	0.237927	0.100702	0.233094	-0.0914102	0.279289	0.296417	0.00034119	0.583322	2.58433e-14	0.513541	6.34146e-11	-0.23792	0.00435617	-0.448337	2.20359e-08	-0.20878	0.0126505	0.191107	0.0227139
SNRK	black	-0.315773	0.000129173	0.315773	0.000129173	0.0164103	0.846304	-0.570127	1.30384e-13	-0.0263981	0.755159	0.0210022	0.804068	-0.866288	4.89737e-44	-0.253962	0.00229051	-0.108716	0.197792	0.642691	6.57397e-18	0.669802	7.92976e-20	0.0042815	0.959669
SNRPA	black	0.116006	0.169195	-0.116006	0.169195	-0.00873141	0.917861	0.290298	0.000457458	-0.093208	0.269902	0.218144	0.00910726	0.816854	2.90179e-35	0.382132	2.69581e-06	-0.0513445	0.543962	-0.56639	2.03544e-13	-0.431546	8.23482e-08	0.195703	0.0195915
SNRPB	black	0.0206167	0.807594	-0.0206167	0.807594	-0.0328516	0.69793	0.0745436	0.377958	-0.0863564	0.306842	0.316401	0.000125024	0.77079	3.36589e-29	0.615092	3.82874e-16	-0.250496	0.00264093	-0.536464	5.93907e-12	-0.33095	5.75047e-05	0.307159	0.000200673
SNRPC	black	-0.144728	0.0857146	0.144728	0.0857146	0.0775568	0.358928	-0.159907	0.0573123	-0.297068	0.000330581	0.155151	0.0652295	0.326029	7.51116e-05	0.206515	0.0136706	0.268134	0.00125434	0.0790174	0.349922	-0.0163493	0.846868	0.209945	0.0121524
SNX17	black	0.0538628	0.52436	-0.0538628	0.52436	-0.0539954	0.523338	0.207369	0.0132779	-0.215422	0.0100337	0.329383	6.26381e-05	0.744262	2.58468e-26	0.471303	3.22329e-09	-0.283045	0.000642225	-0.480266	1.46357e-09	-0.26345	0.00153607	0.153312	0.0685213
SNX3	black	-0.250101	0.00268377	0.250101	0.00268377	0.0897485	0.288159	0.130059	0.122906	-0.274374	0.000952144	-0.00742178	0.930147	-0.492875	4.63456e-10	-0.285876	0.000563183	-0.172016	0.0406607	0.382112	2.69931e-06	0.388993	1.71658e-06	-0.28771	0.000516864
SNX8	black	0.341697	3.15794e-05	-0.341697	3.15794e-05	0.086833	0.304171	0.440107	4.24223e-08	0.0535645	0.526664	0.00257181	0.975767	0.529028	1.30556e-11	-0.0348861	0.680217	-0.0741334	0.380595	-0.510803	8.3177e-11	-0.424719	1.3794e-07	-0.198271	0.0180145
SPAG9	black	0.0614155	0.467797	-0.0614155	0.467797	0.0057355	0.94599	-0.245981	0.00316978	0.536559	5.87864e-12	-0.548376	1.61401e-12	-0.721373	4.2664e-24	-0.396978	1.00199e-06	0.11162	0.186005	0.363013	8.99635e-06	0.0288083	0.73361	-0.125702	0.136068
SPATA20	black	0.0486166	0.565594	-0.0486166	0.565594	-0.0125593	0.882071	0.320774	9.94035e-05	-0.0956718	0.257389	0.118857	0.158889	0.508815	1.01128e-10	0.294433	0.000375489	-0.140603	0.0951223	-0.373494	4.69128e-06	-0.283385	0.000632216	0.00125677	0.988157
SPATA5L1	black	-0.128889	0.126339	0.128889	0.126339	0.113546	0.17848	-0.340527	3.3745e-05	0.024821	0.769364	-0.036033	0.670307	-0.382789	2.58291e-06	-0.0355017	0.674892	-0.102757	0.223643	0.312549	0.000152571	0.26362	0.00152493	0.106827	0.205742
SPCS3	black	-0.301961	0.000260095	0.301961	0.000260095	0.10816	0.200106	-0.546066	2.08625e-12	-0.195094	0.0199829	0.218704	0.00892653	-0.688861	2.66111e-21	-0.15112	0.0726197	-0.203959	0.0149076	0.536439	5.95494e-12	0.708446	6.12716e-23	-0.0396442	0.639481
SPECC1L	black	0.0557819	0.509667	-0.0557819	0.509667	-0.14521	0.0846655	-0.0807535	0.339404	-0.0462713	0.584512	0.250265	0.00266592	0.55088	1.21939e-12	0.536623	5.83811e-12	-0.133899	0.11214	-0.344452	2.69843e-05	-0.198499	0.01788	0.44958	1.99303e-08
SPG11	black	-0.427792	1.09514e-07	0.427792	1.09514e-07	0.0821502	0.331088	-0.516991	4.4904e-11	-0.134016	0.111823	-0.044381	0.599969	-0.502175	1.92483e-10	0.0865122	0.305967	-0.0135499	0.872845	0.585961	1.85328e-14	0.428339	1.05074e-07	0.183676	0.028665
SPHK2	black	0.1857	0.0269254	-0.1857	0.0269254	0.0223594	0.791686	0.0344824	0.683718	0.110969	0.188603	0.104026	0.217946	0.649147	2.39098e-18	0.383647	2.44226e-06	-0.123352	0.143603	-0.481522	1.30783e-09	-0.425143	1.33643e-07	0.254374	0.00225183
SPIN1	black	0.134383	0.110838	-0.134383	0.110838	-0.185947	0.0267196	0.147689	0.0794324	-0.0343866	0.68455	0.238906	0.00419228	0.346953	2.33648e-05	0.208405	0.0128149	-0.102496	0.224828	-0.326684	7.2504e-05	-0.117104	0.165168	0.106486	0.2072
SPN	black	0.182946	0.0293158	-0.182946	0.0293158	-0.169226	0.044085	0.310308	0.000171092	-0.0075718	0.928738	0.0927309	0.272372	0.668496	9.91407e-20	0.38614	2.07349e-06	0.213872	0.0105976	-0.472876	2.81084e-09	-0.408236	4.57855e-07	0.0921047	0.275637
SPNS1	black	0.15086	0.0731198	-0.15086	0.0731198	-0.0084529	0.920472	0.157637	0.0609868	0.0561957	0.506527	-0.00661426	0.937731	0.553867	8.7001e-13	0.186176	0.0265298	0.0930047	0.270953	-0.369564	6.00437e-06	-0.401217	7.48603e-07	0.061305	0.4686
SPNS3	black	0.095981	0.255847	-0.095981	0.255847	-0.121653	0.149243	0.197716	0.0183459	-0.092899	0.2715	0.101702	0.228463	0.334301	4.78142e-05	0.182735	0.0295066	-0.0338739	0.689008	-0.243123	0.0035522	-0.161117	0.0554302	-0.0313716	0.710919
SPPL2A	black	-0.297192	0.000328586	0.297192	0.000328586	0.319154	0.000108261	-0.575291	6.98025e-14	-0.0747618	0.376559	0.0267687	0.751834	-0.699284	3.71409e-22	-0.147376	0.0800776	-0.131615	0.118449	0.571938	1.0486e-13	0.568714	1.54415e-13	-0.0787135	0.351784
SPTAN1	black	0.118813	0.159042	-0.118813	0.159042	-0.231677	0.00553377	0.147898	0.0790016	0.00837863	0.921168	-0.0236572	0.779896	0.753565	2.76953e-27	0.386033	2.08822e-06	0.276795	0.000854088	-0.353243	1.61772e-05	-0.508294	1.0642e-10	0.406362	5.22646e-07
SRBD1	black	-0.0738799	0.38223	0.0738799	0.38223	0.428809	1.01405e-07	-0.358042	1.21556e-05	-0.087329	0.301406	-0.0290173	0.731752	-0.651264	1.7068e-18	-0.329947	6.07446e-05	-0.0702295	0.40625	0.504529	1.53461e-10	0.485858	8.83975e-10	-0.151368	0.072147
SRGN	black	-0.0279025	0.741685	0.0279025	0.741685	0.168385	0.0451627	-0.241376	0.00380581	0.127935	0.129194	-0.166955	0.0470475	-0.851614	4.19434e-41	-0.43137	8.34581e-08	-0.0864156	0.306509	0.468443	4.12711e-09	0.454736	1.30822e-08	-0.378331	3.44665e-06
SRM	black	0.0546701	0.518153	-0.0546701	0.518153	-0.14855	0.0776757	0.367151	6.97595e-06	-0.134216	0.111284	0.300804	0.00027537	0.701409	2.46035e-22	0.295054	0.000364414	-0.139511	0.0977461	-0.539211	4.4175e-12	-0.312632	0.000151921	0.228913	0.00614037
SRP68	black	-0.188678	0.0245301	0.188678	0.0245301	-0.218141	0.00910848	0.0302763	0.720585	-0.334454	4.74118e-05	0.412524	3.37175e-07	0.642822	6.44179e-18	0.500433	2.27379e-10	-0.189947	0.0235664	-0.281936	0.000675868	-0.0862726	0.307313	0.466929	4.69979e-09
SRPK1	black	0.195184	0.0199246	-0.195184	0.0199246	0.176941	0.0351601	-0.0863585	0.306831	0.478872	1.65731e-09	-0.417023	2.43464e-07	-0.684984	5.41969e-21	-0.382225	2.67956e-06	-0.112661	0.181908	0.204935	0.0144242	0.0727417	0.389626	-0.316648	0.000123428
SSR1	black	-0.465969	5.10193e-09	0.465969	5.10193e-09	0.0393304	0.642137	-0.585535	1.95581e-14	-0.419576	2.01956e-07	0.297302	0.000326833	-0.716707	1.13534e-23	-0.11717	0.164927	-0.125901	0.135445	0.731589	4.65963e-25	0.850527	6.7203e-41	0.0271439	0.74847
ST3GAL6	black	-0.162597	0.0531958	0.162597	0.0531958	0.131959	0.117483	-0.530394	1.13133e-11	-0.0484041	0.567295	0.0576671	0.495443	-0.707166	7.91327e-23	-0.303721	0.000238357	-0.0220546	0.794463	0.522096	2.6749e-11	0.579224	4.30546e-14	-0.111206	0.187655
ST6GALNAC6	black	0.0127728	0.880081	-0.0127728	0.880081	-0.170754	0.0421804	0.40882	4.39257e-07	-0.244028	0.00342679	0.40706	4.97566e-07	0.627472	6.50122e-17	0.566952	1.90425e-13	-0.281614	0.000685943	-0.531543	1.00236e-11	-0.17105	0.0418198	-0.00238234	0.977552
ST8SIA4	black	-0.147965	0.0788643	0.147965	0.0788643	0.141084	0.0939855	-0.478393	1.72936e-09	0.0821857	0.330879	-0.03809	0.652677	-0.873311	1.4467e-45	-0.353828	1.56265e-05	-0.116741	0.166491	0.536068	6.19626e-12	0.589512	1.17901e-14	-0.15716	0.0617832
STAB1	black	0.12086	0.151931	-0.12086	0.151931	0.0716759	0.396628	0.0366041	0.665394	-0.0447823	0.596673	0.0328276	0.69814	0.277686	0.000820402	-0.0947666	0.261939	0.126371	0.13398	-0.142893	0.0898043	-0.157771	0.060764	-0.170282	0.0427612
STAG2	black	-0.323173	8.7521e-05	0.323173	8.7521e-05	0.0148345	0.860906	-0.429509	9.61648e-08	-0.17132	0.0414932	0.0243772	0.773375	-0.785222	6.15049e-31	-0.323699	8.51006e-05	0.0644017	0.446393	0.686315	4.2506e-21	0.647344	3.17905e-18	-0.1857	0.0269257
STAG3L2	black	-0.0647934	0.443626	0.0647934	0.443626	-0.273262	0.00100056	0.0182777	0.829068	-0.185705	0.0269214	0.269439	0.0011847	0.672942	4.61202e-20	0.425345	1.31636e-07	0.334577	4.70891e-05	-0.286898	0.000536902	-0.222928	0.00766095	0.535628	6.49504e-12
STEAP4	black	0.0739948	0.381488	-0.0739948	0.381488	0.177976	0.0340879	-0.356118	1.36385e-05	0.448522	2.17097e-08	-0.361981	9.58064e-06	-0.644091	5.28986e-18	-0.32316	8.75845e-05	0.0385516	0.648746	0.291884	0.000424242	0.115637	0.170564	-0.0812916	0.336184
STIP1	black	0.127546	0.130371	-0.127546	0.130371	-0.102423	0.225164	0.268325	0.00124387	-0.0371787	0.660465	0.107017	0.204931	0.809711	3.23481e-34	0.462215	7.01531e-09	-0.0186756	0.825406	-0.525445	1.89543e-11	-0.479984	1.50089e-09	0.241672	0.00376183
STK17B	black	-0.144562	0.0860774	0.144562	0.0860774	0.124172	0.140938	-0.375024	4.25759e-06	0.0296117	0.726472	-0.116622	0.166926	-0.883703	5.2689e-48	-0.38409	2.37246e-06	-0.0589902	0.485587	0.592433	8.09404e-15	0.551438	1.14515e-12	-0.236572	0.0045895
STK25	black	0.072331	0.392315	-0.072331	0.392315	-0.111781	0.185369	0.281587	0.000686794	-0.19133	0.0225528	0.355793	1.39055e-05	0.713086	2.3946e-23	0.54149	3.44893e-12	-0.259266	0.00183534	-0.536172	6.12736e-12	-0.25945	0.00182118	0.132416	0.116205
STK3	black	-0.22479	0.00715544	0.22479	0.00715544	0.223971	0.00737411	-0.492523	4.78864e-10	-0.0572603	0.498495	-0.026906	0.750602	-0.732436	3.86062e-25	-0.279637	0.000750849	-0.110303	0.191284	0.577876	5.08484e-14	0.553557	9.0119e-13	-0.100287	0.235032
STK36	black	0.0394381	0.641225	-0.0394381	0.641225	-0.0536733	0.525823	-0.158491	0.0595833	0.0390069	0.644879	0.14157	0.0928464	0.427869	1.08877e-07	0.414579	2.90738e-07	-0.039778	0.638351	-0.247865	0.00293852	-0.184361	0.0280661	0.317692	0.000116885
STK4	black	-0.0104937	0.901359	0.0104937	0.901359	-0.0203722	0.809832	-0.38676	1.99047e-06	0.293448	0.000393685	-0.00927371	0.912779	-0.233394	0.00518443	0.16931	0.0439779	-0.350564	1.89372e-05	0.000960829	0.990945	0.09271	0.272481	0.16289	0.0527631
STRN3	black	-0.270295	0.00114098	0.270295	0.00114098	0.016135	0.848852	-0.454732	1.30861e-08	-0.199883	0.0170813	0.295009	0.000365205	-0.675044	3.19705e-20	-0.108689	0.197905	-0.326936	7.15267e-05	0.43529	6.17512e-08	0.722011	3.72625e-24	-0.0340199	0.687737
STT3A	black	-0.215486	0.0100112	0.215486	0.0100112	-0.0566708	0.502934	-0.30927	0.000180365	-0.214711	0.010289	0.288551	0.000496823	0.408911	4.36448e-07	0.505423	1.40739e-10	-0.0488427	0.563785	-0.0485331	0.566262	0.00624235	0.941226	0.440385	4.15058e-08
STUB1	black	0.154568	0.066259	-0.154568	0.066259	-0.114838	0.173557	0.308416	0.00018834	0.013888	0.869699	-0.121828	0.148654	0.577566	5.28253e-14	0.287724	0.000516505	0.3275	6.93789e-05	-0.29933	0.00029604	-0.471671	3.12181e-09	0.063438	0.453239
STX11	black	0.215705	0.00993388	-0.215705	0.00993388	0.462808	6.67268e-09	-0.172941	0.0395759	0.49093	5.55073e-10	-0.517837	4.12325e-11	-0.595261	5.60352e-15	-0.349821	1.97783e-05	-0.0126358	0.881358	0.255907	0.00211295	-0.0416254	0.622823	-0.183839	0.0285221
STX16	black	-0.229736	0.00595392	0.229736	0.00595392	0.00010517	0.999009	-0.505266	1.42901e-10	0.0309497	0.714636	0.216724	0.00958078	-0.339952	3.48591e-05	0.0426819	0.614017	-0.129718	0.123897	0.196122	0.0193265	0.376012	3.99802e-06	0.306356	0.000208949
STX3	black	0.141869	0.0921514	-0.141869	0.0921514	0.182283	0.0299182	-0.260384	0.00175058	0.535475	6.60182e-12	-0.517362	4.32586e-11	-0.770725	3.42474e-29	-0.512127	7.29691e-11	0.137947	0.101601	0.33625	4.29058e-05	0.0764175	0.366052	-0.277624	0.000822726
STX6	black	-0.128614	0.127157	0.128614	0.127157	0.030297	0.720402	-0.363203	8.89248e-06	0.0438216	0.604578	-0.0441305	0.602031	-0.676957	2.2843e-20	-0.236636	0.00457825	-0.23182	0.00550398	0.42139	1.76675e-07	0.446876	2.47837e-08	-0.238093	0.00432697
STXBP3	black	-0.286017	0.000559479	0.286017	0.000559479	0.096092	0.255295	-0.505787	1.35854e-10	-0.0490411	0.562201	-0.06606	0.434749	-0.847655	2.29156e-40	-0.309839	0.000175221	0.0204794	0.808851	0.682539	8.44119e-21	0.608657	9.33557e-16	-0.0923017	0.274607
STXBP5	black	0.00324156	0.969459	-0.00324156	0.969459	-0.0782765	0.354472	-0.286008	0.000559705	0.439072	4.60099e-08	-0.428485	1.03922e-07	-0.735552	1.92018e-25	-0.338382	3.80817e-05	0.0675569	0.424388	0.391786	1.42421e-06	0.152417	0.0701716	-0.120466	0.153282
SULT1B1	black	-0.0947043	0.262254	0.0947043	0.262254	0.0452018	0.593235	-0.322834	8.91151e-05	0.0952826	0.259338	-0.239153	0.00415217	-0.709867	4.60374e-23	-0.357249	1.27476e-05	0.190991	0.0227977	0.546186	2.05885e-12	0.350353	1.91721e-05	-0.103705	0.219378
SUMF1	black	-0.0422604	0.617523	0.0422604	0.617523	-0.0339588	0.688269	-0.230948	0.00568838	0.0644467	0.446074	0.0787094	0.351809	-0.256118	0.00209444	-0.000517209	0.995126	-0.271815	0.00106695	0.0610458	0.470486	0.207932	0.0130244	-0.0310024	0.714172
SUMF2	black	-0.247425	0.00299108	0.247425	0.00299108	-0.162578	0.0532246	-0.1494	0.0759725	-0.455207	1.25841e-08	0.483172	1.12745e-09	0.571861	1.05836e-13	0.544937	2.3634e-12	0.0567527	0.502316	-0.0970138	0.250743	0.0753424	0.372854	0.42752	1.11785e-07
SUPT5H	black	0.404413	5.99282e-07	-0.404413	5.99282e-07	-0.0840405	0.320044	0.517521	4.25695e-11	0.24235	0.00366246	-0.0803203	0.342009	0.803876	2.15205e-33	0.291636	0.000429279	-0.0442993	0.600641	-0.746083	1.68205e-26	-0.714835	1.67236e-23	0.0452621	0.592742
SURF4	black	-0.0304383	0.719152	0.0304383	0.719152	-0.109011	0.19657	-0.0590511	0.485137	0.0474012	0.575361	0.262333	0.00161128	0.504119	1.59654e-10	0.562008	3.4074e-13	-0.238714	0.0042238	-0.430247	9.09205e-08	-0.21213	0.0112645	0.170246	0.0428061
SUV39H1	black	0.05367	0.525848	-0.05367	0.525848	-0.0409635	0.628368	-0.153413	0.0683368	0.0488281	0.563902	0.237762	0.00438303	0.535677	6.46111e-12	0.586789	1.66868e-14	-0.098339	0.244298	-0.372981	4.84554e-06	-0.22181	0.00797934	0.31827	0.000113402
SYNJ2BP	black	-0.105291	0.212372	0.105291	0.212372	-0.113747	0.177707	-0.0581671	0.491706	-0.357796	1.23364e-05	0.486988	7.97394e-10	0.436681	5.54402e-08	0.214681	0.0103001	0.170445	0.0425598	-0.176519	0.0356058	0.103417	0.22067	0.337805	3.93345e-05
TACC1	black	-0.200983	0.0164692	0.200983	0.0164692	-0.0463254	0.584073	-0.534837	7.06752e-12	0.0592503	0.483663	0.157253	0.0616278	-0.56306	3.01315e-13	0.00104717	0.990132	-0.372462	5.00684e-06	0.308119	0.000191186	0.48905	6.60151e-10	0.0766302	0.364715
TAF12	black	0.178017	0.0340456	-0.178017	0.0340456	0.12277	0.145515	-0.00795116	0.925178	0.199164	0.0174924	0.0962169	0.254675	-0.324803	8.02225e-05	-0.261891	0.001642	-0.424269	1.42655e-07	-0.145897	0.0831883	0.172185	0.040461	-0.300997	0.000272772
TAF15	black	0.00509387	0.952025	-0.00509387	0.952025	-0.128844	0.126474	-0.0614006	0.467905	-0.0324676	0.701292	0.181348	0.0307844	0.464135	5.96363e-09	0.42419	1.43507e-07	-0.113967	0.176864	-0.275252	0.000915446	-0.190095	0.0234558	0.491741	5.149e-10
TAF4	black	-0.24824	0.0028943	0.24824	0.0028943	-0.114944	0.173159	-0.576365	6.12162e-14	0.1143	0.175595	0.0102764	0.903391	-0.356506	1.33266e-05	0.0666161	0.430883	-0.129186	0.125461	0.303253	0.000243967	0.275244	0.000915789	0.30388	0.000236484
TAF6L	black	0.222628	0.0077452	-0.222628	0.0077452	0.0454544	0.59117	0.0464195	0.583308	-0.013983	0.868817	0.129592	0.124268	0.656619	7.19061e-19	0.377168	3.71351e-06	0.129977	0.123144	-0.389647	1.64342e-06	-0.346251	2.43324e-05	0.192734	0.021563
TAGLN	black	0.287186	0.000529714	-0.287186	0.000529714	0.0347448	0.681441	0.171481	0.041299	0.163081	0.0524818	-0.0551412	0.514549	0.241951	0.00372059	0.00152426	0.985636	-0.0348832	0.680242	-0.301202	0.000270031	-0.248416	0.00287382	-0.0289312	0.732517
TBC1D10A	black	0.0389479	0.64538	-0.0389479	0.64538	-0.178456	0.0336	0.0773095	0.360467	0.0808361	0.338908	0.000835882	0.992123	0.242162	0.0036898	0.0770432	0.362129	0.00472767	0.95547	-0.188147	0.0249438	-0.203333	0.0152247	0.0904746	0.284261
TBC1D10C	black	-0.0183938	0.827999	0.0183938	0.827999	-0.232765	0.00531009	-0.0265983	0.753362	0.00156277	0.985274	0.383446	2.47446e-06	0.405174	5.68161e-07	0.511795	7.54098e-11	-0.154185	0.0669432	-0.42729	1.13735e-07	-0.0750384	0.374791	0.348173	2.17698e-05
TBC1D13	black	0.31847	0.000112217	-0.31847	0.000112217	-0.0155134	0.854609	0.047963	0.570837	0.287468	0.000522771	-0.0459796	0.586886	0.571581	1.09471e-13	0.346913	2.34194e-05	-0.0151726	0.857769	-0.511352	7.87855e-11	-0.500107	2.34556e-10	0.211126	0.011665
TBC1D2B	black	0.139802	0.0970412	-0.139802	0.0970412	0.0476522	0.573338	-0.0565775	0.503638	0.198678	0.0177746	-0.0691431	0.413568	0.388187	1.81103e-06	0.274506	0.000946556	0.0834676	0.323366	-0.267334	0.00129883	-0.356277	1.35102e-05	0.198011	0.0181691
TBC1D8	black	0.155795	0.064108	-0.155795	0.064108	0.405572	5.52508e-07	-0.0773758	0.360054	0.279327	0.000761541	-0.206706	0.0135822	-0.274406	0.000950792	-0.196933	0.0188219	-0.288548	0.00049688	-0.00782128	0.926397	-0.0206339	0.807437	-0.164168	0.0509066
TBCB	black	-0.174794	0.037476	0.174794	0.037476	-0.0155395	0.854367	0.157534	0.0611574	-0.394966	1.14911e-06	0.318899	0.000109723	0.397521	9.6549e-07	0.423838	1.47324e-07	-0.179213	0.0328427	-0.162575	0.0532289	0.023538	0.780976	-0.0445922	0.598233
TBCC	black	0.0120142	0.887155	-0.0120142	0.887155	0.0222122	0.793027	0.199667	0.0172041	-0.000732833	0.993094	0.158968	0.0588094	-0.376047	3.98921e-06	-0.2294	0.00602951	-0.504137	1.59374e-10	-0.0561549	0.506836	0.293129	0.000399736	-0.253392	0.00234512
TBCD	black	0.16575	0.0486846	-0.16575	0.0486846	-0.0433397	0.608562	0.393003	1.31227e-06	0.0153771	0.855873	0.044846	0.59615	0.747535	1.19107e-26	0.393538	1.26574e-06	-0.0669722	0.428418	-0.540976	3.6476e-12	-0.511232	7.97284e-11	0.157064	0.0619435
TBK1	black	-0.378618	3.38384e-06	0.378618	3.38384e-06	0.0916046	0.278263	-0.543865	2.6594e-12	-0.284722	0.000594234	0.229865	0.00592502	-0.79197	8.50161e-32	-0.131583	0.118541	-0.150786	0.0732612	0.656758	7.02888e-19	0.811505	1.7825e-34	-0.0966538	0.252514
TBL1XR1	black	-0.260666	0.00172981	0.260666	0.00172981	-0.0345034	0.683536	-0.199609	0.0172373	-0.13158	0.118548	0.0250276	0.767498	-0.422801	1.5914e-07	-0.141621	0.0927295	-0.0764688	0.365729	0.368167	6.55014e-06	0.351527	1.78981e-05	-0.222244	0.0078543
TBPL1	black	-0.331551	5.56409e-05	0.331551	5.56409e-05	0.128215	0.128351	-0.332767	5.20433e-05	-0.237642	0.00440346	0.0978093	0.24686	-0.713416	2.23792e-23	-0.121538	0.14963	-0.148725	0.0773224	0.589588	1.16768e-14	0.637394	1.48079e-17	-0.113094	0.180225
TCF25	black	0.149345	0.0760825	-0.149345	0.0760825	-0.0387267	0.647258	-0.196185	0.0192871	0.170666	0.0422883	0.0137812	0.870693	0.436314	5.70446e-08	0.426782	1.18175e-07	0.145966	0.083041	-0.284069	0.000612502	-0.31533	0.000132179	0.284648	0.000596288
TCF3	black	-0.153251	0.0686338	0.153251	0.0686338	-0.0976746	0.247514	0.0837683	0.32162	-0.370591	5.63125e-06	0.265388	0.00141319	0.478995	1.63923e-09	0.366106	7.44106e-06	0.10606	0.209032	-0.0901727	0.285877	-0.0464508	0.583054	0.436413	5.66066e-08
TCF4	black	0.012857	0.879297	-0.012857	0.879297	-0.0650871	0.441559	0.145811	0.0833726	-0.0606053	0.4737	0.0149664	0.859682	0.4769	1.97392e-09	0.120487	0.153211	0.131031	0.120106	-0.213788	0.0106289	-0.293038	0.000401488	0.430625	8.83404e-08
TCFL5	black	-0.276545	0.000863797	0.276545	0.000863797	-0.0858403	0.309753	-0.432051	7.9224e-08	-0.124731	0.139143	0.256731	0.00204154	-0.596226	4.93833e-15	-0.132081	0.117142	-0.212482	0.0111266	0.381839	2.74767e-06	0.613277	4.93308e-16	0.0436987	0.605593
TCN1	black	0.105446	0.211698	-0.105446	0.211698	0.0764594	0.365788	0.157509	0.0611994	0.245487	0.00323314	-0.170973	0.0419135	-0.187271	0.0256382	-0.284308	0.000605774	-0.169493	0.0437478	-0.107667	0.202179	-0.0986332	0.242883	-0.407775	4.73048e-07
TCTA	black	0.431755	8.10406e-08	-0.431755	8.10406e-08	0.0341127	0.686931	0.753129	3.08209e-27	0.200233	0.0168848	-0.0451016	0.594055	0.569751	1.36395e-13	0.0301619	0.721598	-0.18384	0.0285213	-0.748349	9.80631e-27	-0.579222	4.30648e-14	-0.271005	0.00110584
TESK1	black	0.147838	0.0791248	-0.147838	0.0791248	0.0447064	0.597296	0.131486	0.118816	-0.0333513	0.693564	0.258456	0.00189907	0.723	3.01855e-24	0.634393	2.32977e-17	-0.163647	0.0516562	-0.546898	1.90244e-12	-0.343019	2.92901e-05	0.208767	0.0126564
TEX264	black	0.0165128	0.845357	-0.0165128	0.845357	-0.0748626	0.375914	0.000342162	0.996776	-0.202351	0.0157344	0.429472	9.64331e-08	0.472806	2.82816e-09	0.374468	4.41065e-06	-0.103705	0.219381	-0.345859	2.4888e-05	-0.0225224	0.790203	0.0507316	0.548787
TFF3	black	0.196483	0.0191004	-0.196483	0.0191004	-0.034978	0.679421	0.105481	0.211547	0.171832	0.0408792	-0.0965813	0.252872	-0.00232156	0.978125	-0.0216195	0.798431	-0.0985516	0.243275	-0.161026	0.0555686	-0.133585	0.112992	-0.192884	0.0214593
TGFA	black	0.218987	0.00883627	-0.218987	0.00883627	0.206722	0.0135748	-0.191509	0.0224243	0.55771	5.60715e-13	-0.591124	9.585e-15	-0.713967	1.99919e-23	-0.548943	1.51498e-12	0.20365	0.0150632	0.336382	4.25932e-05	-0.0226893	0.788685	-0.231128	0.00564977
TGFBR2	black	-0.24543	0.00324048	0.24543	0.00324048	0.0226418	0.789117	-0.614736	4.02461e-16	0.159846	0.0574082	-0.185699	0.0269267	-0.762835	2.70332e-28	-0.215483	0.0100122	0.120183	0.154256	0.623524	1.15419e-16	0.425532	1.29804e-07	0.186614	0.0261699
TGFBRAP1	black	-0.0140403	0.868284	0.0140403	0.868284	-0.0986601	0.242754	0.034372	0.684677	-0.204081	0.0148463	0.235499	0.00478312	0.583754	2.44792e-14	0.324944	7.96178e-05	0.160228	0.0568072	-0.236233	0.00465001	-0.173919	0.0384551	0.343438	2.85975e-05
TH1L	black	-0.22752	0.00646799	0.22752	0.00646799	-0.0310415	0.713827	-0.166007	0.0483317	-0.236613	0.00458223	0.117795	0.162671	0.468407	4.13978e-09	0.527871	1.47339e-11	0.164623	0.0502601	0.0148381	0.860873	-0.12032	0.153783	0.461909	7.19864e-09
THAP6	black	-0.170712	0.0422328	0.170712	0.0422328	0.164318	0.0506928	-0.502897	1.79595e-10	-0.151643	0.0716253	0.142582	0.0905125	-0.506087	1.31965e-10	-0.146572	0.0817576	0.02028	0.810677	0.44735	2.38574e-08	0.524316	2.12982e-11	0.0527832	0.532719
THOP1	black	0.0212583	0.801729	-0.0212583	0.801729	-0.053374	0.528137	0.00909764	0.914428	-0.179235	0.0328211	0.326157	7.45931e-05	0.651395	1.67151e-18	0.472763	2.83881e-09	0.0834717	0.323342	-0.347543	2.25811e-05	-0.181354	0.0307786	0.328781	6.47233e-05
TIA1	black	-0.483304	1.11408e-09	0.483304	1.11408e-09	0.00434459	0.959075	-0.673389	4.26708e-20	-0.361032	1.01491e-05	0.294969	0.000365914	-0.677743	1.98819e-20	-0.0720346	0.394263	-0.036087	0.669842	0.720365	5.27948e-24	0.812	1.51068e-34	0.172543	0.0400398
TIAF1	black	0.129076	0.125785	-0.129076	0.125785	-0.0309672	0.714482	0.262653	0.00158941	0.0549002	0.516391	-0.233844	0.0050963	0.657979	5.75715e-19	0.245398	0.00324468	0.395185	1.13216e-06	-0.261737	0.00165282	-0.583083	2.66281e-14	0.241793	0.00374393
TIMM22	black	-0.156822	0.0623523	0.156822	0.0623523	-0.273049	0.00101008	-0.203329	0.0152271	-0.289892	0.00046633	0.563537	2.84932e-13	0.528434	1.38919e-11	0.542805	2.98728e-12	-0.0125575	0.882088	-0.257889	0.00194487	0.0783262	0.354166	0.490527	5.7617e-10
TIPARP	black	-0.118819	0.159023	0.118819	0.159023	0.115862	0.169727	-0.386565	2.01621e-06	0.0763185	0.366675	0.00100412	0.990538	-0.581666	3.17887e-14	-0.0334724	0.692507	-0.279745	0.000747167	0.321545	9.54288e-05	0.402226	6.98023e-07	-0.114512	0.17479
TJAP1	black	-0.215308	0.0100743	0.215308	0.0100743	-0.0171612	0.839364	-0.173377	0.0390728	-0.0665219	0.431537	0.0191917	0.820661	0.47541	2.25119e-09	0.433888	6.88056e-08	0.211884	0.0113616	-0.0611577	0.469671	-0.245238	0.0032655	0.501389	2.07548e-10
TJP3	black	-0.198415	0.0179295	0.198415	0.0179295	-0.240506	0.00393824	-0.0685298	0.417732	-0.129112	0.125681	0.286613	0.00054413	0.442995	3.3778e-08	0.35613	1.36291e-05	0.051944	0.539263	-0.200769	0.0165871	-0.071253	0.399427	0.452634	1.55442e-08
TK1	black	0.0605862	0.47384	-0.0605862	0.47384	0.0427812	0.613192	0.271195	0.00109657	-0.0466127	0.58174	0.0405494	0.631848	0.342056	3.09404e-05	0.0879913	0.297741	0.016453	0.84591	-0.245902	0.00317983	-0.230779	0.00572467	0.079025	0.349875
TLE2	black	-0.104838	0.214358	0.104838	0.214358	-0.240859	0.00388403	-0.0935384	0.2682	-0.203608	0.0150845	0.341245	3.23988e-05	0.371862	5.19946e-06	0.215404	0.0100402	0.0863132	0.307085	-0.147933	0.0789304	0.0273221	0.746875	0.384498	2.30985e-06
TLE4	black	-0.175643	0.0365452	0.175643	0.0365452	0.109836	0.193182	-0.530806	1.08333e-11	0.12047	0.153269	-0.0681859	0.420078	-0.842675	1.8132e-39	-0.298252	0.000312069	-0.145137	0.084823	0.535279	6.74218e-12	0.535922	6.29401e-12	-0.119548	0.156462
TLK2	black	-0.0128841	0.879044	0.0128841	0.879044	0.167301	0.0465849	-0.445991	2.66056e-08	0.144453	0.0863183	-0.0321144	0.704389	-0.472204	2.98035e-09	-0.165994	0.0483498	-0.113986	0.176791	0.267784	0.00127364	0.303748	0.000238043	-0.0237237	0.779292
TLR2	black	0.115368	0.171567	-0.115368	0.171567	0.305265	0.000220684	-0.101262	0.230489	0.39101	1.5003e-06	-0.270435	0.00113395	-0.545516	2.21725e-12	-0.28137	0.000693649	-0.236948	0.00452344	0.0863066	0.307122	0.0690311	0.414326	-0.367585	6.79101e-06
TLR4	black	0.170896	0.042008	-0.170896	0.042008	0.28158	0.000687001	-0.13071	0.121027	0.48566	8.99978e-10	-0.521097	2.9625e-11	-0.745376	1.98847e-26	-0.533996	7.72964e-12	-0.0293096	0.729154	0.303123	0.000245551	0.0597238	0.480169	-0.372306	5.0563e-06
TLR8	black	0.237642	0.00440345	-0.237642	0.00440345	0.278118	0.000804537	-0.10627	0.208129	0.541893	3.30073e-12	-0.313634	0.00014429	-0.645755	4.0803e-18	-0.376687	3.82954e-06	-0.340295	3.4191e-05	0.0299125	0.723805	0.0548395	0.516856	-0.398773	8.86054e-07
TM6SF1	black	0.178248	0.0338105	-0.178248	0.0338105	0.0221153	0.79391	-0.15624	0.0633422	0.56937	1.42765e-13	-0.452759	1.53861e-08	-0.737228	1.31376e-25	-0.468948	3.95154e-09	-0.0879795	0.297806	0.215293	0.0100795	0.0520475	0.538454	-0.275464	0.000906816
TMC6	black	-0.0276881	0.743601	0.0276881	0.743601	-0.123428	0.143354	-0.00692849	0.934779	-0.141509	0.0929888	0.181338	0.0307931	0.622282	1.38042e-16	0.467034	4.65782e-09	0.25928	0.00183429	-0.257835	0.00194924	-0.248372	0.00287887	0.406278	5.25756e-07
TMCO3	black	0.136101	0.106305	-0.136101	0.106305	-0.111018	0.188404	-0.122693	0.145769	0.437915	5.03639e-08	-0.125272	0.137424	-0.450011	1.92464e-08	-0.216123	0.0097876	-0.296015	0.00034789	-0.0497149	0.556835	0.0638878	0.450036	-0.177497	0.0345807
TMED5	black	-0.404777	5.84218e-07	0.404777	5.84218e-07	0.0803678	0.341722	-0.60496	1.54385e-15	-0.334026	4.85492e-05	0.271914	0.00106229	-0.759877	5.74427e-28	-0.129498	0.124541	-0.150982	0.0728852	0.688065	3.08248e-21	0.835108	3.67597e-38	-0.0113947	0.892938
TMEM106B	black	-0.516983	4.4938e-11	0.516983	4.4938e-11	-0.0439487	0.60353	-0.652094	1.49447e-18	-0.458672	9.44173e-09	0.290221	0.000459139	-0.621252	1.60015e-16	-0.133975	0.111933	0.145575	0.0838778	0.787025	3.65064e-31	0.808063	5.55984e-34	0.166992	0.0469974
TMEM118	black	-0.22675	0.00665565	0.22675	0.00665565	-0.120321	0.153781	-0.220501	0.0083672	-0.183624	0.0287114	0.29813	0.000313918	0.351129	1.83209e-05	0.405518	5.54618e-07	-0.0477032	0.572927	-0.0710357	0.40087	0.0254466	0.76372	0.562905	3.06838e-13
TMEM147	black	-0.175741	0.0364384	0.175741	0.0364384	-0.00262301	0.975285	-0.0289976	0.731926	-0.508403	1.05284e-10	0.637858	1.38007e-17	0.516534	4.7014e-11	0.404394	6.00071e-07	-0.208847	0.0126215	-0.217056	0.00946805	0.173648	0.0387628	0.25785	0.00194808
TMEM157	black	0.143421	0.0886113	-0.143421	0.0886113	0.00195709	0.981558	-0.186077	0.0266115	0.498325	2.77831e-10	-0.232581	0.00534726	-0.582123	3.00286e-14	-0.310071	0.000173167	-0.186152	0.0265501	0.0628929	0.457138	0.0887352	0.293659	-0.200854	0.0165402
TMEM160	black	0.0683499	0.418958	-0.0683499	0.418958	-0.0399711	0.63672	0.287248	0.000528174	-0.22923	0.00606787	0.490423	5.81712e-10	0.672738	4.77826e-20	0.528255	1.4155e-11	-0.301568	0.000265198	-0.579004	4.42421e-14	-0.160772	0.0559605	0.094981	0.260857
TMEM16J	black	0.0618784	0.464443	-0.0618784	0.464443	-0.164467	0.050481	0.0317901	0.707237	-0.101165	0.230938	0.240913	0.00387582	0.662076	2.926e-19	0.32166	9.48536e-05	0.178925	0.0331287	-0.358753	1.16467e-05	-0.257679	0.00196209	0.395331	1.121e-06
TMEM173	black	-0.0675525	0.424418	0.0675525	0.424418	-0.0552934	0.513387	0.00196949	0.981442	-0.234616	0.00494809	0.335443	4.48775e-05	0.687729	3.27913e-21	0.522311	2.61682e-11	-0.0798605	0.344788	-0.334295	4.78297e-05	-0.192911	0.0214411	0.259486	0.00181836
TMEM175	black	0.326901	7.16621e-05	-0.326901	7.16621e-05	0.0521334	0.537783	0.140184	0.0961229	0.267524	0.00128812	-0.0524619	0.53522	0.518244	3.95748e-11	0.18731	0.0256072	0.0346635	0.682146	-0.500547	2.24916e-10	-0.475687	2.19697e-09	0.140855	0.0945264
TMEM188	black	-0.193295	0.0211779	0.193295	0.0211779	0.086047	0.308585	-0.377791	3.56832e-06	0.153836	0.0675711	-0.319906	0.000104063	-0.870853	5.07942e-45	-0.420732	1.85474e-07	0.118761	0.159226	0.656652	7.1522e-19	0.399997	8.14473e-07	-0.192401	0.0217943
TMEM2	black	-0.0532192	0.529335	0.0532192	0.529335	0.120043	0.154741	-0.39376	1.24687e-06	0.274999	0.000925899	-0.195268	0.0198707	-0.476545	2.03694e-09	-0.0351781	0.677689	-0.113368	0.179164	0.241638	0.0037668	0.171935	0.0407564	-0.0482548	0.568493
TMEM205	black	0.242	0.00371344	-0.242	0.00371344	0.0775974	0.358676	0.250789	0.00260952	-0.0723729	0.39204	0.381679	2.77637e-06	0.593524	7.0271e-15	0.250962	0.00259111	-0.433863	6.89373e-08	-0.622237	1.38925e-16	-0.215464	0.0100189	-0.0998933	0.236886
TMEM30A	black	-0.393809	1.24276e-06	0.393809	1.24276e-06	0.00465965	0.95611	-0.654744	9.75227e-19	-0.278333	0.000796734	0.169167	0.0441605	-0.693695	1.07878e-21	-0.191024	0.022774	0.0950863	0.260326	0.728163	9.90183e-25	0.737809	1.15095e-25	0.126304	0.134189
TMEM39B	black	0.229067	0.00610524	-0.229067	0.00610524	-0.0239586	0.777164	0.153098	0.0689132	0.159639	0.0577361	-0.00233003	0.978045	0.645453	4.27765e-18	0.210838	0.0117824	-0.0129347	0.878573	-0.492131	4.96616e-10	-0.501648	2.02453e-10	0.202146	0.015843
TMEM41B	black	-0.512286	7.18305e-11	0.512286	7.18305e-11	-0.0228707	0.787036	-0.61026	7.49056e-16	-0.369556	6.00762e-06	0.254278	0.00226081	-0.660463	3.82385e-19	-0.0750118	0.374961	0.0486931	0.564982	0.714303	1.86576e-23	0.780296	2.49474e-30	0.103127	0.221974
TMEM43	black	-0.134443	0.110677	0.134443	0.110677	-0.00766519	0.927862	-0.420306	1.91401e-07	0.396816	1.01317e-06	-0.315471	0.000131212	-0.467308	4.54986e-09	-0.0737819	0.382864	0.0717422	0.39619	0.285317	0.000578033	0.0551787	0.514262	0.169497	0.0437419
TMEM49	black	0.164777	0.0500425	-0.164777	0.0500425	0.121925	0.148329	-0.22841	0.00625704	0.399739	8.29084e-07	-0.129459	0.124657	-0.717232	1.01792e-23	-0.333244	5.0691e-05	-0.316094	0.000127036	0.128822	0.126537	0.277495	0.00082752	-0.307254	0.00019972
TMEM50A	black	-0.0718245	0.395647	0.0718245	0.395647	0.173037	0.0394651	-0.382841	2.57423e-06	0.211993	0.0113183	-0.339173	3.64252e-05	-0.452417	1.58224e-08	-0.149046	0.0766794	0.190501	0.0231559	0.409067	4.31621e-07	0.0977323	0.247234	-0.137412	0.102948
TMEM55A	black	-0.166842	0.0471985	0.166842	0.0471985	0.00114901	0.989172	-0.385648	2.14177e-06	0.11826	0.161006	-0.191202	0.0226449	-0.88313	7.2788e-48	-0.436729	5.52321e-08	0.016255	0.847741	0.604985	1.53853e-15	0.483887	1.05695e-09	-0.152904	0.0692708
TMEM59	black	-0.351672	1.77458e-05	0.351672	1.77458e-05	0.0715756	0.397291	-0.501288	2.09559e-10	-0.219963	0.00853135	0.318982	0.000109244	-0.745421	1.96754e-26	-0.168326	0.0452404	-0.34936	2.03174e-05	0.492636	4.73875e-10	0.792341	7.60914e-32	-0.117387	0.164141
TMEM63A	black	0.211399	0.0115548	-0.211399	0.0115548	-0.0397973	0.638188	0.270933	0.00110931	0.174064	0.0382914	-0.0406403	0.631083	0.540037	4.03951e-12	0.119355	0.157136	0.147986	0.078822	-0.444366	3.02929e-08	-0.470595	3.42729e-09	0.215567	0.00998256
TMEM66	black	-0.496776	3.21621e-10	0.496776	3.21621e-10	-0.0969023	0.251291	-0.69276	1.28652e-21	-0.242611	0.00362494	0.109326	0.195273	-0.634	2.47102e-17	-0.0590795	0.484926	0.089342	0.290357	0.746164	1.65032e-26	0.661416	3.26502e-19	0.317242	0.000119662
TMEM69	black	-0.086436	0.306395	0.086436	0.306395	0.125848	0.135611	-0.32684	7.18978e-05	-0.0532459	0.529128	0.358966	1.14985e-05	0.180799	0.0313031	0.226602	0.00669227	-0.330111	6.0202e-05	-0.169689	0.043501	0.109975	0.192618	0.304381	0.000230648
TMEM71	black	-0.0122959	0.884527	0.0122959	0.884527	0.000130357	0.998772	-0.298889	0.000302508	0.30231	0.000255642	-0.0796476	0.34608	-0.737018	1.37785e-25	-0.368132	6.56438e-06	-0.190547	0.0231223	0.246591	0.00309316	0.357729	1.23856e-05	-0.16789	0.0458086
TMF1	black	-0.209511	0.0123359	0.209511	0.0123359	-0.0423682	0.616626	-0.391282	1.47316e-06	-0.0133488	0.874717	0.0695613	0.410742	-0.603302	1.93037e-15	-0.125157	0.137788	-0.194025	0.0206855	0.406807	5.06501e-07	0.482143	1.23689e-09	0.125425	0.136939
TMUB1	black	0.199158	0.0174955	-0.199158	0.0174955	-0.155095	0.0653283	0.282906	0.00064633	0.0710163	0.400999	0.104454	0.216052	0.639675	1.04586e-17	0.361607	9.80057e-06	0.0763726	0.366335	-0.51947	3.49558e-11	-0.433354	7.16905e-08	0.227437	0.00648812
TNFAIP3	black	-0.281272	0.000696795	0.281272	0.000696795	0.158902	0.0589161	-0.315917	0.00012821	-0.0885456	0.294695	-0.0796304	0.346185	-0.324687	8.07215e-05	0.173841	0.0385436	0.0460415	0.586381	0.408127	4.61385e-07	0.235066	0.00486334	-0.0483566	0.567677
TNFAIP8L1	black	0.0382504	0.65131	-0.0382504	0.65131	-0.0351387	0.678029	-0.0136989	0.871458	-0.121335	0.150317	-0.0164321	0.846102	0.462876	6.63422e-09	0.093467	0.268568	0.469463	3.77986e-09	-0.0284993	0.736362	-0.242344	0.00366337	0.382988	2.54956e-06
TNFRSF13B	black	-0.0268917	0.75073	0.0268917	0.75073	-0.170271	0.0427753	0.0559571	0.508336	-0.238535	0.00425336	0.195652	0.0196241	0.324627	8.09826e-05	0.0447075	0.597286	0.156114	0.063559	-0.0472806	0.576335	-0.0218665	0.796177	0.417434	2.36271e-07
TNFSF10	black	0.0845497	0.31711	-0.0845497	0.31711	0.538603	4.71784e-12	-0.183488	0.0288322	-0.0422284	0.61779	-0.0659519	0.435502	-0.647484	3.10989e-18	-0.487013	7.95605e-10	0.0408312	0.629478	0.405851	5.41793e-07	0.42644	1.21252e-07	-0.3703	5.73459e-06
TNK2	black	0.284652	0.000596185	-0.284652	0.000596185	0.110679	0.189766	0.154199	0.0669176	0.303355	0.000242735	-0.0631394	0.455372	0.480977	1.3734e-09	0.165706	0.0487459	0.0263343	0.755733	-0.510508	8.56318e-11	-0.484497	1.00022e-09	0.0766865	0.364362
TNPO2	black	0.180524	0.0315649	-0.180524	0.0315649	-0.182521	0.0297001	0.371447	5.33679e-06	0.0535579	0.526714	0.173243	0.0392269	0.783771	9.3259e-31	0.478434	1.72313e-09	-0.181466	0.0306737	-0.677531	2.0641e-20	-0.495228	3.71988e-10	0.242591	0.00362778
TNS3	black	0.251986	0.0024848	-0.251986	0.0024848	0.281862	0.000678173	0.0941508	0.265066	0.138507	0.100209	-0.122447	0.146586	0.279719	0.00074804	-0.0494368	0.559046	-0.187108	0.0257693	-0.249844	0.00271196	-0.310282	0.00017132	-0.115182	0.172261
TOMM34	black	-0.0407628	0.630054	0.0407628	0.630054	-0.0843989	0.317978	0.154043	0.0671983	-0.117245	0.164656	0.215848	0.00988348	0.560855	3.8973e-13	0.418352	2.20941e-07	-0.096297	0.254278	-0.363785	8.58183e-06	-0.237914	0.00435731	0.210751	0.0118179
TOMM40	black	-0.233069	0.00524905	0.233069	0.00524905	-0.191089	0.0227265	-0.0460128	0.586615	-0.424021	1.4532e-07	0.487221	7.80623e-10	0.676158	2.62942e-20	0.462944	6.59623e-09	0.0224078	0.791246	-0.211274	0.0116054	-0.0401145	0.63551	0.428651	1.02628e-07
TOPORS	black	-0.198909	0.0176403	0.198909	0.0176403	-0.0185786	0.826298	-0.50836	1.05733e-10	0.0993181	0.23961	-0.122858	0.145226	-0.788435	2.4196e-31	-0.320947	9.84978e-05	0.126896	0.132358	0.605761	1.38521e-15	0.486332	8.46607e-10	0.0233868	0.782348
TOR1A	black	-0.0578345	0.494191	0.0578345	0.494191	0.284508	0.000600161	-0.187144	0.0257406	0.0757827	0.370059	-0.222197	0.00786798	-0.585294	2.01639e-14	-0.378105	3.49723e-06	0.0510912	0.545953	0.396873	1.00924e-06	0.250095	0.00268442	-0.316698	0.000123108
TOR1AIP1	black	-0.29948	0.000293886	0.29948	0.000293886	0.0994975	0.238758	-0.546806	1.92216e-12	0.0229967	0.78589	-0.0918775	0.276829	-0.854225	1.33231e-41	-0.251376	0.00254767	-0.0465311	0.582402	0.660396	3.86684e-19	0.570431	1.25723e-13	-0.053845	0.524497
TP53	black	-0.114828	0.173594	0.114828	0.173594	0.0837719	0.321599	-0.264887	0.00144405	-0.174268	0.0380617	0.185081	0.0274482	0.404404	5.99639e-07	0.42347	1.51412e-07	0.0330511	0.696186	-0.0440829	0.602424	-0.0642903	0.447181	0.427532	1.11681e-07
TPI1	black	0.0527916	0.532654	-0.0527916	0.532654	0.107063	0.204735	0.0245199	0.772084	-0.203948	0.0149129	0.327856	6.80553e-05	0.451562	1.69661e-08	0.348566	2.1279e-05	-0.249315	0.00277091	-0.311212	0.000163385	-0.0723402	0.392255	0.0457095	0.589087
TPM2	black	-0.00985151	0.907368	0.00985151	0.907368	-0.222734	0.00771528	-0.030073	0.722384	-0.0293448	0.728841	0.142222	0.0913375	0.56611	2.10405e-13	0.375672	4.08576e-06	0.172937	0.0395799	-0.29166	0.000428795	-0.267598	0.00128397	0.413159	3.22117e-07
TPP1	black	0.297889	0.000317639	-0.297889	0.000317639	0.061667	0.465973	0.327831	6.81481e-05	0.224776	0.00715915	-0.207401	0.0132635	0.637878	1.37581e-17	0.169696	0.0434914	-0.0510612	0.546189	-0.498556	2.71804e-10	-0.638008	1.34886e-17	0.0281156	0.739783
TRAP1	black	0.0218223	0.79658	-0.0218223	0.79658	-0.0379256	0.654079	-0.00496764	0.953212	-0.138273	0.100788	0.212362	0.0111735	0.608002	1.02111e-15	0.304859	0.000225216	0.103162	0.221815	-0.280326	0.000727609	-0.237311	0.00446034	0.38766	1.87544e-06
TRAPPC2L	black	-0.0369013	0.662843	0.0369013	0.662843	0.00818145	0.923018	0.253004	0.00238287	-0.362954	9.02911e-06	0.539835	4.12876e-12	0.414478	2.92874e-07	0.239089	0.00416254	-0.274208	0.000959251	-0.38741	1.90672e-06	0.0955803	0.257846	-0.0771457	0.361488
TRAPPC6A	black	0.197872	0.0182523	-0.197872	0.0182523	-0.197324	0.0185826	0.499079	2.5866e-10	-0.0145061	0.863956	0.189967	0.0235514	0.476116	2.11544e-09	0.105797	0.210171	-0.148318	0.0781462	-0.55543	7.28088e-13	-0.289992	0.000464141	-0.0747562	0.376595
TRIB3	black	-0.0813038	0.336112	0.0813038	0.336112	0.0739549	0.381746	0.0611965	0.469389	-0.181489	0.030652	0.296874	0.000333704	0.384138	2.36504e-06	0.376362	3.90994e-06	-0.118582	0.15986	-0.262453	0.00160306	-0.0518427	0.540056	-0.00395202	0.96277
TRIM26	black	0.29747	0.000324172	-0.29747	0.000324172	0.182471	0.0297457	0.433302	7.19779e-08	0.181802	0.0303612	-0.109496	0.194574	0.748897	8.59995e-27	0.363665	8.64487e-06	-0.0737158	0.383291	-0.631833	3.4153e-17	-0.665882	1.54546e-19	0.0407936	0.629794
TRIM28	black	0.190056	0.0234851	-0.190056	0.0234851	-0.218316	0.00905144	0.3934	1.27757e-06	0.0492159	0.560807	-0.0260009	0.758729	0.836576	2.07493e-38	0.28753	0.000521237	0.160452	0.0564583	-0.527958	1.46009e-11	-0.616265	3.24742e-16	0.272941	0.00101496
TRIM33	black	-0.311534	0.000160714	0.311534	0.000160714	0.0479521	0.570924	-0.522232	2.63803e-11	-0.167214	0.0467012	0.262698	0.00158637	-0.779766	2.89373e-30	-0.144601	0.0859931	-0.277099	0.000842471	0.515796	5.06261e-11	0.76513	1.49474e-28	-0.0797273	0.345596
TRIM44	black	0.0330794	0.695938	-0.0330794	0.695938	0.00408508	0.961518	-0.0881749	0.29673	-0.230465	0.00579281	0.358944	1.15141e-05	0.480106	1.48466e-09	0.279748	0.000747063	-0.0442348	0.601173	-0.209965	0.0121441	-0.0358816	0.671613	0.393668	1.25462e-06
TRMT1	black	0.0964827	0.253359	-0.0964827	0.253359	-0.0355433	0.674532	0.0966826	0.252372	-0.260736	0.00172469	0.260902	0.00171257	0.5354	6.65499e-12	0.0756163	0.371114	0.140128	0.096257	-0.23702	0.00451081	-0.136948	0.104127	-0.0274595	0.745646
TRPT1	black	0.01269	0.880852	-0.01269	0.880852	-0.1542	0.0669156	-0.096087	0.25532	-0.036787	0.663823	0.296571	0.000338653	0.468317	4.1722e-09	0.333548	4.98475e-05	0.0541388	0.522234	-0.329291	6.29539e-05	-0.136776	0.104568	0.371789	5.22353e-06
TRPV2	black	0.0537627	0.525133	-0.0537627	0.525133	-0.108218	0.199866	0.238317	0.0042896	-0.162145	0.0538694	0.422498	1.62753e-07	0.779596	3.035e-30	0.710412	4.12391e-23	-0.254497	0.00224042	-0.61828	2.44334e-16	-0.270872	0.00111233	0.24182	0.00373997
TRRAP	black	-0.167799	0.0459277	0.167799	0.0459277	-0.144381	0.0864773	-0.237402	0.00444453	-0.144267	0.0867269	0.254863	0.00220665	0.421242	1.78625e-07	0.406444	5.19644e-07	-0.0199927	0.81331	-0.113767	0.177629	-0.0551507	0.514476	0.559165	4.74059e-13
TSHZ2	black	-0.115473	0.171176	0.115473	0.171176	-0.246147	0.00314876	-0.0267555	0.751951	-0.197056	0.0187462	0.370121	5.79927e-06	0.453618	1.43405e-08	0.18609	0.0266007	0.0396853	0.639134	-0.237028	0.00450944	-0.0373182	0.65927	0.409165	4.28625e-07
TSPAN17	black	-0.00376101	0.964568	0.00376101	0.964568	-0.000688555	0.993511	0.302822	0.000249241	-0.335072	4.58126e-05	0.448276	2.2144e-08	0.577639	5.23521e-14	0.461251	7.60847e-09	-0.310885	0.000166127	-0.43735	5.26304e-08	-0.0742462	0.379869	0.0649951	0.442206
TSPAN18	black	0.200939	0.0164934	-0.200939	0.0164934	-0.214818	0.0102504	0.392484	1.35896e-06	0.0463015	0.584266	0.0577424	0.49488	0.684442	5.98151e-21	0.102867	0.223148	0.143228	0.0890451	-0.514455	5.78975e-11	-0.486659	8.21743e-10	0.167343	0.0465303
TSSC1	black	0.0422666	0.617472	-0.0422666	0.617472	0.079862	0.34478	-0.0805073	0.340883	-0.0477554	0.572507	0.438341	4.87176e-08	0.483797	1.06562e-09	0.470765	3.37731e-09	-0.355149	1.44493e-05	-0.464438	5.81215e-09	-0.0806769	0.339863	0.225706	0.00691795
TSSC4	black	0.371622	5.27861e-06	-0.371622	5.27861e-06	-0.096844	0.251577	0.7297	7.07129e-25	0.171414	0.0413799	-0.0468804	0.579571	0.571092	1.16112e-13	0.0760344	0.368467	-0.106421	0.207479	-0.699388	3.64064e-22	-0.569294	1.44075e-13	-0.297595	0.00032222
TTC17	black	0.165999	0.0483425	-0.165999	0.0483425	-0.0634848	0.452906	0.0596852	0.480453	-0.0461684	0.585349	0.315645	0.000130032	0.712863	2.50601e-23	0.41195	3.5134e-07	-0.00074878	0.992944	-0.524688	2.04953e-11	-0.291502	0.000432039	0.287167	0.000530179
TTC31	black	-0.152135	0.0706983	0.152135	0.0706983	-0.134453	0.110649	-0.0625986	0.459251	-0.226788	0.00664632	0.324341	8.22309e-05	0.658426	5.34969e-19	0.587394	1.54517e-14	-0.0478766	0.571532	-0.277547	0.000825584	-0.167802	0.0459237	0.461945	7.17656e-09
TTC32	black	-0.130978	0.12026	0.130978	0.12026	0.0749259	0.37551	-0.0753604	0.372739	-0.103605	0.219829	-0.152304	0.0703818	-0.397609	9.59685e-07	-0.368697	6.33763e-06	0.304979	0.00022387	0.433615	7.02684e-08	0.242328	0.00366566	-0.0889088	0.292712
TUBB	black	-0.133616	0.112906	0.133616	0.112906	-0.0576626	0.495477	-0.0801646	0.342949	-0.166695	0.0473968	0.436784	5.5e-08	0.589175	1.23113e-14	0.592123	8.42607e-15	-0.29019	0.0004598	-0.38988	1.61806e-06	-0.100317	0.234895	0.461305	7.57384e-09
TUFM	black	-0.088441	0.295269	0.088441	0.295269	-0.145978	0.0830145	-0.168004	0.0456594	-0.236346	0.00462969	0.192294	0.0218694	0.397102	9.93544e-07	0.316846	0.000122163	0.157437	0.0613197	-0.0240272	0.776543	-0.0517628	0.540681	0.237086	0.00449921
TXLNA	black	-0.16542	0.0491424	0.16542	0.0491424	-0.10091	0.232126	-0.0393262	0.642172	-0.251219	0.00256405	0.0750621	0.37464	0.663886	2.16249e-19	0.525406	1.90306e-11	0.366637	7.20105e-06	-0.0786526	0.352158	-0.28562	0.000569923	0.445857	2.68925e-08
TXNDC10	black	-0.486521	8.32105e-10	0.486521	8.32105e-10	-0.0255422	0.762859	-0.572869	9.3702e-14	-0.496503	3.29987e-10	0.253616	0.00232349	-0.684018	6.46034e-21	-0.137699	0.102224	0.0953069	0.259217	0.825519	1.34684e-36	0.841213	3.28272e-39	0.0179274	0.832295
TXNDC3	black	-0.125444	0.136882	0.125444	0.136882	0.156247	0.0633303	-0.357791	1.23401e-05	0.146427	0.0820635	-0.101123	0.231135	-0.574855	7.36153e-14	-0.14442	0.0863906	-0.0919063	0.276677	0.33795	3.90157e-05	0.307762	0.000194668	-0.124647	0.139413
TXNDC5	black	-0.152047	0.0708627	0.152047	0.0708627	-0.00899204	0.915418	-0.0209845	0.80423	-0.177304	0.0347806	0.193811	0.020829	0.175238	0.036986	0.109745	0.193557	-0.0841165	0.319605	-0.0260338	0.758434	0.0355495	0.674478	0.300462	0.000280045
TXNRD1	black	0.0701004	0.407116	-0.0701004	0.407116	0.0168543	0.842199	-0.255608	0.00213942	0.454215	1.36548e-08	-0.395498	1.10835e-06	-0.576749	5.84021e-14	-0.254374	0.00225178	-0.142418	0.090887	0.230344	0.00581935	0.0386112	0.648239	-0.158073	0.0602669
U2AF1L2	black	-0.0434866	0.607346	0.0434866	0.607346	-0.00122965	0.988412	-0.0315066	0.70973	-0.1713	0.0415174	0.322125	9.25425e-05	0.341104	3.26593e-05	0.18562	0.0269927	-0.0355349	0.674605	-0.212547	0.0111015	0.00405601	0.961791	0.410776	3.82139e-07
U2AF1L4	black	0.0311944	0.71248	-0.0311944	0.71248	-0.0787064	0.351828	0.0912446	0.280165	-0.0104382	0.901878	0.235422	0.00479736	0.47157	3.14935e-09	0.135243	0.10855	0.0326024	0.700111	-0.382684	2.6007e-06	-0.207205	0.0133529	0.1796	0.032461
UAP1L1	black	0.224462	0.00724239	-0.224462	0.00724239	0.081982	0.332083	0.101302	0.230307	0.130898	0.120487	-0.056103	0.507229	0.379514	3.19399e-06	0.197948	0.0182066	-0.00948865	0.910765	-0.314626	0.000137082	-0.333454	5.01065e-05	-0.0439039	0.603899
UBA7	black	0.211938	0.0113401	-0.211938	0.0113401	0.27886	0.000777892	0.17445	0.0378579	0.0458034	0.588321	0.0558522	0.509133	0.638711	1.21187e-17	0.272691	0.00102631	0.0282254	0.738803	-0.463899	6.08412e-09	-0.432174	7.84865e-08	0.146114	0.0827251
UBAC2	black	-0.308717	0.000185485	0.308717	0.000185485	0.0804365	0.341309	-0.445042	2.87021e-08	-0.201853	0.0159987	0.0563712	0.505198	-0.259394	0.00182548	-0.094769	0.261927	0.29581	0.000351351	0.452448	1.57827e-08	0.329993	6.05907e-05	0.127148	0.131585
UBASH3A	black	-0.210796	0.0117995	0.210796	0.0117995	-0.205872	0.013973	-0.128844	0.126472	-0.293106	0.000400183	0.38737	1.91171e-06	0.424787	1.37249e-07	0.353459	1.59714e-05	0.0859664	0.30904	-0.0985892	0.243094	0.0551959	0.514131	0.542795	2.9907e-12
UBE2A	black	-0.320242	0.000102237	0.320242	0.000102237	0.0938441	0.266632	-0.456042	1.17458e-08	-0.185449	0.0271362	0.245458	0.00323695	-0.636146	1.7889e-17	-0.0181085	0.830627	-0.416874	2.46122e-07	0.440844	4.00354e-08	0.658588	5.20945e-19	-0.0309116	0.714972
UBE2B	black	-0.00556685	0.947576	0.00556685	0.947576	0.0970992	0.250324	-0.339504	3.57509e-05	0.310903	0.000165975	-0.413326	3.18255e-07	-0.489914	6.0965e-10	-0.196085	0.0193501	0.318293	0.000113268	0.40455	5.93556e-07	0.0352114	0.677401	0.0575112	0.496612
UBE2D3	black	-0.263472	0.00153465	0.263472	0.00153465	0.139703	0.0972818	-0.274643	0.000940797	-0.0667674	0.429835	0.0726759	0.390056	-0.787413	3.26136e-31	-0.212662	0.0110571	-0.40417	6.09569e-07	0.438303	4.88594e-08	0.602269	2.2173e-15	-0.162676	0.0530787
UBE2J1	black	-0.135791	0.107113	0.135791	0.107113	0.16748	0.0463477	-0.157488	0.0612355	-0.104745	0.214768	0.174545	0.0377526	-0.431336	8.36801e-08	-0.17453	0.0377692	-0.27582	0.000892437	0.210709	0.0118354	0.418285	2.22015e-07	-0.0517004	0.54117
UBIAD1	black	-0.133992	0.111889	0.133992	0.111889	-0.0706934	0.40315	-0.122192	0.147437	-0.147605	0.0796036	0.145264	0.0845486	0.368439	6.44044e-06	0.183382	0.0289261	0.158411	0.0597128	-0.0511664	0.545361	-0.0968496	0.25155	0.270478	0.00113181
UBQLN4	black	-0.0928837	0.271579	0.0928837	0.271579	-0.0981855	0.245038	-0.0151229	0.85823	-0.256841	0.00203218	0.160693	0.056084	0.674031	3.81631e-20	0.527641	1.50906e-11	0.237743	0.00438631	-0.159706	0.0576309	-0.244535	0.00335839	0.448711	2.13801e-08
UCP2	black	0.189506	0.0238975	-0.189506	0.0238975	-0.154941	0.0655994	0.464163	5.94943e-09	0.0238084	0.778524	0.0264163	0.754996	0.62183	1.47296e-16	0.204345	0.0147145	-0.0578369	0.494173	-0.512576	6.9793e-11	-0.459542	8.78058e-09	0.044976	0.595085
UGCG	black	-0.094558	0.262995	0.094558	0.262995	-0.0330517	0.69618	-0.185415	0.0271654	0.0927539	0.272253	-0.262579	0.00159448	-0.469418	3.79465e-09	-0.367113	6.9922e-06	0.26539	0.00141303	0.410137	3.99988e-07	0.1589	0.0589197	-0.0163039	0.847289
ULK3	black	-0.118068	0.161691	0.118068	0.161691	-0.0763022	0.366778	-0.169292	0.0440016	-0.0893994	0.290046	0.27723	0.000837482	0.310513	0.000169315	0.357954	1.22196e-05	-0.0368817	0.663011	-0.176983	0.0351165	-0.0154646	0.855062	0.169281	0.044015
UNC45A	black	0.321013	9.81558e-05	-0.321013	9.81558e-05	-0.159938	0.057263	0.622337	1.36943e-16	0.242784	0.00360022	-0.127065	0.13184	0.647521	3.0915e-18	0.222764	0.00770705	-0.100872	0.232299	-0.676079	2.66607e-20	-0.665443	1.66412e-19	-0.104322	0.216634
UNC84B	black	-0.25219	0.00246408	0.25219	0.00246408	-0.195213	0.0199062	-0.297208	0.000328343	-0.161994	0.0540967	0.169551	0.0436745	0.453532	1.44424e-08	0.598263	3.77758e-15	0.15358	0.068033	-0.0181649	0.830107	-0.0926134	0.272983	0.467534	4.46238e-09
UQCRC1	black	0.357632	1.2458e-05	-0.357632	1.2458e-05	0.138703	0.0997229	0.318085	0.000114505	0.161346	0.0550794	0.0364733	0.666518	0.675128	3.15013e-20	0.265644	0.00139764	-0.222173	0.00787472	-0.659174	4.73038e-19	-0.529714	1.21506e-11	-0.0272241	0.747752
URG4	black	-0.0390215	0.644755	0.0390215	0.644755	-0.0644818	0.445826	-0.0348766	0.6803	-0.181836	0.0303289	0.285335	0.000577532	0.716094	1.28947e-23	0.592442	8.08512e-15	-0.00483582	0.954452	-0.33924	3.6287e-05	-0.238425	0.00427151	0.452826	1.53028e-08
URM1	black	-0.099704	0.23778	0.099704	0.23778	-0.0887171	0.293758	0.143573	0.0882713	-0.301158	0.000270616	0.473191	2.73461e-09	0.757322	1.09229e-27	0.530801	1.08389e-11	-0.179386	0.0326713	-0.463962	6.05169e-09	-0.166781	0.0472803	0.209412	0.0123783
UROS	black	0.0178261	0.833229	-0.0178261	0.833229	-0.0155694	0.85409	0.491421	5.30424e-10	-0.228539	0.00622687	0.432346	7.74589e-08	0.590127	1.08967e-14	0.338241	3.83846e-05	-0.388307	1.79657e-06	-0.615363	3.68623e-16	-0.156	0.0637546	-0.12455	0.139723
USP11	black	0.0544168	0.520097	-0.0544168	0.520097	-0.134126	0.111526	0.158594	0.0594145	0.0615551	0.466784	0.0386174	0.648187	0.733482	3.05758e-25	0.532819	8.75874e-12	-0.00353455	0.9667	-0.445154	2.84463e-08	-0.488361	7.03241e-10	0.345965	2.47362e-05
USP15	black	-0.201	0.0164601	0.201	0.0164601	0.219903	0.00854958	-0.407618	4.78301e-07	-0.0536061	0.526342	-0.107362	0.203465	-0.862987	2.39373e-43	-0.380841	2.9315e-06	0.0325985	0.700145	0.667171	1.24219e-19	0.579117	4.36259e-14	-0.319733	0.000105015
USP3	black	0.0195071	0.817765	-0.0195071	0.817765	0.121167	0.150885	-0.353236	1.61837e-05	0.271308	0.0010911	-0.211874	0.0113652	-0.640844	8.74185e-18	-0.285455	0.00057432	-0.181669	0.0304842	0.328525	6.56297e-05	0.246328	0.00312596	-0.191358	0.0225328
USP5	black	0.0217833	0.796936	-0.0217833	0.796936	-0.112758	0.181531	0.124128	0.141082	-0.20878	0.0126509	0.254999	0.00219426	0.838225	1.08417e-38	0.540442	3.8655e-12	-0.0202682	0.810785	-0.409824	4.0901e-07	-0.347049	2.32353e-05	0.397564	9.62647e-07
USP7	black	0.314722	0.000136408	-0.314722	0.000136408	-0.154982	0.0655267	0.731958	4.29367e-25	0.120488	0.153206	-0.010104	0.905004	0.720576	5.04937e-24	0.257399	0.00198522	-0.232653	0.00533278	-0.749768	6.97395e-27	-0.61461	4.096e-16	-0.0910532	0.281179
UTX	black	-0.255293	0.00216755	0.255293	0.00216755	0.0495647	0.558029	-0.418348	2.21002e-07	0.0119567	0.887691	-0.0549756	0.515814	-0.64779	2.9633e-18	-0.28478	0.000592633	0.062225	0.46194	0.523273	2.3709e-11	0.441209	3.89e-08	0.140396	0.0956155
VAMP3	black	0.123675	0.142548	-0.123675	0.142548	0.391189	1.48239e-06	-0.186882	0.025952	0.321726	9.45204e-05	-0.474797	2.37572e-09	-0.457206	1.06665e-08	-0.338779	3.72416e-05	0.0951448	0.260031	0.281385	0.000693182	-0.0382155	0.651608	-0.284337	0.000604966
VARS2	black	0.128687	0.12694	-0.128687	0.12694	-0.0103794	0.902428	0.354102	1.53752e-05	-0.13566	0.107456	0.219339	0.00872521	0.723614	2.64733e-24	0.427687	1.10379e-07	-0.156646	0.062651	-0.513196	6.56301e-11	-0.349284	2.04077e-05	0.142114	0.0915872
VASH1	black	0.264076	0.00149539	-0.264076	0.00149539	0.0278388	0.742255	0.319237	0.000107793	0.0881517	0.296857	-0.0704487	0.404783	0.485656	9.00297e-10	0.128784	0.126652	-0.0358959	0.671489	-0.40702	4.98949e-07	-0.415023	2.81543e-07	-0.0980673	0.24561
VAT1	black	0.162869	0.0527938	-0.162869	0.0527938	-0.170117	0.0429664	0.408233	4.57948e-07	-0.0917785	0.277349	0.0529686	0.531279	0.606212	1.30301e-15	0.157083	0.061912	0.0785361	0.352873	-0.408709	4.42748e-07	-0.386102	2.07878e-06	-0.0786019	0.352469
VAV3	black	-0.0730737	0.38746	0.0730737	0.38746	0.00303675	0.971388	-0.241881	0.00373096	0.00573293	0.946015	0.0133955	0.874281	-0.303409	0.00024208	-0.00571513	0.946182	-0.0292351	0.729816	0.212135	0.0112624	0.248438	0.00287119	-0.0739419	0.38183
VCPIP1	black	-0.335375	4.50481e-05	0.335375	4.50481e-05	0.154777	0.0658895	-0.505332	1.41985e-10	-0.307425	0.000198005	0.19964	0.0172193	-0.792455	7.35504e-32	-0.195946	0.0194377	-0.127603	0.1302	0.679517	1.45087e-20	0.798845	1.04882e-32	-0.145706	0.083596
VDAC1	black	-0.0815062	0.334906	0.0815062	0.334906	0.000428733	0.99596	-0.0379877	0.653549	-0.237444	0.0044373	0.239259	0.00413501	0.479551	1.55996e-09	0.45726	1.06182e-08	-0.193189	0.0212499	-0.157751	0.0607983	-0.0987476	0.242334	0.32659	7.2874e-05
VIL2	black	-0.0911782	0.280517	0.0911782	0.280517	-0.0713994	0.398457	-0.117357	0.164248	-0.323049	8.81039e-05	0.540359	3.90088e-12	0.61384	4.56086e-16	0.584844	2.13402e-14	-0.298557	0.000307448	-0.347323	2.28696e-05	0.0214379	0.800088	0.460528	8.08472e-09
VNN1	black	0.250655	0.00262383	-0.250655	0.00262383	0.061009	0.470754	0.180342	0.0317399	0.342921	2.94532e-05	-0.188888	0.024368	-0.316633	0.000123524	-0.278182	0.000802194	-0.269114	0.00120169	-0.150569	0.073681	-0.0550628	0.515147	-0.457873	1.00917e-08
VNN2	black	0.0394512	0.641114	-0.0394512	0.641114	0.103214	0.221583	-0.262785	0.00158046	0.403197	6.52408e-07	-0.29421	0.000379529	-0.770149	3.99417e-29	-0.399387	8.49461e-07	-0.0708024	0.402423	0.301002	0.000272701	0.232439	0.00537623	-0.223391	0.00753246
VPS13C	black	0.0581763	0.491638	-0.0581763	0.491638	-0.0697068	0.409761	0.234913	0.00489198	-0.200642	0.0166568	0.0402349	0.634495	0.565872	2.16427e-13	0.243067	0.00356011	0.37513	4.22895e-06	-0.188238	0.0248718	-0.297348	0.000326107	0.138072	0.101291
VPS33B	black	0.116185	0.168531	-0.116185	0.168531	0.0848699	0.315275	0.09266	0.27274	-0.0729621	0.388187	0.210866	0.0117708	0.5638	2.76251e-13	0.412516	3.37371e-07	-0.215544	0.00999051	-0.400257	7.99991e-07	-0.24914	0.00279066	0.163298	0.0521644
VPS35	black	-0.385522	2.15961e-06	0.385522	2.15961e-06	-0.0119157	0.888074	-0.546029	2.09483e-12	-0.145547	0.0839381	-0.0154621	0.855085	-0.373792	4.60344e-06	-0.0352283	0.677255	0.067953	0.421671	0.554288	8.29374e-13	0.370877	5.53127e-06	0.362068	9.52974e-06
VPS4A	black	0.193013	0.0213708	-0.193013	0.0213708	-0.100625	0.233451	0.443833	3.16046e-08	0.0575046	0.496662	-0.105259	0.212515	0.59092	9.83981e-15	0.19764	0.0183917	0.12045	0.153337	-0.414598	2.90345e-07	-0.518669	3.79078e-11	-0.0532257	0.529285
VPS4B	black	-0.364788	8.07016e-06	0.364788	8.07016e-06	-0.00266116	0.974926	-0.608067	1.01202e-15	-0.05571	0.510214	0.0782681	0.354524	-0.801245	4.95391e-33	-0.117335	0.164328	-0.161111	0.055439	0.610755	6.99734e-16	0.65982	4.25256e-19	0.0555749	0.511241
VPS52	black	0.178477	0.0335783	-0.178477	0.0335783	-0.105787	0.210214	0.242598	0.00362674	0.0821158	0.331291	0.239801	0.00404836	0.743734	2.92553e-26	0.458555	9.53399e-09	-0.25534	0.00216338	-0.681839	9.57472e-21	-0.430885	8.66084e-08	0.14841	0.0779591
WAC	black	-0.27505	0.000923789	0.27505	0.000923789	-0.0390591	0.644436	-0.365408	7.76821e-06	-0.0537329	0.525363	-0.317251	0.000119607	-0.642588	6.68e-18	-0.275918	0.000888512	0.3295	6.22398e-05	0.743267	3.26359e-26	0.338709	3.73884e-05	0.0726427	0.390273
WBSCR22	black	-0.0580312	0.492721	0.0580312	0.492721	0.00732283	0.931076	0.00771938	0.927353	-0.291258	0.000437071	0.574912	7.31057e-14	0.637908	1.36954e-17	0.548941	1.51536e-12	-0.195865	0.0194886	-0.432012	7.94646e-08	-0.0180108	0.831527	0.350135	1.94191e-05
WDFY1	black	-0.382211	2.68206e-06	0.382211	2.68206e-06	0.239013	0.00417495	-0.537371	5.38748e-12	-0.426217	1.23297e-07	0.209855	0.0121904	-0.701265	2.53049e-22	-0.161159	0.0553644	-0.000511233	0.995182	0.746812	1.4149e-26	0.794002	4.61922e-32	-0.0414552	0.624247
WDR18	black	0.126664	0.133074	-0.126664	0.133074	-0.0814399	0.335301	0.258332	0.001909	-0.0791429	0.349155	0.254349	0.00225413	0.798969	1.00922e-32	0.50019	2.32718e-10	-0.115455	0.171241	-0.581336	3.31237e-14	-0.397218	9.85728e-07	0.124621	0.139495
WDR26	black	-0.143403	0.0886531	0.143403	0.0886531	0.00686769	0.93535	-0.00893063	0.915993	0.057941	0.493395	-0.350386	1.91353e-05	-0.551502	1.13691e-12	-0.289213	0.000481544	0.168765	0.044673	0.457923	1.00491e-08	0.157162	0.0617795	-0.202211	0.0158082
WDR46	black	0.228552	0.00622387	-0.228552	0.00622387	-0.0704775	0.404591	0.271396	0.0010869	-0.101505	0.229368	0.409468	4.19494e-07	0.803474	2.44689e-33	0.45101	1.77462e-08	-0.270499	0.00113077	-0.695	8.42846e-22	-0.31278	0.000150767	0.180864	0.0312412
WDR48	black	0.0449268	0.595488	-0.0449268	0.595488	-0.131888	0.117683	0.277396	0.000831223	-0.114279	0.175673	0.118835	0.158964	0.285533	0.000572258	0.138873	0.0993057	-0.0190529	0.821936	-0.229662	0.00597045	-0.111397	0.186893	-0.0102368	0.903762
WDR54	black	-0.175958	0.0362043	0.175958	0.0362043	-0.222104	0.00789466	-0.00762113	0.928275	-0.302773	0.000249851	0.487368	7.70216e-10	0.701798	2.28074e-22	0.714745	1.70347e-23	-0.117897	0.162302	-0.349709	1.99079e-05	-0.08911	0.291617	0.493772	4.26285e-10
WDR59	black	-0.310202	0.00017202	0.310202	0.00017202	-0.269977	0.00115704	-0.346396	2.41287e-05	-0.321628	9.50102e-05	0.447693	2.3209e-08	0.42064	1.86747e-07	0.499982	2.37376e-10	0.107129	0.204453	-0.0193975	0.818771	0.126685	0.133008	0.65591	8.07129e-19
WDR6	black	-0.0619136	0.464188	0.0619136	0.464188	-0.198545	0.0178529	0.0115477	0.891509	-0.218425	0.0090163	0.387863	1.85029e-06	0.766301	1.10175e-28	0.54565	2.18449e-12	-0.0756828	0.370692	-0.40045	7.89378e-07	-0.211851	0.0113744	0.513007	6.68757e-11
WDR81	black	-0.051746	0.540813	0.051746	0.540813	-0.0500841	0.553906	0.122425	0.14666	-0.0333272	0.693774	0.0548704	0.516619	0.431744	8.11095e-08	0.351941	1.74675e-05	-0.0246264	0.771122	-0.244879	0.00331262	-0.247841	0.00294138	0.0644765	0.445864
WDR91	black	-0.109992	0.192547	0.109992	0.192547	-0.0606296	0.473523	-0.462256	6.99114e-09	0.116209	0.168445	0.0457132	0.589056	-0.282753	0.000650923	0.0467453	0.580665	-0.135112	0.108897	0.199771	0.0171447	0.233773	0.00511011	0.274733	0.000936984
XAB2	black	0.250807	0.00260766	-0.250807	0.00260766	-0.0932471	0.2697	0.276382	0.000870145	0.148327	0.078128	-0.0607485	0.472654	0.689561	2.33744e-21	0.295357	0.000359131	0.0975169	0.248283	-0.50767	1.13103e-10	-0.567098	1.87171e-13	0.173642	0.0387697
XPNPEP1	black	-0.178249	0.0338097	0.178249	0.0338097	0.0112062	0.894699	0.00616931	0.941912	-0.350115	1.94409e-05	0.369987	5.84796e-06	0.395282	1.12469e-06	0.448353	2.20076e-08	-0.307355	0.000198701	-0.148459	0.0778601	0.0490658	0.562004	0.197729	0.0183377
XRCC6	black	-0.0946836	0.262359	0.0946836	0.262359	-0.11228	0.183401	0.142524	0.0906449	-0.2503	0.00266214	0.10632	0.207913	0.764311	1.84816e-28	0.485641	9.01551e-10	0.215423	0.0100333	-0.23023	0.00584436	-0.362855	9.08387e-06	0.395189	1.13182e-06
XRN1	black	-0.347665	2.2421e-05	0.347665	2.2421e-05	0.28324	0.000636465	-0.551609	1.12323e-12	-0.253584	0.00232664	0.0443752	0.600017	-0.75264	3.47321e-27	-0.186695	0.0261039	0.0944282	0.263654	0.764541	1.74104e-28	0.67373	4.02135e-20	-0.0353738	0.675997
XYLT1	black	-0.0775353	0.359061	0.0775353	0.359061	0.036565	0.66573	-0.307855	0.000193754	-0.0715898	0.397197	0.0351867	0.677614	-0.298232	0.000312363	-0.0432571	0.609245	0.0019813	0.98133	0.302057	0.000258871	0.288009	0.000509659	0.109334	0.195238
XYLT2	black	-0.165447	0.0491048	0.165447	0.0491048	-0.116982	0.165612	-0.0742374	0.379925	-0.189851	0.0236384	0.0839616	0.3205	0.550891	1.21778e-12	0.40462	5.90646e-07	0.342056	3.09407e-05	-0.0546405	0.51838	-0.227716	0.00642103	0.485709	8.95967e-10
YARS	black	-0.225462	0.00698055	0.225462	0.00698055	-0.0335159	0.692128	-0.0837328	0.321825	-0.335048	4.58747e-05	0.182221	0.0299744	0.580973	3.46557e-14	0.651708	1.58995e-18	0.0895627	0.289162	-0.0385359	0.64888	-0.147057	0.0807415	0.368579	6.38436e-06
YIF1A	black	0.184538	0.0279134	-0.184538	0.0279134	0.0759254	0.369156	0.203523	0.0151281	-0.0147108	0.862055	0.138961	0.0990897	0.658557	5.2359e-19	0.231412	0.00558948	0.0129277	0.878638	-0.474111	2.5232e-09	-0.386914	1.97031e-06	0.0939363	0.266161
YKT6	black	0.140906	0.0944051	-0.140906	0.0944051	-0.0421942	0.618076	0.36299	9.00932e-06	0.0426781	0.614048	-0.021336	0.801019	0.269578	0.00117747	-0.00612302	0.942347	-0.120742	0.152335	-0.311645	0.0001598	-0.264964	0.00143925	-0.300971	0.000273119
YPEL2	black	-0.172466	0.0401301	0.172466	0.0401301	0.113426	0.178941	-0.244039	0.00342539	-0.0103268	0.90292	0.126791	0.132683	-0.533697	7.97943e-12	-0.070915	0.401673	-0.513264	6.519e-11	0.208581	0.0127377	0.439794	4.34804e-08	-0.135358	0.108247
YPEL5	black	-0.283509	0.000628587	0.283509	0.000628587	0.0047931	0.954854	-0.402755	6.72814e-07	-0.160375	0.0565775	0.181687	0.0304676	-0.830292	2.30692e-37	-0.260429	0.00174728	-0.254894	0.00220383	0.540374	3.89451e-12	0.744046	2.7196e-26	-0.177951	0.0341136
YTHDF2	black	-0.401804	7.18741e-07	0.401804	7.18741e-07	-0.0607537	0.472616	-0.444313	3.04205e-08	-0.260696	0.00172761	0.0206864	0.806956	-0.347096	2.31728e-05	0.104158	0.217363	0.0541778	0.521934	0.550539	1.26697e-12	0.391715	1.43103e-06	0.145153	0.0847891
ZADH2	black	-0.13963	0.0974577	0.13963	0.0974577	-0.183836	0.0285244	-0.00176979	0.983323	-0.347484	2.26582e-05	0.246786	0.00306909	0.49831	2.78204e-10	0.370904	5.52183e-06	0.262199	0.00162052	-0.0669222	0.428764	-0.0660511	0.434811	0.290883	0.000444932
ZBTB20	black	0.00552117	0.948006	-0.00552117	0.948006	-0.22871	0.00618735	0.0212615	0.801699	0.00272102	0.974362	0.0933651	0.269092	0.43885	4.68145e-08	0.252728	0.00241013	0.231762	0.0055161	-0.219326	0.00872925	-0.25107	0.00257974	0.488093	7.20727e-10
ZBTB3	black	0.0379185	0.65414	-0.0379185	0.65414	-0.0352981	0.676651	0.157139	0.0618182	-0.0140185	0.868486	-0.0505679	0.550079	0.255431	0.00215517	0.0568869	0.501304	0.106125	0.208753	-0.128166	0.128497	-0.215462	0.0100195	-0.111178	0.187765
ZBTB34	black	0.173501	0.0389307	-0.173501	0.0389307	0.171233	0.0415988	-0.1575	0.0612152	0.444911	2.90042e-08	-0.210093	0.0120905	-0.716708	1.13527e-23	-0.387641	1.87776e-06	-0.304939	0.000224316	0.115187	0.172245	0.200813	0.0165625	-0.367713	6.73739e-06
ZBTB4	black	-0.272344	0.00104222	0.272344	0.00104222	-0.228478	0.00624107	-0.253871	0.00229919	-0.271302	0.0010914	0.0448256	0.596318	0.437881	5.0498e-08	0.45813	9.87798e-09	0.436184	5.76201e-08	0.19148	0.0224451	-0.0984619	0.243706	0.63487	2.16846e-17
ZBTB45	black	0.192525	0.0217076	-0.192525	0.0217076	-0.06891	0.415148	0.345716	2.50945e-05	0.121093	0.151136	-0.153205	0.0687165	0.533545	8.10989e-12	0.0693717	0.412021	0.225753	0.00690584	-0.372829	4.89237e-06	-0.522254	2.63203e-11	-0.00126896	0.988042
ZC3H5	black	0.217403	0.00935187	-0.217403	0.00935187	-0.0279081	0.741636	0.213797	0.0106254	0.0973419	0.249137	0.15914	0.0585328	0.718094	8.50441e-24	0.402058	7.06177e-07	-0.0626852	0.458629	-0.604763	1.5855e-15	-0.445726	2.71761e-08	0.358305	1.19647e-05
ZCCHC6	black	-0.0556892	0.510372	0.0556892	0.510372	0.186787	0.0260287	-0.31566	0.000129932	0.145355	0.0843524	-0.416493	2.53044e-07	-0.615103	3.82295e-16	-0.368873	6.26875e-06	0.465175	5.45905e-09	0.60385	1.79328e-15	0.18578	0.0268591	-0.0928401	0.271806
ZDHHC14	black	-0.00883908	0.916851	0.00883908	0.916851	0.0172507	0.838538	-0.0729488	0.388274	-0.175495	0.0367055	0.158713	0.0592219	0.420115	1.94105e-07	0.423217	1.54289e-07	0.148137	0.0785131	-0.120907	0.151773	-0.104127	0.217502	0.308832	0.000184411
ZDHHC17	black	-0.375364	4.16648e-06	0.375364	4.16648e-06	0.0394669	0.640981	-0.553055	9.53953e-13	-0.229316	0.00604837	0.164594	0.0503009	-0.841059	3.49321e-39	-0.265131	0.00142896	-0.0671044	0.427505	0.700286	3.0599e-22	0.795258	3.15605e-32	-0.0393138	0.642278
ZFAND5	black	-0.371077	5.46227e-06	0.371077	5.46227e-06	0.0790117	0.349956	-0.526369	1.72238e-11	-0.180403	0.031681	0.173271	0.0391941	-0.744104	2.68242e-26	-0.138508	0.100206	-0.306167	0.000210935	0.573411	8.77437e-14	0.708478	6.08718e-23	-0.000614742	0.994207
ZFAND6	black	-0.263911	0.00150597	0.263911	0.00150597	0.0143069	0.865806	-0.406668	5.11486e-07	-0.0446357	0.597876	-0.0700523	0.407438	-0.811558	1.75118e-34	-0.328275	6.65275e-05	-0.0407485	0.630173	0.626335	7.67661e-17	0.56119	3.74811e-13	-0.134406	0.110774
ZFP106	black	0.187899	0.0251384	-0.187899	0.0251384	0.100953	0.231922	-0.165823	0.048585	0.410839	3.80421e-07	-0.276101	0.000881217	-0.570824	1.19918e-13	-0.386493	2.02585e-06	-0.321299	9.66815e-05	0.117783	0.162715	0.103094	0.222122	-0.268326	0.00124383
ZFP36L2	black	-0.264088	0.00149457	0.264088	0.00149457	-0.0624244	0.460504	-0.410282	3.95865e-07	0.135673	0.107422	-0.257251	0.00199755	-0.475359	2.26129e-09	-0.0771173	0.361666	0.0659731	0.435355	0.456501	1.13078e-08	0.185049	0.0274754	0.161617	0.0546657
ZFPM1	black	0.251702	0.00251382	-0.251702	0.00251382	-0.135525	0.107808	0.410582	3.87475e-07	0.0609374	0.471276	0.128221	0.128333	0.753119	3.08914e-27	0.482594	1.18778e-09	-0.207737	0.0131118	-0.658601	5.1982e-19	-0.503966	1.62037e-10	0.0833419	0.324098
ZFX	black	-0.241818	0.00374017	0.241818	0.00374017	0.0646705	0.444494	-0.504913	1.4786e-10	-0.106262	0.208163	0.111727	0.185583	-0.446001	2.65843e-08	-0.068644	0.416955	0.00707603	0.933393	0.441824	3.7056e-08	0.450551	1.84206e-08	0.196504	0.0190874
ZFYVE19	black	0.0994352	0.239054	-0.0994352	0.239054	-0.0520611	0.538348	0.243909	0.0034431	-0.0326042	0.700095	0.205492	0.0141548	0.581897	3.08861e-14	0.409511	4.18207e-07	-0.189073	0.0242266	-0.501344	2.08432e-10	-0.289486	0.000475369	0.105855	0.209922
ZFYVE26	black	-0.0298963	0.72395	0.0298963	0.72395	0.204153	0.0148104	-0.180467	0.0316203	-0.0475553	0.574119	0.173978	0.0383887	0.345376	2.55892e-05	0.382923	2.56051e-06	-0.259976	0.0017811	-0.185478	0.0271116	-0.0944381	0.263604	0.2878	0.000514686
ZMPSTE24	black	-0.411802	3.55095e-07	0.411802	3.55095e-07	0.0365011	0.666279	-0.564737	2.47428e-13	-0.18582	0.0268253	0.00706317	0.933514	-0.835446	3.22405e-38	-0.196321	0.0192019	0.0282251	0.738806	0.774216	1.33733e-29	0.690792	1.85928e-21	-0.0899819	0.286902
ZNF142	black	0.0880444	0.297448	-0.0880444	0.297448	-0.128862	0.126418	0.0406641	0.630883	0.0795407	0.34673	-0.040336	0.633644	0.640362	9.41389e-18	0.430441	8.95847e-08	0.207991	0.0129981	-0.324454	8.17365e-05	-0.461854	7.23161e-09	0.233235	0.00521603
ZNF143	black	0.0875795	0.300016	-0.0875795	0.300016	-0.00479528	0.954834	-0.182145	0.0300441	0.234197	0.00502806	0.0885313	0.294774	-0.407509	4.82021e-07	-0.0959971	0.255767	-0.431638	8.17695e-08	-0.0419994	0.6197	0.226766	0.00665182	-0.0962933	0.254296
[truncated: 5,926 more rows]

## Sheet: 筛选后的黄色模块（MM> 0.8和GS>0.5）
probes	moduleColor	GS.ClusterA	p.GS.ClusterA	GS.ClusterB	p.GS.ClusterB	MMyellow	p.MMyellow
[truncated: 71 more rows]
