# Supplementary material for: Systematic analysis of cuproptosis-related genes in immunological characterization and predictive drugs in Alzheimer’s disease
Source: Front Aging Neurosci. 2023 Oct 18;15:1204530. doi: 10.3389/fnagi.2023.1204530 (PMC10618683; doi:10.3389/fnagi.2023.1204530)
Supplement: Supplementary file 10 [file Table_10.XLSX]

## Sheet: 核心基因
ABTB1
ACTN1
ARID3A
BCL3
BEST1
C9ORF164
CANT1
CENTD3
CRISPLD2
CSF3R
CSNK1D
CXCL16
DAPK2
DENND3
DHX34
DOCK5
DYSF
EXTL3
FAM53C
FCGRT
FLJ14166
FLOT2
FRAT1
GPR97
HLX
ICAM3
IL8RA
IL8RB
ITGAX
JUNB
KIAA1754
KLHL21
LPPR2
LRG1
MBD6
MIDN
NADK
NCF4
NLRP12
NLRX1
NUAK2
PCNX
PDLIM7
PFKFB4
PHC2
PILRA
RASGRP4
REPS2
RHOG
RNF24
ROPN1L
SEPX1
SLC11A1
SLC43A2
SLC45A4
SLCO3A1
SORL1
STAT3
TALDO1
THOC5
TIMP2
TLE3
TNFRSF1A
TPD52L2
TREML2
TYROBP
UBTD1
WWC3
XKR8
ZDHHC18
ZNF467

## Sheet: GO（PValue<0.05）
Category	ID	Term	Count	GeneRatio	%	PValue	Genes	List Total	Pop Hits	Pop Total	Fold Enrichment	Bonferroni	Benjamini	FDR
BP	GO:0030036	actin cytoskeleton organization	5	0.0819672	8.19672	0.00217942	TYROBP, NUAK2, ACTN1, RHOG, PDLIM7	59	182	19308	8.9905	0.655175	1	1
BP	GO:0007165	signal transduction	10	0.163934	16.3934	0.0127181	TLE3, NLRP12, CSF3R, TYROBP, HLX, STAT3, CSNK1D, PILRA, TNFRSF1A, CXCL16	59	1267	19308	2.58291	0.998062	1	1
BP	GO:0032731	positive regulation of interleukin-1 beta production	3	0.0491803	4.91803	0.0163415	NLRP12, TYROBP, STAT3	59	65	19308	15.104	0.999678	1	1
BP	GO:0006909	phagocytosis	3	0.0491803	4.91803	0.0187932	SLC11A1, NCF4, ICAM3	59	70	19308	14.0252	0.999905	1	1
BP	GO:0035330	regulation of hippo signaling	2	0.0327869	3.27869	0.0208422	NUAK2, WWC3	59	7	19308	93.5012	0.999966	1	1
BP	GO:0045064	T-helper 2 cell differentiation	2	0.0327869	3.27869	0.0208422	HLX, BCL3	59	7	19308	93.5012	0.999966	1	1
BP	GO:0006898	receptor-mediated endocytosis	3	0.0491803	4.91803	0.0230151	SORL1, PDLIM7, CXCL16	59	78	19308	12.5867	0.999988	1	1
BP	GO:0019730	antimicrobial humoral response	2	0.0327869	3.27869	0.0354675	SLC11A1, BCL3	59	12	19308	54.5424	1	1	1
BP	GO:0006606	protein import into nucleus	3	0.0491803	4.91803	0.0383917	STAT3, BCL3, FAM53C	59	103	19308	9.53168	1	1	1
BP	GO:0043652	engulfment of apoptotic cell	2	0.0327869	3.27869	0.047013	XKR8, RHOG	59	16	19308	40.9068	1	1	1
BP	GO:0045730	respiratory burst	2	0.0327869	3.27869	0.0498781	SLC11A1, NCF4	59	17	19308	38.5005	1	1	1
CC	GO:0005886	plasma membrane	28	0.459016	45.9016	0.000331314	DOCK5, CSF3R, CANT1, NLRX1, SLC43A2, NCF4, DYSF, ICAM3, RASGRP4, BEST1, CXCL16, REPS2, ITGAX, FLOT2, ACTN1, SLC11A1, STAT3, RHOG, CSNK1D, PILRA, SORL1, TNFRSF1A, XKR8, ABTB1, TYROBP, SLCO3A1, BCL3, TREML2	60	5071	20562	1.89225	0.0437489	0.0447274	0.044396
CC	GO:1904813	ficolin-1-rich granule lumen	4	0.0655738	6.55738	0.00544184	CANT1, LRG1, CRISPLD2, TIMP2	60	124	20562	11.0548	0.521287	0.367324	0.364603
CC	GO:1904724	tertiary granule lumen	3	0.0491803	4.91803	0.0109027	CANT1, LRG1, TIMP2	60	55	20562	18.6927	0.77235	0.380881	0.37806
CC	GO:0035580	specific granule lumen	3	0.0491803	4.91803	0.0137068	CANT1, LRG1, TIMP2	60	62	20562	16.5823	0.844828	0.380881	0.37806
CC	GO:0031410	cytoplasmic vesicle	5	0.0819672	8.19672	0.0141067	DAPK2, DYSF, RHOG, FLOT2, DENND3	60	325	20562	5.27231	0.853094	0.380881	0.37806
CC	GO:0016020	membrane	14	0.229508	22.9508	0.0263569	SLC45A4, CANT1, NCF4, ICAM3, SORL1, RASGRP4, BEST1, CXCL16, TNFRSF1A, XKR8, LRG1, DHX34, ITGAX, FLOT2	60	2547	20562	1.88371	0.972837	0.59303	0.588637
CC	GO:0030667	secretory granule membrane	3	0.0491803	4.91803	0.0340956	TYROBP, RHOG, ITGAX	60	101	20562	10.1792	0.990751	0.609022	0.604511
CC	GO:0009986	cell surface	6	0.0983607	9.83607	0.0360902	TYROBP, TREML2, TIMP2, ITGAX, SORL1, TNFRSF1A	60	639	20562	3.21784	0.993003	0.609022	0.604511
MF	GO:0005515	protein binding	50	0.819672	81.9672	0.0072086	DOCK5, MIDN, CSF3R, NCF4, DYSF, ICAM3, FRAT1, FCGRT, TIMP2, ITGAX, FAM53C, FLOT2, ROPN1L, JUNB, TLE3, DAPK2, ACTN1, RHOG, TALDO1, CSNK1D, THOC5, TNFRSF1A, TYROBP, PFKFB4, CANT1, NLRX1, SLC43A2, NUAK2, HLX, DHX34, REPS2, UBTD1, ZNF467, EXTL3, PDLIM7, NADK, PHC2, MBD6, RNF24, STAT3, KLHL21, ARID3A, PILRA, TPD52L2, SORL1, ABTB1, NLRP12, LRG1, BCL3, TREML2	61	12554	18869	1.23199	0.612387	0.944327	0.944327
MF	GO:0005178	integrin binding	4	0.0655738	6.55738	0.0146279	ACTN1, TIMP2, ITGAX, ICAM3	61	161	18869	7.68516	0.854911	0.958127	0.958127
MF	GO:0005041	low-density lipoprotein receptor activity	2	0.0327869	3.27869	0.046667	SORL1, CXCL16	61	15	18869	41.2437	0.99809	1	1

## Sheet: KEGG（PValue<0.05）
Category	Term	Count	%	PValue	Genes	List Total	Pop Hits	Pop Total	Fold Enrichment	Bonferroni	Benjamini	FDR
KEGG_PATHWAY	hsa04380:Osteoclast differentiation	4	6.55738	0.00836564	TYROBP, NCF4, JUNB, TNFRSF1A	28	128	8164	9.11161	0.589545	0.895124	0.895124
