# Supplementary material for: Systematic analysis of cuproptosis-related genes in immunological characterization and predictive drugs in Alzheimer’s disease
Source: Front Aging Neurosci. 2023 Oct 18;15:1204530. doi: 10.3389/fnagi.2023.1204530 (PMC10618683; doi:10.3389/fnagi.2023.1204530)
Supplement: Supplementary file 11 [file Table_11.XLSX]

## Sheet: gene
ABTB1
ACTN1
ARID3A
BEST1
C9ORF164
CANT1
CENTD3
CRISPLD2
CSF3R
CSNK1D
CXCL16
DAPK2
DENND3
DHX34
DOCK5
DYSF
EXTL3
FAM53C
FCGRT
FLOT2
FRAT1
GPR97
HLX
ICAM3
CXCR1
CXCR2
ITGAX
KIAA1754
KLHL21
LPPR2
MBD6
MIDN
NADK
NCF4
NLRP12
NLRX1
NUAK2
PCNX
PFKFB4
PHC2
PILRA
RASGRP4
RHOG
RNF24
SEPX1
SLC11A1
SLC43A2
SLC45A4
SLCO3A1
SORL1
STAT3
TALDO1
TIMP2
TLE3
TNFRSF1A
TYROBP
UBTD1
WWC3
XKR8
ZNF467

## Sheet: 药物预测
search_term	match_term	match_type	gene	drug	interaction_types	sources	pmids
CRISPLD2	CRISPLD2	Definite	CRISPLD2	DEXAMETHASONE		PharmGKB	24926665
CSF3R	CSF3R	Definite	CSF3R	FILGRASTIM	agonist|stimulator	TdgClinicalTrial|ChemblInteractions|TEND|TTD	17127322|15949269|17494858|16033816|17001306
CSF3R	CSF3R	Definite	CSF3R	PEGFILGRASTIM	agonist	TdgClinicalTrial|ChemblInteractions|TEND|TTD	15082029|17127322|15949269|12944913|16033816|17001306
CSF3R	CSF3R	Definite	CSF3R	BALUGRASTIM	agonist	ChemblInteractions
CSF3R	CSF3R	Definite	CSF3R	LIPEGFILGRASTIM	agonist	ChemblInteractions
CSF3R	CSF3R	Definite	CSF3R	PLX-5622		TTD	22294205
CSF3R	CSF3R	Definite	CSF3R	PEXIDARTINIB		TTD
CSF3R	CSF3R	Definite	CSF3R	RUXOLITINIB		JAX-CKB|DoCM|CIViC	26475333|23634996|23656643|25180155|24081659
CSNK1D	CSNK1D	Definite	CSNK1D	IC261	inhibitor	DTC	24592867
CSNK1D	CSNK1D	Definite	CSNK1D	CHEMBL261454	inhibitor	DTC	19035792
CSNK1D	CSNK1D	Definite	CSNK1D	SB-203580		DTC
CSNK1D	CSNK1D	Definite	CSNK1D	GEFITINIB		DTC
CSNK1D	CSNK1D	Definite	CSNK1D	SB-220025		DTC
CSNK1D	CSNK1D	Definite	CSNK1D	DOVITINIB		DTC
CSNK1D	CSNK1D	Definite	CSNK1D	BMS-345541		DTC
CSNK1D	CSNK1D	Definite	CSNK1D	TAK-715		DTC
CSNK1D	CSNK1D	Definite	CSNK1D	CHEMBL225519		DTC
CSNK1D	CSNK1D	Definite	CSNK1D	GW441756X		DTC
CSNK1D	CSNK1D	Definite	CSNK1D	SP-600125		DTC
CSNK1D	CSNK1D	Definite	CSNK1D	(RS)-ROSCOVITINE		DTC
CSNK1D	CSNK1D	Definite	CSNK1D	SB-242235		DTC
CSNK1D	CSNK1D	Definite	CSNK1D	ALSTERPAULLONE		DTC
CSNK1D	CSNK1D	Definite	CSNK1D	AZD-1152-HQPA		DTC
CSNK1D	CSNK1D	Definite	CSNK1D	CHEMBL375293		DTC
CSNK1D	CSNK1D	Definite	CSNK1D	CENISERTIB		DTC
CSNK1D	CSNK1D	Definite	CSNK1D	ILORASERTIB		DTC
CSNK1D	CSNK1D	Definite	CSNK1D	LINIFANIB		DTC
CSNK1D	CSNK1D	Definite	CSNK1D	R-1487		DTC
CSNK1D	CSNK1D	Definite	CSNK1D	CYC-116		DTC
ICAM3	ICAM3	Definite	ICAM3	ICM3	inhibitor	ChemblInteractions
ICAM3	ICAM3	Definite	ICAM3	REGRAMOSTIM		NCI	12600815
ICAM3	ICAM3	Definite	ICAM3	CYCLOSPORINE		NCI	15732868
ICAM3	ICAM3	Definite	ICAM3	METHOTREXATE		NCI	16215763
CXCR1	CXCR1	Definite	CXCR1	LADARIXIN	modulator	ChemblInteractions
CXCR1	CXCR1	Definite	CXCR1	REPARIXIN	allosteric modulator|modulator	ChemblInteractions|TTD
CXCR1	CXCR1	Definite	CXCR1	NAVARIXIN	antagonist	TdgClinicalTrial|TTD
CXCR1	CXCR1	Definite	CXCR1	NAVARIXIN	antagonist	ChemblInteractions
CXCR1	CXCR1	Definite	CXCR1	IBUPROFEN		TTD
CXCR2	CXCR2	Definite	CXCR2	REPARIXIN	allosteric modulator|modulator	ChemblInteractions|TTD
CXCR2	CXCR2	Definite	CXCR2	NAVARIXIN	antagonist	ChemblInteractions
CXCR2	CXCR2	Definite	CXCR2	DANIRIXIN	antagonist	ChemblInteractions|TTD
CXCR2	CXCR2	Definite	CXCR2	LADARIXIN	modulator	ChemblInteractions
CXCR2	CXCR2	Definite	CXCR2	NAVARIXIN	antagonist	DTC|TdgClinicalTrial|ChemblInteractions|TTD	17181143
CXCR2	CXCR2	Definite	CXCR2	ELUBRIXIN	antagonist	ChemblInteractions|TTD
CXCR2	CXCR2	Definite	CXCR2	ACETYLCYSTEINE		NCI	10716998
CXCR2	CXCR2	Definite	CXCR2	GENISTEIN		NCI	9712063
CXCR2	CXCR2	Definite	CXCR2	IBUPROFEN		TTD
CXCR2	CXCR2	Definite	CXCR2	VITAMIN E		NCI	16679868
CXCR2	CXCR2	Definite	CXCR2	CLOTRIMAZOLE		TTD
NCF4	NCF4	Definite	NCF4	DOXORUBICIN		PharmGKB	19448608|28485375|28763429|21048526|16330681|26799497
NCF4	NCF4	Definite	NCF4	IDARUBICIN		PharmGKB	19448608|28485375|28763429|16330681|26799497
STAT3	STAT3	Definite	STAT3	CHEMBL530664		DTC
STAT3	STAT3	Definite	STAT3	CHEMBL1687979		DTC
STAT3	STAT3	Definite	STAT3	AZD-1480		DTC	21138246|24978112
STAT3	STAT3	Definite	STAT3	BARDOXOLONE METHYL		DTC	25675144
STAT3	STAT3	Definite	STAT3	ACITRETIN		TTD
STAT3	STAT3	Definite	STAT3	CHEMBL2062863		DTC	26331426
STAT3	STAT3	Definite	STAT3	CIGLITAZONE		DTC	20170185
STAT3	STAT3	Definite	STAT3	CHEMBL2062868		DTC	26331426
STAT3	STAT3	Definite	STAT3	OUABAIN		DTC
STAT3	STAT3	Definite	STAT3	ATIPRIMOD		TTD
STAT3	STAT3	Definite	STAT3	DIGITOXIN		DTC
STAT3	STAT3	Definite	STAT3	COSMOMYCIN C		DTC	22071520
STAT3	STAT3	Definite	STAT3	GOLOTIMOD		TTD
STAT3	STAT3	Definite	STAT3	NICLOSAMIDE		DTC
STAT3	STAT3	Definite	STAT3	CUCURBITACIN E		DTC	20347305
STAT3	STAT3	Definite	STAT3	OCHROMYCINONE		DTC	18006313
STAT3	STAT3	Definite	STAT3	CHEMBL578504		DTC
STAT3	STAT3	Definite	STAT3	DIGOXIN		DTC
STAT3	STAT3	Definite	STAT3	PYRIMETHAMINE		DTC	25984755
STAT3	STAT3	Definite	STAT3	CELECOXIB		DTC	21678971
STAT3	STAT3	Definite	STAT3	CHEMBL2062862		DTC	26331426
STAT3	STAT3	Definite	STAT3	CUCURBITACIN B		DTC	20347305
STAT3	STAT3	Definite	STAT3	CHEMBL2062869		DTC	26331426
TLE3	TLE3	Definite	TLE3	DOCETAXEL		ClearityFoundationBiomarkers
TLE3	TLE3	Definite	TLE3	PACLITAXEL		ClearityFoundationBiomarkers
TNFRSF1A	TNFRSF1A	Definite	TNFRSF1A	INFLIXIMAB		PharmGKB	22480748
TNFRSF1A	TNFRSF1A	Definite	TNFRSF1A	ETANERCEPT		PharmGKB	22480748
TNFRSF1A	TNFRSF1A	Definite	TNFRSF1A	CYCLOPHOSPHAMIDE		NCI	9894568
TNFRSF1A	TNFRSF1A	Definite	TNFRSF1A	ADALIMUMAB		PharmGKB	22480748
