# Supplementary material for: Systematic analysis of cuproptosis-related genes in immunological characterization and predictive drugs in Alzheimer’s disease
Source: Front Aging Neurosci. 2023 Oct 18;15:1204530. doi: 10.3389/fnagi.2023.1204530 (PMC10618683; doi:10.3389/fnagi.2023.1204530)
Supplement: Supplementary file 12 [file Table_12.XLSX]

## Sheet: 系数
gene	coef
ATP7B	-8.59971
DLD	0.928769
GLS	6.08589
LIAS	6.69594
LIPT1	1.46517
MTF1	-10.9826
PDHA1	5.98494
PDHB	3.77074
SLC31A1	-6.12118

## Sheet: 实验组riskscore2
	group	ATP7B	DLD	GLS	LIAS	LIPT1	MTF1	PDHA1	PDHB	SLC31A1	riskscore2
GSM1539186	ClusterA	7.58751	7.64916	8.08095	7.64812	7.9091	9.87128	7.95302	10.2442	8.87699	-22.69
GSM1539187	ClusterA	7.53743	7.67232	8.07786	7.84292	7.77107	9.80946	8.1034	10.2369	8.83302	-19.3341
GSM1539189	ClusterA	7.56535	7.87812	8.322	7.6952	7.65715	9.85855	8.085	9.83295	8.72138	-20.5423
GSM1539190	ClusterA	7.49768	7.57634	8.29843	7.70756	7.68997	9.84253	7.99674	10.0694	8.7654	-19.9833
GSM1539191	ClusterA	7.51406	7.75008	8.06611	7.76325	7.93615	9.64604	8.0233	10.4498	8.89492	-17.6845
GSM1539192	ClusterA	7.59104	7.79496	7.99939	7.53785	7.84888	9.55151	7.97943	10.0587	8.41814	-18.1291
GSM1539193	ClusterA	7.50879	7.77505	8.17304	7.62594	7.83518	10.1508	8.13059	9.88131	8.48472	-22.5664
GSM1539196	ClusterA	7.5216	7.59962	7.7471	7.64493	8.132	10.0579	7.83163	11.1305	9.24124	-25.5597
GSM1539201	ClusterA	7.48716	7.52992	8.15804	7.74995	7.67636	10.3481	7.96325	10.0611	8.82804	-26.6942
GSM1539202	ClusterA	7.56379	7.927	8.29176	7.81058	7.73388	9.86552	8.1205	10.2489	8.69517	-17.9175
GSM1539203	ClusterA	7.6019	7.74807	8.23862	7.7628	7.7246	9.90905	7.93017	9.80456	9.37426	-26.5181
GSM1539207	ClusterA	7.53049	7.91594	8.07581	7.68779	7.68483	9.79302	7.85432	9.86341	8.53663	-21.1299
GSM1539208	ClusterA	7.56026	7.77157	7.98226	7.73419	7.67686	9.97423	7.93027	9.98389	8.77507	-24.3312
GSM1539210	ClusterA	7.57104	7.81369	7.99529	7.65863	7.73422	9.47447	7.87693	10.1127	8.86383	-19.6155
GSM1539217	ClusterA	7.44584	7.62828	8.13797	7.67923	7.81514	9.8197	7.89828	10.4337	8.81936	-19.7674
GSM1539220	ClusterA	7.60728	7.61632	8.10266	7.58588	7.75319	9.59268	7.96734	10.2714	8.61572	-18.5564
GSM1539221	ClusterA	7.5481	7.64435	8.06611	7.73104	7.87793	9.60252	7.89046	10.3219	8.89922	-19.2022
GSM1539224	ClusterA	7.55824	7.58495	7.73646	7.51772	7.58572	10.235	8.02741	9.99875	8.9672	-30.9682
GSM1539225	ClusterA	7.53	7.81158	8.03853	7.69342	7.65022	9.88789	8.07927	10.4739	8.53715	-18.8593
GSM1539228	ClusterA	7.57156	7.51385	7.9922	7.48293	7.7911	9.72408	8.01099	9.99094	8.77766	-22.881
GSM1539229	ClusterA	7.523	7.69256	8.322	7.69403	7.80605	9.75038	7.88393	10.3693	8.75344	-18.3291
GSM1539231	ClusterA	7.5077	7.57104	8.03683	7.62195	7.63615	10.3349	7.77994	10.0353	8.88783	-29.9017
GSM1539232	ClusterA	7.49146	7.82932	7.85475	7.66034	7.77669	9.58481	8.15339	10.0711	8.89667	-19.6136
GSM1539235	ClusterA	7.63187	7.57987	7.7524	7.7014	7.72264	10.0595	7.5954	10.5265	9.49991	-32.0077
GSM1539237	ClusterA	7.439	7.92659	8.18114	7.66999	7.85295	9.77329	7.84763	10.1084	8.73411	-19.6735
GSM1539238	ClusterA	7.5117	7.77686	8.08095	7.70254	7.82067	9.84253	8.01609	10.1702	8.60953	-19.6333
GSM1539239	ClusterA	7.48072	7.61795	7.97328	7.56859	7.67932	10.0416	7.99325	10.0376	8.72417	-24.7988
GSM1539240	ClusterA	7.45596	7.80437	8.30684	7.59876	7.77707	9.79508	8.05717	10.009	8.83108	-19.7094
GSM1539241	ClusterA	7.4344	7.75628	8.17837	7.62673	7.58503	9.87555	8.03541	9.9703	9.03913	-22.8782
GSM1539242	ClusterA	7.50962	7.66198	8.02649	7.67837	7.78028	9.91566	7.85764	10.1933	8.49201	-21.2195
GSM1539243	ClusterA	7.50945	7.66838	8.08714	7.64359	7.76648	9.62372	7.97664	10.3878	8.68738	-17.6403
GSM1539244	ClusterA	7.55117	7.64584	7.96529	7.73717	7.61773	9.7641	8.05486	9.97108	8.94909	-22.5997
GSM1539250	ClusterA	7.52141	7.97664	8.25091	7.7546	7.78618	9.73285	7.89543	10.3082	8.78473	-18.2686
GSM1539251	ClusterA	7.48373	7.74819	8.13813	7.8431	7.56287	10.2558	8.02268	9.9017	9.56702	-29.8805
GSM1539257	ClusterA	7.40334	7.68562	8.00879	7.64058	7.50439	10.5057	8.01423	9.85237	8.93377	-30.5817
GSM1539263	ClusterA	7.51874	7.70895	7.9081	7.57708	7.82986	9.94078	7.89733	10.2956	8.96387	-25.1216
GSM1539264	ClusterA	7.48965	7.63362	7.81413	7.4984	7.806	9.91779	8.1158	10.4956	8.66403	-21.9254
GSM1539269	ClusterA	7.48558	7.74545	7.88682	7.55895	7.57657	10.3091	7.9687	10.0498	9.05149	-30.5059
GSM1539270	ClusterA	7.55131	7.75788	8.09373	7.7934	7.93658	9.67074	8.1022	10.5899	9.26759	-19.179
GSM1539271	ClusterA	7.59333	7.74671	7.95012	7.53249	7.71356	9.4128	8.05649	10.1577	9.01932	-20.0495
GSM1539272	ClusterA	7.5616	7.82671	7.93149	7.65455	7.90243	9.81146	7.85012	10.8739	9.13307	-22.3305
GSM1539273	ClusterA	7.48752	7.61368	8.07352	7.79825	7.81921	10.1227	8.13482	10.4208	9.14093	-23.6574
GSM1539275	ClusterA	7.51987	7.66041	7.907	7.71198	7.88094	9.77329	8.01262	10.2846	8.6573	-19.8403
GSM1539276	ClusterA	7.49385	7.86277	8.02612	7.53356	7.71826	10.1227	8.01324	10.2975	8.89316	-25.3651
GSM1539278	ClusterA	7.54904	7.61632	7.82274	7.50742	7.65859	10.1649	8.06459	10.0312	9.24034	-30.8541
GSM1539279	ClusterA	7.46926	7.68462	7.74936	7.59749	7.65304	9.48207	8.00302	10.2529	8.74324	-18.9472
GSM1539280	ClusterA	7.55998	7.75313	8.33979	7.4816	7.923	9.77661	8.02625	10.2054	8.68258	-19.3543
GSM1539284	ClusterA	7.56916	7.69002	7.88998	7.8008	7.81472	9.74714	8.17239	10.0924	8.86312	-20.5838
GSM1539286	ClusterA	7.43144	7.81525	7.73863	7.63602	7.97795	9.64114	7.9452	10.318	8.88295	-20.5348
GSM1539288	ClusterA	7.60768	7.63399	7.84963	7.57121	7.77765	9.6617	8.06284	10.2539	8.78567	-21.4385
GSM1539291	ClusterA	7.53427	7.77629	8.14717	7.56346	7.63944	10.0835	8.16301	10.3421	8.51538	-21.1642
GSM1539292	ClusterA	7.53679	7.83525	8.35186	7.68592	7.71591	9.89305	7.98298	10.149	8.83334	-20.6138
GSM1539293	ClusterA	7.48278	7.8661	8.16963	7.82776	7.84324	10.0628	8.01935	10.2433	8.6838	-20.4692
GSM1539295	ClusterA	7.43043	7.75319	8.38375	7.66242	7.77941	9.67376	8.09386	10.149	8.75214	-16.0766
GSM1539297	ClusterA	7.50817	7.77327	7.84654	7.71303	7.75882	9.98389	8.05105	10.0686	8.73094	-23.5227
GSM1539298	ClusterA	7.48263	7.94597	8.4139	7.69128	7.76439	10.009	7.93687	10.3481	8.74265	-19.8042
GSM1539299	ClusterA	7.47377	8.07339	8.28319	7.84193	7.83879	9.81411	7.91085	10.3794	8.96314	-18.5345
GSM1539305	ClusterA	7.54641	7.55089	8.28527	7.7307	7.64752	9.68435	7.97943	9.97346	8.56424	-17.9102
GSM1539306	ClusterA	7.50561	7.8314	8.04184	7.59048	7.64103	9.80184	7.84878	10.0416	8.77245	-22.8185
GSM1539313	ClusterA	7.53672	7.59613	8.2399	7.64288	7.74607	9.79843	8.04142	10.315	8.66084	-18.6899
GSM1539317	ClusterA	7.57381	7.72375	8.24208	7.62329	7.80431	9.75165	7.86311	10.4326	9.01774	-21.2176
GSM1539318	ClusterA	7.49319	7.60655	7.73873	7.47493	7.61593	10.2742	7.84714	10.1268	9.21102	-33.1359
GSM1539319	ClusterA	7.57403	7.64802	8.09302	7.77017	7.73266	9.77531	8.00585	10.0145	9.16387	-23.1949
GSM1539320	ClusterA	7.54923	7.5853	7.98708	7.6401	7.66664	10.0891	7.87102	10.1252	8.94624	-27.1556
GSM1539321	ClusterA	7.55302	7.5668	8.16736	7.58736	7.67001	9.6154	8.12097	10.1809	8.99099	-19.8222
GSM1539323	ClusterA	7.47902	7.50207	8.48899	7.5522	7.64875	10.0145	7.90104	9.98389	9.23764	-25.5076
GSM1539328	ClusterA	7.46642	7.58185	8.31262	7.58853	7.7426	9.97751	8.06706	10.1693	8.7013	-20.6354
GSM1539329	ClusterA	7.48473	7.60953	8.05158	7.62816	7.60567	9.979	8.00315	10.0882	8.67725	-22.8486
GSM1539330	ClusterA	7.56496	7.8613	7.96529	7.65336	7.72725	9.94444	8.15065	10.3141	9.02463	-23.4953
GSM1539188	ClusterB	7.45609	7.8507	8.3306	7.72689	7.68579	9.50522	7.94372	10.0416	8.60926	-14.8135
GSM1539194	ClusterB	7.50305	7.57927	8.36367	7.64276	7.68977	9.30352	8.2943	10.6254	8.41638	-8.13056
GSM1539195	ClusterB	7.52752	7.91625	8.33416	7.79038	7.83782	9.38525	8.15868	10.6508	8.48144	-9.01371
GSM1539197	ClusterB	7.52381	7.83196	8.35988	7.75739	7.86494	9.88057	8.04785	10.1854	8.47903	-16.9284
GSM1539198	ClusterB	7.50274	7.96552	8.5069	7.80416	7.83133	9.3631	8.24065	10.1594	8.49178	-8.80318
GSM1539199	ClusterB	7.50664	7.91398	8.3306	7.80175	7.91422	9.80456	8.17468	10.8394	8.60418	-13.2196
GSM1539200	ClusterB	7.54842	7.78786	8.30312	7.86496	7.67489	9.52519	8.23571	9.88202	8.62063	-14.0678
GSM1539204	ClusterB	7.50464	7.88439	8.2967	7.74572	7.73258	9.84885	8.18532	10.1465	8.41792	-15.9727
GSM1539205	ClusterB	7.45879	7.9313	8.29766	7.87441	7.71084	9.6154	8.28509	10.317	8.59454	-11.9765
GSM1539206	ClusterB	7.55216	7.75933	8.42464	7.68419	7.85692	9.338	8.09883	10.6398	8.76509	-11.1211
GSM1539209	ClusterB	7.51677	7.74476	8.18114	7.50527	7.77547	9.46238	8.03867	10.4358	8.4807	-14.384
GSM1539211	ClusterB	7.46316	7.83533	8.14523	7.63241	7.88035	9.54763	8.09579	10.6398	8.7391	-14.4594
GSM1539212	ClusterB	7.51349	7.63275	8.04156	7.50564	7.90271	9.14674	7.8463	10.5322	8.53822	-12.7936
GSM1539213	ClusterB	7.57572	7.71781	8.38487	7.6926	7.73462	9.60368	7.98024	10.3753	8.50665	-14.7699
GSM1539214	ClusterB	7.54226	7.91487	8.33187	7.85851	7.85596	9.5573	7.92934	10.3015	8.85713	-15.5519
GSM1539215	ClusterB	7.57727	7.91193	9.12051	7.98405	7.83366	9.39373	8.12172	10.4774	8.20857	-2.66731
GSM1539216	ClusterB	7.48121	8.21389	8.71117	7.82282	7.99434	9.04947	8.13197	10.6411	8.38663	-1.52651
GSM1539218	ClusterB	7.49032	7.77848	8.72637	7.63913	7.85051	9.38773	8.15339	10.4762	8.75377	-9.81328
GSM1539219	ClusterB	7.53378	7.82266	8.03644	7.72769	7.94523	9.32871	8.01632	10.4262	8.93228	-15.0664
GSM1539222	ClusterB	7.50494	7.71977	8.29689	7.71648	7.7639	9.7069	8.01835	10.3983	8.65298	-16.2066
GSM1539223	ClusterB	7.48283	7.6606	7.99805	7.68935	8.03364	9.52105	7.86216	10.144	8.35824	-15.7252
GSM1539226	ClusterB	7.47053	7.95819	8.4643	7.72483	8.00882	9.23182	7.98037	10.8271	8.6696	-7.75022
GSM1539227	ClusterB	7.49523	7.73072	8.14924	7.73872	7.74215	9.45482	8.26636	10.5709	8.5932	-11.6249
GSM1539230	ClusterB	7.44779	7.80906	8.08841	7.71969	8.06457	9.51994	8.06734	10.2549	8.65476	-14.6441
GSM1539233	ClusterB	7.54619	7.87794	8.23519	7.7975	7.89609	9.48702	8.12368	10.5733	8.56072	-11.784
GSM1539234	ClusterB	7.44033	7.78709	8.41084	7.76315	7.71655	9.71258	8.04286	10.4229	8.63347	-14.3554
GSM1539236	ClusterB	7.46926	7.87488	8.24592	7.6504	7.83194	9.52684	7.95096	10.4091	8.70997	-15.1427
GSM1539245	ClusterB	7.43289	7.82815	8.50047	7.78667	8.03155	9.63641	7.94597	10.1775	8.75155	-14.4804
GSM1539246	ClusterB	7.45212	7.68205	8.27393	7.73463	7.76206	9.47826	7.87506	10.3359	8.7958	-15.2642
GSM1539247	ClusterB	7.39415	8.03958	8.50665	7.78745	7.79609	9.42052	8.03164	10.4672	8.5932	-9.3074
GSM1539248	ClusterB	7.50308	8.47449	7.91271	7.8088	8.03167	9.33997	8.02638	10.2471	8.85678	-14.5571
GSM1539249	ClusterB	7.51845	8.10607	8.31587	7.73273	7.9931	9.34584	8.15804	10.5169	8.68738	-10.3658
GSM1539252	ClusterB	7.61777	7.7411	8.28898	7.872	7.73776	9.62246	8.16801	10.4887	8.50047	-13.1046
GSM1539253	ClusterB	7.48847	8.06514	8.34604	7.73455	7.82614	9.25616	8.18365	10.1354	8.67574	-10.4241
GSM1539254	ClusterB	7.50037	7.99185	8.49726	7.82687	7.78392	9.28285	8.08769	10.1431	8.32653	-7.81874
GSM1539255	ClusterB	7.5227	8.11013	8.35269	7.80817	7.99324	8.9287	8.20221	10.5393	8.33622	-2.58965
GSM1539256	ClusterB	7.48567	8.10935	8.55173	7.8553	7.92043	9.17028	8.12005	10.4057	8.53872	-5.73984
GSM1539258	ClusterB	7.50805	7.83596	8.45728	7.6915	7.80051	9.59268	8.12261	10.1933	8.78473	-14.9639
GSM1539259	ClusterB	7.54324	7.99758	8.40793	7.69265	7.82737	9.3631	8.19251	10.3511	8.79087	-11.8725
GSM1539260	ClusterB	7.40394	8.05419	8.41106	7.63718	7.85541	9.33897	8.08181	10.4899	8.61068	-9.70451
GSM1539261	ClusterB	7.51278	7.87235	8.22008	7.83977	7.8459	9.40965	8.13841	10.2751	8.5557	-11.54
GSM1539262	ClusterB	7.44671	7.81346	8.29449	7.67083	7.77148	9.52159	8.02457	10.3249	8.25352	-11.6871
GSM1539265	ClusterB	7.53474	7.78274	8.12231	7.68411	8.05401	9.29631	7.88152	10.4651	8.65703	-13.3412
GSM1539266	ClusterB	7.49183	7.67112	8.15661	7.67819	7.84655	9.56702	8.14336	10.8003	8.75214	-13.9346
GSM1539267	ClusterB	7.50687	7.86681	8.41725	7.72694	7.84335	9.43099	7.97757	10.6191	8.75586	-12.1787
GSM1539268	ClusterB	7.44546	7.75927	8.09287	7.57168	7.77586	9.39423	8.14618	10.3229	8.89384	-15.4119
GSM1539274	ClusterB	7.48006	7.82084	8.23862	7.61838	7.84774	9.59667	8.02649	10.6167	8.65183	-14.6975
GSM1539277	ClusterB	7.50707	7.84622	8.06808	7.83834	7.90056	9.52467	8.0044	10.4024	8.39556	-12.975
GSM1539281	ClusterB	7.49775	7.85568	8.00733	7.74243	7.83898	9.34141	7.96803	10.5624	8.7942	-14.0299
GSM1539282	ClusterB	7.51969	7.88922	8.41792	7.75132	7.84211	9.28512	8.02817	10.3421	8.72912	-11.0786
GSM1539283	ClusterB	7.49783	8.18468	8.42116	7.91957	7.91919	9.21147	8.05266	10.6583	8.67874	-6.90097
GSM1539285	ClusterB	7.5261	7.92585	8.20926	7.7096	7.86685	9.42567	8.09812	10.5829	8.66728	-12.451
GSM1539287	ClusterB	7.5506	7.67615	8.26616	7.80808	7.87672	9.48644	7.8959	10.2423	8.66343	-15.0119
GSM1539289	ClusterB	7.55123	7.88829	8.43895	7.78348	7.81736	9.00093	8.00083	10.6459	8.23665	-3.92621
GSM1539290	ClusterB	7.50407	7.85169	8.17093	7.76568	7.79503	9.52262	8.08154	10.5577	8.53368	-12.735
GSM1539294	ClusterB	7.55571	8.07089	8.02304	7.80396	7.91192	9.47346	7.97165	10.0562	8.36793	-14.4418
GSM1539296	ClusterB	7.52588	7.68063	8.41224	7.7835	7.82208	9.64052	8.04613	10.5101	8.22525	-11.252
GSM1539300	ClusterB	7.49871	7.86146	8.27337	7.72395	7.85542	9.224	8.06651	10.4284	8.55412	-9.66993
GSM1539301	ClusterB	7.56526	8.07239	8.44615	7.70286	7.80161	9.54652	8.15742	10.3816	8.55678	-12.4057
GSM1539302	ClusterB	7.52435	7.69371	8.62148	7.74465	7.84662	9.65497	8.13611	10.3713	8.84032	-14.0859
GSM1539303	ClusterB	7.51992	7.97096	8.16347	7.76823	7.79318	9.57103	8.18433	10.3531	8.47613	-13.127
GSM1539304	ClusterB	7.543	8.05446	8.24629	7.73784	7.68389	9.78887	8.20391	10.164	8.50484	-16.2717
GSM1539307	ClusterB	7.45177	7.89444	8.32755	7.88556	7.73044	9.63641	8.10592	10.3349	8.53983	-12.5656
GSM1539308	ClusterB	7.52986	8.04273	7.9977	7.7387	7.90834	9.26582	8.03451	10.4967	8.31811	-10.2196
GSM1539309	ClusterB	7.41788	8.29196	8.34214	7.93132	7.83633	9.0503	8.11977	10.5805	8.43385	-3.26004
GSM1539310	ClusterB	7.52864	7.84136	8.52694	7.75928	7.79049	9.28883	8.24317	10.4134	8.48548	-7.5525
GSM1539311	ClusterB	7.52143	7.87684	8.01274	7.72013	8.09714	9.13768	8.03387	10.7466	8.69284	-10.0053
GSM1539312	ClusterB	7.45245	7.69916	8.40091	7.53842	7.75733	9.36867	8.12307	10.6386	8.67481	-11.2294
GSM1539314	ClusterB	7.5496	7.91665	8.25333	7.66311	7.88944	9.42725	8.21336	10.9101	8.62475	-10.5053
GSM1539315	ClusterB	7.47146	7.587	8.1125	7.61926	7.91783	9.43099	8.17287	10.3713	9.06822	-16.2782
GSM1539316	ClusterB	7.42113	7.68443	8.28623	7.68379	7.88018	9.76941	8.1555	10.3611	8.54812	-14.9964
GSM1539322	ClusterB	7.54451	7.79154	8.23339	7.81858	7.71032	9.6775	7.97551	10.5673	8.73849	-16.0813
GSM1539324	ClusterB	7.56923	7.72581	8.05131	7.7825	7.87762	9.22492	8.04299	10.5829	8.22201	-8.86472
GSM1539325	ClusterB	7.39572	7.6944	8.51775	7.60743	7.65361	9.63275	7.93057	10.4718	8.86829	-15.5906
GSM1539326	ClusterB	7.53051	7.66201	8.09201	7.68787	7.6452	9.62372	8.28109	10.6096	8.57454	-14.3297
GSM1539327	ClusterB	7.56388	7.87136	8.27667	7.71037	7.95137	9.7215	8.49382	10.2258	8.45532	-13.2172

## Sheet: 验证组riskscore2
	group	ATP7B	DLD	GLS	LIAS	LIPT1	MTF1	PDHA1	PDHB	SLC31A1	riskscore2
GSM1539511	ClusterA	6.04308	6.51811	7.18844	6.37134	6.2364	7.96789	7.00193	8.6386	6.8945	-5.59778
GSM1539513	ClusterA	6.05113	6.60008	6.92802	6.49462	6.17804	8.02386	6.71902	8.81586	7.10946	-9.39124
GSM1539514	ClusterA	6.02831	6.59937	7.21598	6.60131	6.28477	8.09916	6.5755	8.83973	6.99495	-7.46722
GSM1539515	ClusterA	6.02104	6.38611	6.65865	6.52124	6.15032	8.18477	6.70997	8.63272	6.90505	-12.0935
GSM1539518	ClusterA	6.02029	6.52579	6.98263	6.29094	6.25909	7.68828	6.90329	8.48537	7.08876	-6.43881
GSM1539519	ClusterA	6.02221	6.43816	6.55454	6.37777	6.17531	8.46247	6.84022	8.31472	7.26602	-19.2919
GSM1539520	ClusterA	6.03413	6.65176	7.20965	6.35781	6.35328	8.21103	6.92047	8.96383	6.90028	-7.15394
GSM1539523	ClusterA	6.08194	6.17419	7.21374	6.39134	6.13638	8.09327	6.83777	8.72549	7.18252	-9.90511
GSM1539524	ClusterA	6.06883	6.52588	7.10615	6.49877	6.2398	7.87796	6.83678	8.3233	7.04285	-7.55249
GSM1539525	ClusterA	6.03693	6.58504	6.95526	6.46497	6.36179	7.89575	6.82729	8.61748	6.81332	-5.92695
GSM1539528	ClusterA	6.03456	6.3235	7.08118	6.6151	6.20838	7.96578	6.859	8.84218	6.87788	-4.72995
GSM1539530	ClusterA	6.04431	6.53467	7.07176	6.56123	6.2744	8.01904	6.80236	8.29352	7.19882	-9.89627
GSM1539531	ClusterA	6.0206	6.25746	7.01878	6.67792	6.22541	7.59079	6.7573	8.36711	7.11666	-4.3486
GSM1539536	ClusterA	6.05432	6.53939	6.91904	6.37685	6.22074	8.4752	6.79562	8.51564	7.19367	-16.4015
GSM1539539	ClusterA	6.05776	6.38853	6.98982	6.6214	6.19765	8.15647	6.97099	8.57213	7.03483	-8.80144
GSM1539540	ClusterA	6.0266	6.50258	6.70444	6.55226	6.23328	8.32709	6.61005	9.16658	7.30839	-14.0422
GSM1539541	ClusterA	6.08146	6.49172	6.96999	6.40116	6.25847	7.84138	6.89642	8.39573	6.71535	-6.11116
GSM1539543	ClusterA	6.031	6.38255	7.07848	6.77527	6.29234	7.84218	6.91077	8.75695	6.93596	-2.47486
GSM1539545	ClusterA	6.04513	6.65979	6.85092	6.46406	6.23207	7.9839	6.9868	8.83226	7.11345	-7.79976
GSM1539546	ClusterA	6.08293	6.45565	6.85284	6.46329	6.26087	8.0663	6.8605	8.67939	7.11775	-10.5294
GSM1539548	ClusterA	6.06558	6.55986	6.97558	6.52892	6.17592	8.11748	6.97259	8.81943	7.08494	-8.38377
GSM1539550	ClusterA	6.00886	6.88608	6.99237	6.42836	6.18382	7.97454	6.65347	8.49376	7.11699	-9.91694
GSM1539562	ClusterA	6.02413	6.41378	6.99251	6.58724	6.11858	8.32648	6.70916	8.30612	7.30196	-14.8894
GSM1539563	ClusterA	6.07501	6.40491	6.83549	6.42852	6.20003	8.51504	6.75597	8.57361	7.19106	-17.3375
GSM1539571	ClusterA	6.05164	6.593	6.61384	6.49287	6.43856	8.19726	6.67792	8.4472	6.96015	-13.5708
GSM1539576	ClusterA	6.04448	6.67723	6.88948	6.56206	6.24003	7.87342	6.94108	8.77774	7.28874	-7.21437
GSM1539579	ClusterA	6.12254	6.39355	6.87138	6.45593	6.29966	8.12815	6.82354	8.79322	6.98134	-10.4436
GSM1539586	ClusterA	6.02495	6.51975	6.95905	6.53145	6.24746	7.80022	6.47823	8.97196	7.11568	-7.13785
GSM1539587	ClusterA	6.10691	6.52529	7.00803	6.57599	6.24863	7.78584	6.77297	8.63008	6.86917	-5.09776
GSM1539589	ClusterA	6.04153	6.5963	6.70438	6.51722	6.17693	8.15868	6.9205	8.55058	7.08884	-11.6724
GSM1539593	ClusterA	6.02863	6.50695	7.02993	6.28027	6.2675	8.05969	6.96317	8.64633	6.86583	-8.04845
GSM1539599	ClusterA	6.08105	6.37618	6.72931	6.61344	6.20277	8.01185	6.749	8.35658	7.35162	-13.1367
GSM1539606	ClusterA	6.03908	6.70784	6.8831	6.47318	6.34933	7.8269	6.92852	8.48281	7.18484	-7.65374
GSM1539616	ClusterA	6.05497	6.56646	7.1831	6.64551	6.23867	8.15356	6.68999	8.96747	7.09775	-7.75867
GSM1539619	ClusterA	6.01288	6.28642	6.61805	6.47229	6.20694	8.3221	6.77932	8.25188	7.10357	-16.3523
GSM1539624	ClusterA	6.05849	6.67883	6.88518	6.45253	6.26861	8.03737	6.87285	8.39737	7.10491	-10.5691
GSM1539626	ClusterA	6.01019	6.43744	7.15195	6.48242	6.22226	7.97349	6.88784	8.6922	6.82523	-5.00722
GSM1539627	ClusterA	6.05283	6.45867	7.04413	6.44529	6.25865	8.01169	6.95873	8.56306	6.92897	-7.32283
GSM1539630	ClusterA	6.01685	6.55822	7.19042	6.58384	6.17515	7.77895	6.70604	8.53712	6.92979	-4.28436
GSM1539634	ClusterA	6.05997	6.57583	7.0509	6.48658	6.27509	7.84203	6.56521	8.72626	7.17597	-8.32212
GSM1539643	ClusterA	6.05017	6.37742	6.77214	6.50207	6.19498	8.22513	6.60603	8.32808	7.05862	-14.8785
GSM1539646	ClusterA	6.01762	6.55166	7.02231	6.40985	6.10706	8.21454	6.87864	8.2035	7.03619	-12.2452
GSM1539656	ClusterA	6.07142	6.47509	6.76888	6.39604	6.17552	8.09582	6.99612	8.64267	7.19603	-11.6288
GSM1539663	ClusterA	6.03548	6.44889	7.0859	6.3342	6.20722	8.07798	7.03068	8.82766	6.87758	-6.7329
GSM1539665	ClusterA	6.05634	6.62882	7.02494	6.6137	6.30256	7.93747	6.92293	8.6623	7.11401	-6.2774
GSM1539673	ClusterA	6.04132	6.47555	6.86231	6.52397	6.23162	8.05233	6.72814	8.7293	6.82632	-8.39862
GSM1539687	ClusterA	6.03031	6.19101	6.88709	6.32435	6.17636	8.18351	6.69931	8.35946	7.33153	-15.9354
GSM1539689	ClusterA	6.03074	6.44971	7.10371	6.49699	6.23929	8.167	6.84279	8.67725	7.02191	-8.99875
GSM1539693	ClusterA	6.03015	6.52467	6.93674	6.47066	6.20405	7.8778	6.78107	8.69348	6.89786	-6.5408
GSM1539697	ClusterA	6.02018	6.25109	6.96554	6.72531	6.28082	7.66631	6.50275	8.37705	7.11184	-6.56225
GSM1539701	ClusterA	6.02476	6.3132	7.18292	6.56947	6.34412	7.55069	6.82127	8.42027	7.15638	-3.10529
GSM1539703	ClusterA	6.04529	6.46835	6.90599	6.48219	6.07624	8.06446	6.78453	8.65512	6.88953	-9.14349
GSM1539717	ClusterA	6.05102	6.22353	7.03861	6.61843	6.15001	8.14653	6.62411	8.57115	7.09857	-11.0502
GSM1539718	ClusterA	6.07524	6.59233	6.79108	6.46736	6.2576	7.95397	6.9122	8.72608	7.23733	-9.7026
GSM1539719	ClusterA	6.03941	6.20221	6.92381	6.57384	6.32283	8.17882	6.68259	8.40968	7.39381	-14.135
GSM1539720	ClusterA	6.02738	6.46543	6.63998	6.56244	6.15896	8.22652	6.48964	8.3589	7.1466	-16.1878
GSM1539721	ClusterA	6.02477	6.51012	7.07805	6.5137	6.15797	8.27272	7.07191	8.55864	7.09408	-9.73355
GSM1539727	ClusterA	6.04687	6.44785	7.00637	6.71232	6.24469	8.28793	6.75377	8.42085	7.26166	-12.5769
GSM1539732	ClusterA	6.00874	6.25552	6.92014	6.76825	6.13569	8.07561	6.49516	8.48334	7.04853	-10.4135
GSM1539733	ClusterA	6.02948	6.59511	7.24179	6.54011	6.21932	7.83127	6.66243	8.74779	6.95719	-4.48316
GSM1539739	ClusterA	6.03549	6.40616	6.76369	6.31176	6.14219	8.44108	6.84358	8.56375	7.11802	-16.5535
GSM1539747	ClusterA	6.03739	6.37324	6.90633	6.58177	6.20019	7.98979	6.79734	8.49295	7.22639	-10.0901
GSM1539748	ClusterA	6.05775	6.76009	6.83325	6.4193	6.26051	8.25127	6.92213	8.4858	7.05364	-12.4447
GSM1539749	ClusterA	6.0733	6.71276	7.03625	6.48604	6.22912	8.05581	7.03971	8.82595	7.01092	-6.59152
GSM1539763	ClusterA	6.04323	6.23379	6.91565	6.29674	6.21209	7.77771	6.86232	8.31641	6.8536	-7.76996
GSM1539765	ClusterA	6.00295	6.35099	6.87929	6.35432	6.11757	7.75196	6.74455	8.57541	6.8973	-7.00186
GSM1539767	ClusterA	6.04096	6.56008	7.03462	6.5338	6.31052	8.14771	7.02839	8.69959	6.9208	-7.02779
GSM1539777	ClusterA	6.06372	6.47926	6.87522	6.35556	6.34522	7.99172	6.68485	8.53806	7.24399	-12.3416
GSM1539783	ClusterA	6.01423	6.56406	7.02624	6.4281	6.36606	7.85976	6.76522	8.72252	7.0903	-6.83538
GSM1539785	ClusterA	6.07814	6.14972	6.64647	6.61058	6.18321	8.07152	6.94694	8.40364	7.31421	-12.9382
GSM1539787	ClusterA	6.10915	6.44202	7.10422	6.57167	6.13168	7.94651	6.92048	8.53066	7.06894	-7.28875
GSM1539794	ClusterA	6.09278	6.47776	6.83319	6.57289	6.22952	7.93505	6.85342	8.56442	7.22253	-9.70102
GSM1539512	ClusterB	6.05072	6.92991	6.86636	6.50122	6.49222	7.53511	6.96659	8.99782	6.6827	1.19577
GSM1539516	ClusterB	6.02744	6.50888	7.03175	6.50897	6.36732	7.4048	6.85867	9.17567	6.73155	3.03728
GSM1539517	ClusterB	6.05145	6.35727	7.33541	6.51688	6.26738	7.60704	6.88283	8.8867	6.70317	1.4521
GSM1539521	ClusterB	6.03214	6.49511	7.23248	6.34787	6.29683	7.9835	7.06377	8.84928	6.66059	-2.90089
GSM1539522	ClusterB	6.03734	6.53906	7.01601	6.5993	6.25609	8.01715	6.76024	9.08667	7.02658	-6.12966
GSM1539526	ClusterB	6.07525	6.5062	6.96777	6.41373	6.23459	7.79909	6.95172	8.70707	6.91167	-5.24092
GSM1539527	ClusterB	6.03756	6.40424	7.22716	6.81768	6.26561	7.60222	7.09699	9.01562	7.27963	1.2601
GSM1539529	ClusterB	6.03441	6.72523	6.79931	6.57867	6.30516	7.75848	7.0229	8.81018	6.82492	-2.71183
GSM1539532	ClusterB	6.05272	6.87719	7.30694	6.57677	6.46288	7.37799	6.49254	8.88074	6.66184	2.84847
GSM1539533	ClusterB	6.01711	6.44976	7.17567	6.58048	6.23315	7.74025	6.84581	8.9598	7.11998	-2.72329
GSM1539534	ClusterB	6.02983	6.73468	7.05897	6.44465	6.39352	7.89042	6.94963	9.00789	6.89727	-3.43622
GSM1539535	ClusterB	6.08091	6.69421	7.08212	6.43212	6.32315	7.82757	7.01401	8.91993	6.81819	-2.73141
GSM1539537	ClusterB	6.04311	6.57565	7.08796	6.41227	6.21243	7.42655	6.71819	8.87346	6.9122	-0.892862
GSM1539538	ClusterB	6.03996	6.76422	7.26976	6.50483	6.24196	7.65101	6.80765	8.87265	6.74124	0.192523
GSM1539542	ClusterB	6.0613	6.74226	7.13387	6.40052	6.40485	7.5839	6.81219	9.02392	6.65615	0.557222
GSM1539544	ClusterB	6.07719	7.05317	6.94393	6.44462	6.52434	7.32947	6.83289	9.1052	7.13372	0.325138
GSM1539547	ClusterB	6.0159	6.42287	7.18397	6.4821	6.30129	8.04323	7.08123	9.11225	6.9205	-3.36899
GSM1539549	ClusterB	6.03792	6.6373	7.25737	6.46779	6.31162	7.60942	6.93793	8.96869	6.95908	0.136092
GSM1539554	ClusterB	6.08027	6.40406	7.19829	6.57106	6.38722	7.5576	6.86934	8.84222	6.77434	0.810515
GSM1539560	ClusterB	6.06286	6.73474	7.18453	6.48197	6.42323	7.44677	6.94017	8.9587	6.72876	2.99908
GSM1539570	ClusterB	6.10183	6.50293	7.18864	6.32377	6.25761	7.78001	6.8476	8.7449	6.90418	-4.9221
GSM1539575	ClusterB	6.04094	6.61305	7.03241	6.59208	6.33665	7.90722	6.89923	8.78799	6.77072	-3.44323
GSM1539577	ClusterB	6.06637	6.61862	7.1513	6.48158	6.33521	7.83085	6.91154	8.78005	7.05474	-4.53131
GSM1539581	ClusterB	6.04107	6.83868	7.14811	6.45151	6.43373	7.57691	6.9266	8.97345	6.89795	0.382343
GSM1539582	ClusterB	6.04235	6.50005	6.99271	6.38987	6.29692	7.68538	6.96529	8.70216	6.76506	-2.67136
GSM1539583	ClusterB	6.04422	6.82118	7.21965	6.40611	6.44042	7.45027	7.05276	8.9604	6.63623	4.17885
GSM1539604	ClusterB	6.04077	6.67935	7.28691	6.53907	6.46149	7.33895	6.90846	9.13248	6.9328	4.59974
GSM1539613	ClusterB	6.01989	6.6639	7.12147	6.46377	6.43184	7.46485	6.83131	9.15258	6.82577	2.09703
GSM1539623	ClusterB	6.04659	6.56611	7.03138	6.35745	6.24211	7.69062	7.05153	8.9058	6.67505	-0.931062
GSM1539629	ClusterB	6.06745	6.72514	7.2416	6.71769	6.54245	7.31987	6.86964	8.9101	6.62498	6.47476
GSM1539632	ClusterB	6.03097	6.85394	7.27578	6.58247	6.54628	7.28276	7.06171	9.0098	6.71465	7.60039
GSM1539637	ClusterB	6.07399	6.74459	7.00759	6.59204	6.42708	7.45029	6.92472	8.79121	6.90376	0.744394
GSM1539641	ClusterB	6.03366	6.75671	7.26195	6.40471	6.4889	7.40514	7.13531	9.05779	6.56287	6.335
GSM1539644	ClusterB	6.10142	6.57995	7.13557	6.51561	6.30761	7.70996	6.81874	8.73882	7.13252	-4.63615
GSM1539647	ClusterB	6.02797	6.53341	6.92369	6.6343	6.26141	7.76561	6.89323	8.72697	6.8628	-3.16921
GSM1539648	ClusterB	6.0635	6.50881	6.90396	6.52433	6.34742	7.75405	6.88982	8.84305	6.85248	-3.62062
GSM1539650	ClusterB	6.01687	6.52212	6.91271	6.4265	6.53842	7.62279	6.55217	8.91012	6.72415	-3.07003
GSM1539661	ClusterB	6.02766	6.46791	7.21048	6.5127	6.24588	7.59972	6.86526	9.08015	6.83983	0.807793
GSM1539662	ClusterB	6.05039	6.86873	7.08519	6.4277	6.46804	7.51371	6.69618	8.74086	6.98528	-2.25856
GSM1539666	ClusterB	6.05663	6.60051	6.99522	6.51576	6.30442	7.83568	6.92947	8.98783	7.19997	-5.2818
GSM1539674	ClusterB	6.01647	6.65865	7.27757	6.42379	6.38907	7.84031	6.9517	8.91007	7.14332	-3.52008
GSM1539675	ClusterB	6.06079	6.46618	7.23856	6.41619	6.08643	7.61641	6.91565	8.51302	6.83144	-2.15656
GSM1539676	ClusterB	6.02977	6.61191	7.31479	6.32654	6.40995	7.25389	7.06915	8.89286	6.73408	5.51162
GSM1539678	ClusterB	6.07317	6.52198	6.86126	6.64467	6.35065	7.64695	6.95289	8.89408	7.16113	-3.28411
GSM1539691	ClusterB	6.06325	6.75202	6.99259	6.55235	6.30832	7.60386	6.98639	8.85675	6.81383	-0.207165
GSM1539692	ClusterB	6.05552	6.45093	7.19539	6.42641	6.26895	8.04691	6.94109	9.00798	6.76679	-4.366
GSM1539698	ClusterB	6.02909	6.68929	7.04989	6.52865	6.34767	7.79523	6.99788	8.96524	6.91103	-1.94284
GSM1539705	ClusterB	6.02084	6.64406	7.16825	6.4872	6.37184	7.9375	6.8719	9.0189	7.11621	-4.8059
GSM1539713	ClusterB	6.03289	6.7973	6.89269	6.62128	6.41268	7.56901	6.61724	8.95926	6.92902	-2.04281
GSM1539722	ClusterB	6.06367	6.80056	7.28192	6.55535	6.2006	7.84931	6.42849	8.77719	6.51679	-3.059
GSM1539723	ClusterB	6.05236	6.6016	6.9231	6.68176	6.34214	7.60483	6.75725	8.73596	7.08899	-3.28189
GSM1539728	ClusterB	6.02878	6.89077	6.74674	6.41234	6.47007	7.4928	6.83437	8.96046	6.66507	-0.367155
GSM1539729	ClusterB	6.01539	6.62699	7.2658	6.67091	6.29414	7.5005	6.81016	8.84892	7.041	1.1844
GSM1539736	ClusterB	6.01984	6.60696	7.03516	6.53975	6.33381	7.62688	6.97342	8.57922	7.0047	-2.30191
GSM1539737	ClusterB	6.0995	6.42021	7.22591	6.4477	6.23188	7.70298	6.92943	8.84514	7.21384	-4.14174
GSM1539742	ClusterB	6.03153	6.62088	7.29085	6.64925	6.29972	7.74911	6.79793	8.54212	7.10039	-3.26843
GSM1539743	ClusterB	6.06885	6.86368	6.9472	6.46084	6.35225	7.63782	6.83794	8.85138	6.9549	-3.12153
GSM1539746	ClusterB	6.04148	6.46368	7.14456	6.65639	6.36856	7.55718	6.63467	8.81253	6.88869	-0.795424
GSM1539751	ClusterB	6.04061	6.66277	7.13408	6.54618	6.36174	7.83362	7.15505	8.96907	7.0139	-1.51239
GSM1539752	ClusterB	6.05515	6.64105	6.90342	6.48716	6.36177	7.36591	6.88283	8.75124	6.64298	1.50001
GSM1539766	ClusterB	6.09482	6.70633	7.4211	6.39709	6.38234	7.49342	7.02164	8.91715	6.99183	1.71769
GSM1539768	ClusterB	6.02609	6.30829	6.95152	6.49137	6.36086	7.50727	6.7694	8.65009	6.99243	-2.99139
GSM1539769	ClusterB	6.01793	6.60776	7.20844	6.67492	6.15949	7.74043	7.05339	8.79986	7.13422	-1.30972
GSM1539773	ClusterB	6.05159	6.8218	6.90762	6.54732	6.40867	7.40903	7.01114	8.85698	6.98205	0.813082
GSM1539778	ClusterB	6.04602	6.63113	7.03069	6.47115	6.4428	8.0308	6.7924	9.04284	7.04071	-6.82317
GSM1539780	ClusterB	6.04845	6.68735	6.82001	6.60719	6.27877	7.5628	6.99623	8.66335	6.79729	-0.984501
GSM1539788	ClusterB	6.02551	6.75591	7.32301	6.52193	6.5282	7.40296	7.04946	8.98518	6.73698	5.78876

## Sheet: 单个基因AUC
实验组	AUC					验证组	AUC
ATP7B	0.6045					ATP7B	0.526949
DLD	0.775553					DLD	0.779022
GLS	0.806827					GLS	0.754146
LIAS	0.737986					LIAS	0.516998
LIPT1	0.74447					LIPT1	0.85427
MTF1	0.932208					MTF1	0.920605
PDHA1	0.73751					PDHA1	0.683872
PDHB	0.807876					PDHB	0.894279
SLC31A1	0.824657					SLC31A1	0.775912
riskscore2	0.999047					riskscore2	0.97927
