# Supplementary material for: Systematic analysis of cuproptosis-related genes in immunological characterization and predictive drugs in Alzheimer’s disease
Source: Front Aging Neurosci. 2023 Oct 18;15:1204530. doi: 10.3389/fnagi.2023.1204530 (PMC10618683; doi:10.3389/fnagi.2023.1204530)
Supplement: Supplementary file 13 [file Table_13.XLSX]

## Sheet: Table 1
2-△△ct	DLD	LIAS	MTF1	PDHA1		-△△ct	DLD	LIAS	MTF1	PDHA1
1	0.952731	0.871739	1.68032	1.56923		1	-0.0698599	-0.198032	0.748736	0.650055
2	1.23411	1.06336	2.78061	0.928767		2	0.303473	0.0886343	1.4754	-0.106612
3	0.937446	0.978494	0.563337	0.617019		3	-0.0931932	-0.0313657	-0.827931	-0.696612
4	0.954934	1.01769	1.30925	0.961519		4	-0.0665265	0.025301	0.388736	-0.056612
5	0.81421	0.996748	0.774893	0.687797		5	-0.296527	-0.00469903	-0.367931	-0.539945
	DLD	LIAS	MTF1	PDHA1			DLD	LIAS	MTF1	PDHA1
Mean	0.978687	0.985607	1.42168	0.952866		Mean	-0.0445265	-0.0240324	0.283403	-0.149945
SD	0.154299	0.0710918	0.877684	0.37537		SD	0.216854	0.107041	0.909367	0.52477
